# Supplementary material for: The genomic landscape of undifferentiated embryonal sarcoma of the liver is typified by C19MC structural rearrangement and overexpression combined with TP53 mutation or loss
Source: PLoS Genet. 2020 Apr 20;16(4):e1008642. doi: 10.1371/journal.pgen.1008642 (PMC7192511; doi:10.1371/journal.pgen.1008642)
Supplement: S1 Table — (XLSX) [file pgen.1008642.s003.xlsx]

## Sheet: Sheet1
S1 Table - miRNAs that form C19MC correlatively expressed set-1 and 2 and the list of TP53 and K-Ras regulatory miRNAs that are negatively correlated to C19MC miRNAs
Positive correlation within C19MC miRNAs (Set-1)	Negative correlation to C19MC miRNAs (Set-1)		Positive correlation within C19MC miRNAs (Set-2)	Negative correlation to C19MC miRNAs (Set-2)
C19MC miRNA list [Set-1]	TP53-regulatory miRNAs [Set-1]		C19MC miRNA list [Set-2]	TP53 and Ras-regulatory miRNAs [Set-2]
miR-515-3p	miR-22-3p		miR-520d-3p	miR-21-5p
miR-515-5p	miR-221-3p		miR-519d-5p	miR-150-5p
miR-516a-5p	miR-221-5p		miR-518c-5p	miR-32-5p
miR-517-5p	miR-660-5p		miR-519b-5p	miR-29b-3p
miR-517a-3p	miR-449a		miR-519c-5p	miR-142-5p
miR-517b-3p	miR-501-3p		miR-518e-5p	miR-142-3p
miR-517c-3p	miR-502-3p			miR-23a-3p
miR-518a-5p	miR-365b-3p			miR-34a-5p
miR-518a-3p	miR-155-5p			miR-27a-3p
miR-518b	miR-132-5p			miR-504-5p
miR-518c-3p	miR-222-3p			miR-378d
miR-518d-5p	miR-362-5p			miR-378a-3p
miR-518d-3p	miR-532-5p			miR-3117-3p
miR-518f-5p	miR-489-3p			miR-378a-5p
miR-518f-3p	miR-500a-5p			miR-3591-5p
miR-519a-5p	miR-500b-5p			miR-5186
miR-519a-3p	miR-132-3p			miR-1307-5p
miR-519b-3p	miR-532-3p			miR-3620-3p
miR-519c-3p	miR-500a-3p			miR-10b-5p
miR-519d-3p				miR-6509-3p
miR-520a-5p				miR-4284
miR-520a-3p				miR-2054
miR-520c-5p				miR-5571-3p
miR-520c-3p				miR-6817-3p
miR-520d-5p				miR-6771-3p
miR-520f-5p				miR-2117
miR-520g-3p				miR-4797-3p
miR-520h				miR-4804-3p
miR-522-5p				miR-1269b
miR-523-5p				miR-3176
miR-523-3p				miR-8059
miR-524-5p				miR-223-3p
miR-525-5p
miR-525-3p
miR-526a
miR-526b-5p
miR-526b-3p
miR-527
