# Supplementary material for: The genomic landscape of undifferentiated embryonal sarcoma of the liver is typified by C19MC structural rearrangement and overexpression combined with TP53 mutation or loss
Source: PLoS Genet. 2020 Apr 20;16(4):e1008642. doi: 10.1371/journal.pgen.1008642 (PMC7192511; doi:10.1371/journal.pgen.1008642)
Supplement: S3 Table — (XLSX) [file pgen.1008642.s005.xlsx]

## Sheet: pVal0.0001
S3 Table: EnrichR p-value based ranking of gene sets associated with UESL RNA-seq dataset
Title	Term	Overlap	Adjusted P-value	Odds Ratio	Combined Score	P-value	Genes
Enrichr Submissions TF-Gene Coocurrence	ATF4	159/299	1.902e-152	15.5945	5564.13	1.10517e-155	IFITM3;RPL4;EIF4A2;RPL5;SPARC;RPL3;RPL32;RPL31;HNRNPU;ENO1;RPL8;RPL10A;RPL9;SAT1;ACTB;RPL6;RPL7;CTGF;ACTG1;RPS15;EEF1B2;RPS14;MT2A;ZFP36;RPS16;RPS18;FTH1;RPL35;RPL38;RPS11;B2M;JUNB;PHLDA1;TMSB10;IER2;RPS13;IER3;RPS8;RPL23;RPS5;RPS6;RPSA;MIF;EEF1A1;MYL6;NCL;DDIT4;SRSF2;RPL24;TXNIP;RPL27;NUPR1;PFN1;PPIB;RPL28;FTL;DDX5;SET;SHMT2;OAZ1;ZFP36L1;HSP90B1;LDHA;UBB;PCBP1;UBC;PSAP;SLC38A2;MCL1;BTF3;EGR1;HSP…
Enrichr Submissions TF-Gene Coocurrence	HIST1H1E	156/299	4.27741e-148	15.3003	5289.02	7.45627e-151	RPL4;RPL5;RPL3;HNRNPU;ENO1;RPL8;MKI67;RPL10A;ACTB;RPL6;RPL7;ACTG1;RPS14;RPS16;RPL18A;TRIM28;RPS18;KHSRP;HIST1H2AE;RPL35;HIST1H2AG;RPS11;HMGN2;KPNA2;JUNB;RPS13;HIST1H2AB;HIST1H2AL;HIST1H2AI;RPS8;HIST1H2AH;RPS5;HIST1H2AK;RPS6;HIST1H2AJ;RPSA;MIF;EEF1A1;MYL6;NCL;DDIT4;SRSF2;FSCN1;HIST1H2BF;RPL24;TXNIP;HIST1H2BE;RPL27;HIST1H2BH;HIST1H2BG;PFN1;HIST1H2BB;HIST1H2BC;DDX5;SET;HSP90B1;LDHA;HIST1H3A;PCBP1;HI…
Enrichr Submissions TF-Gene Coocurrence	H1FX	156/299	6.41612e-148	15.3003	5289.02	7.45627e-151	IFITM3;RPL4;RPL5;RPL3;RPL31;HNRNPU;ENO1;RPL8;MKI67;RPL10A;PHB2;SAT1;ACTB;ACTG1;RPS15;EEF1B2;RPS14;MT2A;ZFP36;RPS16;RPL18A;TRIM28;RPS18;FTH1;KHSRP;ARHGDIA;BSG;RPL35;RPS11;HMGN2;KPNA2;B2M;JUNB;TMSB10;SOX4;IER2;IER3;RPS8;RPS5;RPS6;RPSA;MIF;EEF1A1;NCL;DDIT4;SRSF2;FSCN1;RPL24;TXNIP;SRSF3;RPL27;RPL29;PFN1;RPL28;DDX5;SET;ZFP36L2;ZFP36L1;HSP90B1;LDHA;PCBP1;PSAP;SERPINH1;APOE;EGR1;HSPA8;JUN;JUND;GADD45B;H…
Enrichr Submissions TF-Gene Coocurrence	YBX1	149/299	3.47861e-137	14.6137	4680.36	8.0851e-140	RPL4;EIF4A2;RPL5;RPL30;RPL3;RPL32;RPL31;HNRNPU;ENO1;RPL8;SRP14;RPL10A;PHB2;RPL9;ACTB;RPL6;RPL7;ACTG1;RPS15;EEF1B2;RPS14;CHCHD2;RPS16;RPL18A;TRIM28;RPS18;FTH1;BSG;RPL35;RPL38;RPS11;KPNA2;B2M;TMSB10;RPS13;HMGN1;RPL21;RPS8;RPL23;RPS5;RPS6;RPSA;MIF;ILF2;EEF1A1;MYL6;NCL;SRSF2;RPL24;TXNIP;SRSF3;RPL27;RPL29;PFN1;PPIB;RPL28;UBA52;FTL;DDX5;SET;OAZ1;HSP90B1;LDHA;UBB;PCBP1;UBC;PSAP;BTF3;HSPA8;RPL41;H3F3B;HS…
TF Perturbations Followed by Expression	HNF1A_OE_LNCAP_HUMAN_GSE85556_RNASEQ_DOWN	186/554	4.54372e-134	9.84575	3097.59	2.32059e-137	MT-ND6;RPL4;EIF4A2;RPL5;MT-ND4L;MT-ND4;RPL30;MIDN;MT-ND5;RPL3;RPL32;MT-CO1;RPL31;ATN1;MRFAP1;HNRNPU;ENO1;MT-ND2;RPL8;RPL10A;MT-ND3;PHB2;RPL9;RPL6;ACTB;MT-ND1;RPL7;ACTG1;RPS15;EEF1B2;RPS14;CHCHD2;RPS16;TRIM28;RPL18A;RPL36AL;RPS18;FTH1;ARHGDIA;BSG;RPL35;RPL38;BANF1;RPL37;HMGN2;RPS11;SOX4;RPS13;DDX17;SRRM2;RPL21;RPS7;RPS8;RPL23;RPS5;RPS6;HLA-C;RPSA;TUFM;ATXN2L;EEF1A1;MYL6;NCL;DDIT4;TXNIP;SRSF3;RPL27…
TF Perturbations Followed by Expression	GATA4_OE_A549_HUMAN_GSE85001_RNASEQ_DOWN	179/509	5.45338e-133	10.3129	3211.79	5.57035e-136	RPL4;EIF4A2;RPL5;MT-ND4L;MT-ND4;RPL30;RPL3;RPL32;MT-CO1;RPL31;KDELR1;MRFAP1;HNRNPU;ENO1;MT-ND2;RPL8;RPL10A;SRP14;MT-ND3;PHB2;RPL6;ACTB;MT-ND1;RPL7;ACTG1;RPS15;EEF1B2;RPS14;CHCHD2;RPS16;TRIM28;RPL18A;RPL36AL;RPS18;PEG10;FTH1;BSG;RPL35;RPL38;BANF1;RPL37;KPNA2;RPS11;JUNB;PHLDA1;TMSB10;IER2;AP2M1;RPS13;IER3;RPL21;RPS7;RPS8;RPL23;TPM2;RPS5;IGFBP3;RPS6;TPM1;RPSA;TUFM;EEF1A1;MYL6;MORF4L2;NCL;DDIT4;SRSF3…
Enrichr Submissions TF-Gene Coocurrence	JUND	146/299	1.18665e-132	14.3195	4433.47	3.44757e-135	IFITM3;EIF4A2;MIDN;SPARC;RPL3;ENO1;RPL8;RPL10A;SAT1;ACTB;CTGF;ACTG1;RPS15;RPS14;MT2A;ZFP36;FTH1;ARHGDIA;BSG;RPL35;RPL38;RPS11;B2M;GLUL;JUNB;PHLDA1;TMSB10;SOX4;IER2;IER3;RPS5;MIF;EEF1A1;NCL;DDIT4;MYADM;FSCN1;TXNIP;MALAT1;PFN1;ATF4;FTL;DDX5;OAZ1;ZFP36L2;ZFP36L1;HSP90B1;SOCS3;LDHA;PCBP1;UBC;PSAP;APOE;SLC38A2;MCL1;EGR1;HSPA8;JUN;GADD45B;H3F3B;HSPA5;GADD45A;PLK2;FN1;IRF2BP2;EEF2;EIF1;COL1A1;RPS26;NFKB…
Enrichr Submissions TF-Gene Coocurrence	H1F0	143/299	3.1503e-128	14.0252	4194.78	1.28135e-130	IFITM3;RPL4;EIF4A2;RPL5;SPARC;RPL3;HNRNPU;ENO1;RPL8;MKI67;RPL10A;SAT1;ACTB;RPL6;RPL7;CTGF;ACTG1;RPS14;MT2A;ZFP36;FTH1;BSG;RPS11;KPNA2;B2M;GLUL;JUNB;PHLDA1;SOX4;IER2;IER3;RPS8;RPS5;IGFBP3;TPM1;MIF;EEF1A1;NCL;DDIT4;FSCN1;TXNIP;NUPR1;PFN1;ATF4;ZFP36L1;HSP90B1;LDHA;UBC;PSAP;SERPINH1;H1FX;APOE;SLC38A2;EGR1;HSPA8;JUN;JUND;GADD45B;H3F3B;HSPA5;GADD45A;UBE2C;FN1;ISG15;EEF2;EIF1;COL1A1;RPS26;NFKBIA;RPS25;F…
Enrichr Submissions TF-Gene Coocurrence	EDF1	143/299	3.67535e-128	14.0252	4194.78	1.28135e-130	RPL4;EIF4A2;RPL5;RPL30;RPL3;RPL32;RPL31;ENO1;RPL8;SRP14;RPL10A;PHB2;RPL9;ACTB;RPL6;RPL7;ACTG1;RPS15;EEF1B2;RPS14;CHCHD2;RPS16;RPL18A;RPL36AL;RPS18;FTH1;BSG;RPL35;RPL38;RPL37;RPS11;B2M;TMSB10;RPS13;AP2M1;HMGN1;RPL21;RPS8;RPL23;RPS5;RPS6;RPSA;MIF;EEF1A1;MYL6;NCL;RPL24;RPL27;RPL29;PFN1;PPIB;RPL28;UBA52;FTL;CUTA;DDX5;UQCRB;OAZ1;HSP90B1;PRDX5;LDHA;UBB;PCBP1;UBC;PSAP;ATP6V1F;BTF3;HSPA8;RPL41;HSPA5;EEF2…
Enrichr Submissions TF-Gene Coocurrence	TCF25	142/299	8.92239e-127	13.9272	4117.02	4.14754e-129	RPL4;EIF4A2;RPL5;SPARC;RPL3;RPL31;HNRNPU;ENO1;RPL8;RPL10A;RPL9;SAT1;ACTB;RPL6;ACTG1;RPS15;EEF1B2;RPS14;RPS16;RPS18;FTH1;ARHGDIA;BSG;RPL35;RPL38;RPS11;B2M;TMSB10;RPS13;AP2M1;HMGN1;SRRM2;DDX17;RPS8;RPS5;RPS6;TPM1;RPSA;MIF;EEF1A1;MYL6;MORF4L2;NCL;DDIT4;SRSF2;TXNIP;RPL27;MALAT1;PFN1;RPL28;ATF4;DDX5;SET;OAZ1;ZFP36L1;HSP90B1;PRDX5;LDHA;UBC;PSAP;SLC38A2;EGR1;HSPA8;JUN;H3F3B;HSPA5;EEF2;EIF1;NFKBIA;RPS25;…
Enrichr Submissions TF-Gene Coocurrence	ZNF706	141/299	2.2754e-125	13.8291	4040.16	1.32214e-127	RPL4;EIF4A2;RPL5;RPL30;RPL3;RPL32;RPL31;HNRNPU;ENO1;RPL8;SRP14;RPL10A;RPL9;SAT1;ACTB;RPL6;RPL7;ACTG1;RPS15;EEF1B2;RPS14;CHCHD2;RPS16;RPS18;FTH1;RPL35;RPL38;RPL37;RPS11;B2M;GLUL;TMSB10;RPS13;HMGN1;RPL21;RPS8;RPL23;RPS5;RPS6;RPSA;EEF1A1;MORF4L2;DDIT4;SRSF2;RPL24;TXNIP;SRSF3;RPL27;PFN1;PPIB;RPL28;FTL;DDX5;SET;UQCRB;OAZ1;ZFP36L2;ZFP36L1;HSP90B1;LDHA;PCBP1;UBC;PSAP;SLC38A2;BTF3;EGR1;HSPA8;JUN;H3F3B;HS…
Enrichr Submissions TF-Gene Coocurrence	HMGB1	141/299	2.52822e-125	13.8291	4040.16	1.32214e-127	RPL4;EIF4A2;RPL5;RPL30;RPL3;RPL32;RPL31;HNRNPU;NUCKS1;ENO1;RPL8;SRP14;RPL10A;PHB2;RPL9;ACTB;RPL6;RPL7;ACTG1;RPS15;EEF1B2;RPS14;RPS16;RPS18;FTH1;RPL35;RPL38;RPS11;HMGN2;KPNA2;B2M;TMSB10;RPS13;HMGN1;RPL21;TPM4;RPS8;RPL23;RPS5;RPS6;TPM1;RPSA;MIF;ILF2;EEF1A1;MYL6;NCL;SRSF2;RPL24;SRSF3;RPL27;RPL29;PFN1;PPIB;RPL28;DDX5;SET;HSP90B1;LDHA;UBB;HNRNPDL;PCBP1;UBC;BTF3;HSPA8;JUN;H3F3B;HSPA5;UBE2C;FUS;NONO;EEF…
Enrichr Submissions TF-Gene Coocurrence	EIF3K	138/299	5.60402e-121	13.5349	3814.87	3.90751e-123	RPL4;EIF4A2;RPL5;RPL30;RPL3;RPL32;RPL31;ENO1;RPL8;SRP14;RPL10A;PHB2;RPL9;ACTB;RPL6;RPL7;ACTG1;RPS15;EEF1B2;RPS14;CHCHD2;RPS16;RPL18A;RPL36AL;RPS18;FTH1;RPL35;RPL38;RPL37;RPS11;B2M;TMSB10;RPS13;RPL21;RPS8;RPL23;RPS5;RPS6;RPSA;MIF;EEF1A1;MYL6;NCL;SRSF2;RPL24;RPL27;RPL29;PFN1;PPIB;RPL28;UBA52;DDX5;SET;UQCRB;OAZ1;HSP90B1;PRDX5;LDHA;UBB;PCBP1;UBC;PSAP;ATP6V1F;BTF3;HSPA8;RPL41;HSPA5;EEF2;EIF1;HIGD2A;RP…
Enrichr Submissions TF-Gene Coocurrence	DRAP1	138/299	6.11348e-121	13.5349	3814.87	3.90751e-123	IFITM3;RPL4;EIF4A2;RPL3;RPL31;ENO1;RPL8;RPL10A;ACTB;RPL6;ACTG1;RPS15;EEF1B2;RPS14;MT2A;CHCHD2;RPS16;RPL18A;RPS18;PSMD2;FTH1;ARHGDIA;BSG;RPL35;RPL38;BANF1;RPS11;B2M;JUNB;TMSB10;RPS13;IER3;RPS8;RPL23;RPS5;RPS6;RPSA;MIF;EEF1A1;MYL6;DDIT4;RPL24;TXNIP;RPL27;PFN1;AURKAIP1;PPIB;RPL28;FKBP2;OAZ1;HSP90B1;PRDX5;LDHA;PCBP1;UBC;PSAP;APOE;ATP6V1F;EGR1;HSPA8;PRELID1;JUN;JUND;HSPA5;ISG15;EEF2;EIF1;NFKBIA;RPS25;…
Enrichr Submissions TF-Gene Coocurrence	HIST1H1C	137/299	1.55115e-119	13.4368	3741.53	1.1717e-121	IFITM3;EIF4A2;SPARC;RPL3;HNRNPU;ENO1;RPL8;MKI67;RPL10A;SAT1;ACTB;CTGF;ACTG1;RPS14;MT2A;ZFP36;FTH1;HIST1H2AE;RPL35;RPS11;KPNA2;B2M;GLUL;JUNB;PHLDA1;RPS13;IER3;RPS8;RPS5;IGFBP3;TPM1;MIF;EEF1A1;NCL;DDIT4;TXNIP;NUPR1;HIST1H2BG;PFN1;HIST1H2BC;ZFP36L1;HSP90B1;LDHA;UBC;PSAP;SERPINH1;HIST1H3H;APOE;EGR1;HSPA8;JUN;JUND;GADD45B;HSPA5;GADD45A;UBE2C;PLK2;FN1;ISG15;EEF2;COL1A1;NFKBIA;H1F0;FASN;ID2;ID1;BHLHE40;…
TF Perturbations Followed by Expression	ZIC3_OE_HUVEC_HUMAN_GSE79306_RNASEQ_DOWN	159/447	4.89401e-118	10.4312	2885.26	7.49849e-121	MT-ND6;RPL4;IFITM3;RPL5;RPL30;RPL3;SPARC;RPL32;RPL31;ATN1;HNRNPU;ENO1;MT-ND2;RPL8;RPL10A;SRP14;MT-ND3;RPL6;ACTB;RPL7;CTGF;ACTG1;RPS15;MT2A;RPS16;TRIM28;FTH1;ARHGDIA;BSG;RPL35;RPL38;RPL37;SLC39A7;RPS11;TMSB10;AP2M1;SOX4;RPL21;TPM4;IGFBP5;RPS8;RPS6;HLA-B;HLA-C;HLA-A;HLA-E;TUFM;EEF1A1;MYL6;FSCN1;SRSF3;CD2BP2;RPL27;MT-CO2;RPL29;TLN1;PFN1;PPIB;RPL28;UBA52;FTL;UQCRB;MAZ;OAZ1;HSP90B1;BAG6;UBB;PCBP1;UBC;…
Enrichr Submissions TF-Gene Coocurrence	PHB2	135/299	1.01864e-116	13.2406	3597.46	1.00621e-118	RPL4;RPL5;RPL30;RPL3;RPL32;RPL31;HNRNPU;ENO1;RPL8;RPL10A;RPL9;ACTB;RPL6;RPL7;ACTG1;RPS15;EEF1B2;RPS14;CHCHD2;RPS16;RPL18A;TRIM28;RPS18;PSMD2;FTH1;RPL35;RPL38;RPS11;KPNA2;B2M;RPS13;HMGN1;RPL21;RPS8;RPL23;RPS5;RPS6;RPSA;MIF;ILF2;TUFM;EEF1A1;MYL6;NCL;SRSF2;RPL24;RPL27;RPL29;PFN1;PPIB;RPL28;UBA52;DDX5;SET;HSP90B1;PRDX5;LDHA;PCBP1;UBC;PSAP;HSPA8;HSPA5;EEF2;EIF1;RPS26;RPS25;RPS28;HNRNPK;UQCRQ;BHLHE40;H…
Enrichr Submissions TF-Gene Coocurrence	MAZ	135/299	1.0823e-116	13.2406	3597.46	1.00621e-118	MIDN;RPL3;HNRNPU;ENO1;RPL8;MKI67;ACTB;ACTG1;RPS15;RPS14;RPS16;TRIM28;FTH1;KHSRP;ARHGDIA;BSG;RPL35;BANF1;RPS11;HMGN2;KPNA2;GLUL;JUNB;SOX4;IER2;SRRM2;RPS5;RPSA;MIF;ATXN2L;EEF1A1;NCL;DDIT4;SRSF2;FSCN1;TXNIP;PFN1;RPL28;SF1;ATF4;DDX5;SET;ZFP36L2;ZFP36L1;LDHA;PCBP1;UBC;PSAP;SERPINH1;H1FX;SLC38A2;MCL1;EGR1;HSPA8;JUN;JUND;UBE2C;FUS;IRF2BP2;EEF2;PRRC2A;FASN;ID2;GNB2;BHLHE40;HNRNPD;GNAS;ID3;CALM3;CALR;RPS2…
Enrichr Submissions TF-Gene Coocurrence	GTF3A	135/299	1.15446e-116	13.2406	3597.46	1.00621e-118	RPL4;EIF4A2;RPL5;RPL30;RPL3;RPL32;RPL31;ENO1;RPL8;SRP14;RPL10A;PHB2;RPL9;ACTB;RPL6;RPL7;ACTG1;RPS15;EEF1B2;RPS14;MT2A;CHCHD2;RPS16;RPL36AL;RPS18;FTH1;RPL35;RPL38;RPS11;HMGN2;KPNA2;B2M;TMSB10;RPS13;HMGN1;RPL21;RPS8;RPL23;RPS5;RPS6;RPSA;MIF;EEF1A1;MYL6;NCL;DDIT4;SRSF2;RPL24;TXNIP;SRSF3;RPL27;RPL29;PFN1;RPL28;UBA52;FTL;SET;OAZ1;LDHA;UBB;UBC;BTF3;EGR1;HSPA8;RPL41;EEF2;EIF1;RPS26;RPS25;RPS27;UQCRQ;BHL…
Enrichr Submissions TF-Gene Coocurrence	CSDE1	135/299	1.23692e-116	13.2406	3597.46	1.00621e-118	RPL4;EIF4A2;RPL5;RPL30;RPL3;RPL32;RPL31;HNRNPU;NUCKS1;ENO1;RPL8;SRP14;RPL10A;RPL9;ACTB;RPL6;RPL7;ACTG1;RPS15;EEF1B2;RPS14;RPS16;RPS18;PSMD2;FTH1;RPL35;RPL38;RPS11;B2M;GLUL;RPS13;SRRM2;DDX17;RPL21;RPS8;RPL23;RPS5;RPS6;RPSA;ILF2;EEF1A1;MYL6;MORF4L2;NCL;SRSF2;RPL24;TXNIP;SRSF3;RPL27;PFN1;PPIB;RPL28;DDX5;SET;HSP90B1;LDHA;HNRNPDL;PCBP1;UBC;PSAP;SLC38A2;BTF3;HSPA8;H3F3B;HSPA5;NONO;PRRC2C;EEF2;EIF1;RPS2…
TF Perturbations Followed by Expression	GATA3_OE_MOUSE_GSE12999_CREEDSID_GENE_2531_DOWN	164/514	2.3536e-113	9.35678	2484.5	4.80818e-116	RPL4;EIF4A2;IFITM3;RPL5;RPL3;SPARC;RPL32;MRFAP1;HNRNPU;RPL8;RPL10A;SRP14;RPL9;RPL6;ACTB;RPL7;CTGF;ACTG1;RPS15;EEF1B2;RPS14;CHCHD2;TRIM28;RPL18A;RPL36AL;RPS18;ARHGDIA;BSG;RPL35;RPL38;BANF1;KPNA2;RPS11;PHLDA1;TMSB10;B2M;AP2M1;RPS13;IER3;HMGN1;RPS12;DDX17;RPL21;TPM4;RPS7;RPS8;RPL23;RPS5;TPM1;RPSA;EEF1A1;MYL6;MORF4L2;NCL;DDIT4;MYADM;RPL24;RPL27;PFN1;PPIB;RPL28;UBA52;BEX4;DDX5;SET;BEX1;UQCRB;OAZ1;HSP9…
Enrichr Submissions TF-Gene Coocurrence	POLR2L	132/299	2.15779e-112	12.9464	3387.82	2.25684e-114	IFITM3;RPL4;RPL5;RPL30;RPL3;RPL32;RPL31;ENO1;RPL8;RPL10A;PHB2;RPL9;ACTB;RPL6;RPL7;ACTG1;RPS15;EEF1B2;RPS14;MT2A;CHCHD2;RPS16;RPL18A;RPL36AL;RPS18;FTH1;RPL35;RPL38;BANF1;RPL37;RPS11;B2M;TMSB10;RPS13;RPS8;RPL23;RPS5;RPS6;RPSA;MIF;EEF1A1;MYL6;NCL;SRSF2;RPL24;TXNIP;RPL27;RPL29;PFN1;AURKAIP1;PPIB;RPL28;UBA52;FTL;OAZ1;LDHA;UBB;UBC;HSPA8;RPL41;HSPA5;EEF2;RPS26;RPS25;RPS28;UQCRQ;ID1;BHLHE40;RPS20;CALR;RP…
Enrichr Submissions TF-Gene Coocurrence	MATR3	131/299	5.59038e-111	12.8483	3319.64	6.17183e-113	RPL4;EIF4A2;RPL5;RPL30;RPL3;RPL31;HNRNPU;NUCKS1;ENO1;RPL8;RPL10A;RPL9;ACTB;RPL6;RPL7;ACTG1;RPS15;EEF1B2;PNN;RPS14;RPS16;TRIM28;RPS18;FTH1;RPL35;RPS11;KPNA2;RPS13;SRRM2;DDX17;RPL21;RPS8;RPL23;RPS5;RPS6;RPSA;ILF2;EEF1A1;MYL6;MORF4L2;NCL;SRSF2;RPL24;SRSF3;RPL27;PFN1;SRSF6;RPL28;DDX5;SET;HSP90B1;LDHA;HNRNPDL;PCBP1;UBC;PSAP;SLC38A2;HSPA8;HSPA5;FUS;NONO;PRRC2C;EEF2;EIF1;RPS25;HNRNPK;SON;FASN;HNRNPD;GNA…
TF Perturbations Followed by Expression	NKX25_SHRNA_H1_HUMAN_GSE69618_DAY2_RNASEQ_UP	165/541	1.31745e-110	8.94401	2316.31	3.36428e-113	RPL4;RPL5;RPL30;RPL3;RPL32;RPL31;NUCKS1;ENO1;RPL8;RPL10A;PHB2;RPL6;ACTB;RPL7;ACTG1;RPS15;EEF1B2;RPS14;TRIM28;RPL18A;RPL36AL;RPS18;FTH1;BSG;HIST1H2AE;RPL35;RPL38;HIST1H2AG;RPL37;RPS11;TMSB10;AP2M1;RPS13;HMGN1;DDX17;RPL21;TPM4;RPS7;RPS8;HIST1H2AH;RPL23;RPS5;RPS6;HIST1H2AJ;RPSA;HLA-A;ILF2;EEF1A1;MYL6;SFRP1;SRSF2;FSCN1;HIST1H2BF;RPL27;HIST1H2BH;MT-CO3;HIST1H2BG;RPL29;PFN1;RPL28;UBA52;ATF4;FTL;HIST1H2…
TF Perturbations Followed by Expression	CDX2_KO_MOUSE_GSE12999_CREEDSID_GENE_773_UP	160/507	1.09385e-109	9.2546	2375.47	3.35193e-112	RPL4;EIF4A2;IFITM3;RPL5;RPL3;SPARC;RPL32;MRFAP1;HNRNPU;RPL8;RPL10A;SRP14;RPL9;RPL6;ACTB;RPL7;CTGF;ACTG1;RPS15;EEF1B2;RPS14;TRIM28;RPL18A;RPL36AL;RPS18;BSG;RPL35;RPL38;BANF1;KPNA2;RPS11;PHLDA1;TMSB10;B2M;AP2M1;RPS13;IER3;HMGN1;RPS12;DDX17;RPL21;TPM4;RPS7;RPS8;RPL23;RPS5;TPM1;RPSA;EEF1A1;MYL6;MORF4L2;NCL;DDIT4;MYADM;RPL24;RPL27;PFN1;PPIB;RPL28;UBA52;BEX4;DDX5;SET;BEX1;UQCRB;OAZ1;HSP90B1;LDHA;PCBP1;…
Enrichr Submissions TF-Gene Coocurrence	ZMAT2	130/299	1.43016e-109	12.7502	3252.31	1.66201e-111	RPL4;RPL5;RPL30;RPL3;RPL32;RPL31;MRFAP1;HNRNPU;NUCKS1;ENO1;RPL8;SRP14;RPL10A;PHB2;RPL9;ACTB;RPL6;RPL7;ACTG1;RPS15;EEF1B2;RPS14;CHCHD2;RPS16;RPL36AL;RPS18;FTH1;RPL35;RPL38;RPL37;RPS11;B2M;TMSB10;RPS13;RPL21;RPS8;RPL23;RPS5;RPS6;RPSA;EEF1A1;MYL6;NCL;SRSF2;RPL24;SRSF3;RPL27;RPL29;PFN1;RPL28;DDX5;SET;UQCRB;OAZ1;HSP90B1;PRDX5;LDHA;UBB;UBC;BTF3;HSPA8;HSPA5;NONO;EEF2;EIF1;RPS26;RPS25;RPS28;HNRNPK;UQCRQ;…
Enrichr Submissions TF-Gene Coocurrence	U2AF1	129/299	3.61173e-108	12.6521	3185.82	4.40711e-110	RPL4;RPL5;RPL30;RPL3;RPL32;RPL31;HNRNPU;ENO1;RPL8;RPL10A;PHB2;RPL9;ACTB;RPL6;RPL7;ACTG1;RPS15;RPS14;RPS16;TRIM28;RPS18;FTH1;RPL35;RPL38;BANF1;RPS11;KPNA2;RPS13;HMGN1;RPL21;RPS8;RPL23;RPS5;RPS6;RPSA;MIF;ILF2;EEF1A1;MYL6;NCL;SRSF2;RPL24;SRSF3;RPL27;RPL29;PFN1;SRSF6;RPL28;DDX5;SET;NOLC1;HSP90B1;LDHA;HNRNPDL;PCBP1;UBC;HSPA8;HSPA5;FUS;ALYREF;NONO;EEF2;EIF1;RPS26;RPS25;RPS28;HNRNPK;BHLHE40;HNRNPD;RPS20…
Enrichr Submissions TF-Gene Coocurrence	XBP1	128/299	9.00166e-107	12.5541	3120.17	1.15071e-108	IFITM3;RPL4;EIF4A2;SPARC;RPL3;ENO1;RPL8;RPL10A;SAT1;ACTB;CTGF;ACTG1;EEF1B2;RPS14;MT2A;ZFP36;FTH1;RPL35;RPS11;KPNA2;B2M;GLUL;JUNB;PHLDA1;SOX4;IER2;IER3;RPS5;IGFBP3;MIF;EEF1A1;DDIT4;TXNIP;NUPR1;PFN1;PPIB;ATF4;FTL;ZFP36L2;ZFP36L1;HSP90B1;SOCS3;LDHA;UBC;PSAP;APOE;SLC38A2;MCL1;EGR1;HSPA8;JUN;JUND;GADD45B;HSPA5;GADD45A;PLK2;FN1;EEF2;EIF1;NFKBIA;H1F0;FASN;ID2;ID1;BHLHE40;GNAS;ID3;CALR;RPS24;ITM2C;TOP2A;…
TF Perturbations Followed by Expression	EZH2_SHRNA_PROE_HUMAN_GSE59089_RNASEQ_DOWN	120/251	1.63814e-106	14.0202	3494.02	5.85648e-109	RPL4;RPL5;RPL30;RPL3;RPL32;RPL31;HNRNPU;NUCKS1;ENO1;RPL8;RPL10A;PHB2;RPL9;RPL6;RPL7;RPS15;EEF1B2;RPS14;CHCHD2;RPS16;RPL18A;TRIM28;RPS18;RPL35;RPL38;BANF1;RPL37;RPS11;HMGN2;KPNA2;TMSB10;RPS13;HMGN1;RPL21;RPS7;RPS8;RPL23;RPS5;RPS6;RPSA;ILF2;TUFM;EEF1A1;NCL;SRSF3;RPL27;MT-CO3;RPL29;PFN1;PPIB;RPL28;UBA52;SET;HSP90B1;LDHA;UBB;HSPA8;RPL41;HSPA5;FUS;NONO;RPS26;RPS25;RPS28;HNRNPK;RPS27;HNRNPD;CALM3;RPS20…
Enrichr Submissions TF-Gene Coocurrence	RBM22	126/299	5.60364e-104	12.3579	2991.36	7.48888e-106	RPL4;EIF4A2;RPL5;RPL30;RPL3;RPL31;HNRNPU;ENO1;RPL8;RPL10A;RPL9;SAT1;ACTB;RPL6;ACTG1;RPS15;PNN;RPS14;RPS16;TRIM28;RPS18;KHSRP;RPL35;RPL38;RPS11;RPS13;SRRM2;DDX17;RPS8;RPL23;RPS5;RPS6;RPSA;ILF2;EEF1A1;NCL;DDIT4;SRSF2;RPL24;TXNIP;SRSF3;RPL27;PFN1;SRSF6;SF1;DDX5;ZFP36L1;HSP90B1;LDHA;HNRNPDL;PCBP1;SLC38A2;MCL1;EGR1;HSPA8;JUN;HSPA5;FUS;NONO;PRRC2C;EEF2;EIF1;RPS25;HNRNPK;RPS27;SON;BHLHE40;HNRNPD;GNAS;RP…
TF Perturbations Followed by Expression	ATF6_ACTIVATION_HESC_HUMAN_GSE106847_RNASEQ_DOWN	144/420	6.8502e-104	10.0545	2443.68	2.79885e-106	RPL4;RPL5;RPL30;RPL3;RPL32;RPL31;MRFAP1;HNRNPU;NUCKS1;ENO1;MT-ND2;RPL8;RPL10A;RPL6;ACTB;MT-ND1;RPL7;EEF1B2;PNN;RPS14;RPS16;TRIM28;RPL18A;RPL36AL;RPS18;FTH1;BSG;RPL35;RPL38;RPL37;HMGN2;KPNA2;RPS11;RPS13;HMGN1;DDX17;SRRM2;RPL21;TPM4;RPS7;RPS8;RPL23;RPS5;IGFBP3;RPS6;TPM1;RPSA;ILF2;EEF1A1;MYL6;MORF4L2;NCL;SRSF3;RPL27;RPL29;SNRNP200;RPL28;ATF4;FTL;SET;SHMT2;NOLC1;OAZ1;HSP90B1;HNRNPDL;PCBP1;UBC;APOE;HS…
Enrichr Submissions TF-Gene Coocurrence	MKRN1	125/299	1.23551e-102	12.2598	2928.2	1.86654e-104	IFITM3;RPL4;EIF4A2;RPL5;RPL3;RPL31;HNRNPU;ENO1;RPL8;RPL10A;RPL9;SAT1;ACTB;RPL7;ACTG1;RPS15;EEF1B2;RPS14;MT2A;RPS18;FTH1;BSG;RPL35;RPS11;KPNA2;B2M;GLUL;JUNB;TMSB10;SOX4;RPS13;IER3;RPL23;RPS5;RPS6;RPSA;MIF;EEF1A1;NCL;DDIT4;TXNIP;PFN1;ATF4;DDX5;SET;OAZ1;ZFP36L2;ZFP36L1;HSP90B1;LDHA;UBB;UBC;PSAP;SLC38A2;MCL1;EGR1;HSPA8;JUN;JUND;H3F3B;HSPA5;GADD45A;EEF2;EIF1;NFKBIA;RPS25;H1F0;ID2;BHLHE40;GNAS;ID3;RPS2…
Enrichr Submissions TF-Gene Coocurrence	HP1BP3	125/299	1.28493e-102	12.2598	2928.2	1.86654e-104	RPL4;EIF4A2;RPL5;RPL3;RPL31;HNRNPU;NUCKS1;ENO1;RPL8;RPL10A;RPL9;ACTB;RPL6;RPL7;ACTG1;EEF1B2;RPS14;FTH1;RPL35;RPS11;B2M;GLUL;RPS13;AP2M1;HMGN1;SRRM2;DDX17;RPS8;RPL23;RPS5;RPS6;TPM1;ILF2;EEF1A1;MYL6;NCL;SRSF2;RPL24;TXNIP;SRSF3;RPL27;PFN1;SRSF6;RPL28;DDX5;SET;HSP90B1;LDHA;HNRNPDL;PCBP1;UBC;PSAP;SLC38A2;EGR1;HSPA8;JUN;HSPA5;NONO;FN1;PRRC2C;IRF2BP2;EEF2;RPS25;H1F0;HNRNPK;SON;BHLHE40;HNRNPD;CALU;GNAS;R…
Enrichr Submissions TF-Gene Coocurrence	EWSR1	125/299	1.33847e-102	12.2598	2928.2	1.86654e-104	RPL4;EIF4A2;RPL5;RPL3;RPL31;HNRNPU;NUCKS1;ENO1;RPL8;RPL10A;PHB2;ACTB;RPL6;RPL7;ACTG1;PNN;RPS14;RPS16;TRIM28;RPS18;PSMD2;KHSRP;RPL35;RPS11;KPNA2;RPS13;SRRM2;DDX17;RPS8;RPL23;RPS5;RPS6;RPSA;ILF2;EEF1A1;MYL6;NCL;SRSF2;RPL24;SRSF3;RPL27;PFN1;SRSF6;SNRNP200;SF1;DDX5;SET;HSP90B1;LDHA;HNRNPDL;PCBP1;UBC;PSAP;HSPA8;H3F3B;HSPA5;FUS;NONO;PRRC2C;EEF2;EIF1;RPS25;HNRNPK;SON;FASN;BHLHE40;HNRNPD;GNAS;RPS20;UBA1;…
Enrichr Submissions TF-Gene Coocurrence	SSB	124/299	2.91961e-101	12.1618	2865.85	4.58044e-103	RPL4;EIF4A2;RPL5;RPL30;RPL3;RPL32;RPL31;HNRNPU;ENO1;RPL8;SRP14;RPL10A;PHB2;RPL9;ACTB;RPL6;RPL7;ACTG1;RPS15;EEF1B2;PNN;RPS14;RPS16;RPS18;PSMD2;RPL35;RPS11;KPNA2;RPS13;DDX17;RPL21;RPS8;RPL23;RPS5;RPS6;RPSA;MIF;ILF2;EEF1A1;MYL6;NCL;SRSF2;RPL24;SRSF3;RPL27;PFN1;SRSF6;DDX5;SET;NOLC1;HSP90B1;LDHA;HNRNPDL;PCBP1;BTF3;HSPA8;HSPA5;FUS;NONO;EEF2;EIF1;RPS26;RPS25;HNRNPK;HNRNPD;RPS20;CALR;RPS21;RPS24;EIF4G2;R…
Enrichr Submissions TF-Gene Coocurrence	TERF2IP	123/299	6.56744e-100	12.0637	2804.32	1.10666e-101	RPL4;EIF4A2;RPL5;RPL30;RPL3;HNRNPU;NUCKS1;ENO1;SRP14;RPL9;SAT1;ACTB;ACTG1;EEF1B2;MT2A;ZFP36;FTH1;RPL35;B2M;GLUL;JUNB;TMSB10;RPS13;IER3;SRRM2;RPS5;RPS6;TPM1;EEF1A1;NCL;DDIT4;SRSF2;RPL24;TXNIP;PFN1;ATF4;DDX5;SET;ZFP36L2;ZFP36L1;HSP90B1;LDHA;UBB;HNRNPDL;PCBP1;UBC;PSAP;SLC38A2;MCL1;EGR1;HSPA8;JUN;JUND;GADD45B;H3F3B;HSPA5;GADD45A;EEF2;EIF1;NFKBIA;RPS25;H1F0;HNRNPK;ID2;BHLHE40;HNRNPD;GNAS;RPS24;EIF4G2;…
Enrichr Submissions TF-Gene Coocurrence	RNF113A	123/299	6.80199e-100	12.0637	2804.32	1.10666e-101	RPL4;RPL5;RPL30;RPL3;RPL32;RPL31;HNRNPU;ENO1;RPL8;RPL10A;PHB2;RPL9;RPL6;RPS15;EEF1B2;PNN;RPS14;RPS16;RPL18A;RPL36AL;FTH1;RPL35;RPL38;RPL37;RPS11;SEPHS2;B2M;JUNB;TMSB10;IER2;RPS13;IER3;SRRM2;RPS8;RPL23;RPS5;RPS6;EEF1A1;MYL6;NCL;DDIT4;SRSF2;RPL24;TXNIP;RPL27;RPL29;PFN1;RPL28;UBA52;ATF4;FTL;PCBP1;MCL1;EGR1;HSPA8;JUN;GADD45B;GADD45A;EEF2;EIF1;NFKBIA;RPS25;COPS6;H1F0;RPS27;ID2;ID1;BHLHE40;CHMP2A;RPS21…
TF Perturbations Followed by Expression	ARX_SIRNA_BCD_HUMAN_GSE73433_RNASEQ_DOWN	143/442	4.2932e-99	9.48767	2200.01	1.97338e-101	RPL4;EIF4A2;RPL5;MT-ND4;RPL30;RPL3;RPL32;CHPF;MT-CO1;RPL31;ENO1;RPL8;RPL9;RPL6;ACTB;MT-ND1;RPL7;ACTG1;RPS15;EEF1B2;RPS14;MT2A;CHCHD2;RPS16;RPL18A;RPL36AL;RPS18;PSMD2;FTH1;BSG;RPL35;RPL38;RPL37;RPS11;JUNB;PHLDA1;AP2M1;RPS13;IER3;RPL21;TPM4;RPS7;IGFBP5;RPS8;RPL23;TPM2;RPS5;IGFBP3;RPS6;TPM1;HLA-C;RPSA;EEF1A1;SFRP1;MYADM;RPL27;MT-CO2;RPL29;TLN1;PFN1;PPIB;RPL28;UBA52;ATF4;OAZ1;HSP90B1;LDHA;UBC;MCL1;EG…
Enrichr Submissions TF-Gene Coocurrence	ZNF622	122/299	1.46137e-98	11.9656	2743.6	2.63234e-100	RPL4;EIF4A2;RPL5;RPL30;RPL3;RPL31;HNRNPU;ENO1;RPL8;RPL10A;RPL9;SAT1;ACTB;ACTG1;RPS15;RPS14;MT2A;ZFP36;CHCHD2;RPS16;RPL18A;TRIM28;RPS18;PSMD2;FTH1;RPL35;RPL38;RPL37;RPS11;KPNA2;B2M;JUNB;PHLDA1;RPS13;RPL23;RPS5;RPS6;EEF1A1;NCL;DDIT4;SRSF2;RPL24;TXNIP;RPL27;PFN1;SRSF6;RPL28;ATF4;FTL;DDX5;LDHA;PCBP1;UBC;PSAP;MCL1;EGR1;HSPA8;JUN;GADD45B;HSPA5;GADD45A;EEF2;EIF1;NFKBIA;FASN;BHLHE40;CALR;RPS21;RPS24;NOP1…
Enrichr Submissions TF-Gene Coocurrence	HMGA1	122/299	1.51009e-98	11.9656	2743.6	2.63234e-100	RPL4;RPL5;RPL3;HNRNPU;ENO1;RPL8;MKI67;RPL10A;PHB2;ACTB;CTGF;ACTG1;RPS15;RPS14;MT2A;RPS16;RPL18A;TRIM28;RPS18;FTH1;ARHGDIA;RPL35;RPS11;HMGN2;KPNA2;B2M;JUNB;PHLDA1;TMSB10;IER3;TPM4;RPS8;RPS5;RPS6;TPM1;RPSA;MIF;EEF1A1;NCL;DDIT4;SRSF2;FSCN1;TXNIP;RPL27;PFN1;RPL28;SET;SHMT2;NOLC1;ZFP36L1;HSP90B1;LDHA;UBC;EGR1;HSPA8;JUN;HSPA5;UBE2C;FN1;EEF2;EIF1;HNRNPK;FASN;ID1;BHLHE40;HNRNPD;ID3;CALR;RPS24;ITM2C;TOP2A…
Enrichr Submissions TF-Gene Coocurrence	TCEAL8	121/299	3.31522e-97	11.8675	2683.69	6.16427e-99	IFITM3;RPL4;EIF4A2;RPL5;SPARC;RPL3;RPL31;ENO1;RPL10A;RPL9;SAT1;ACTB;RPL6;CTGF;ACTG1;EEF1B2;RPS14;MT2A;FTH1;RPL35;B2M;PHLDA1;TMSB10;SOX4;RPS13;IER3;HMGN1;IGFBP5;RPL23;TPM1;MIF;EEF1A1;ARMCX3;MORF4L2;DDIT4;MYADM;TXNIP;RPL27;NUPR1;PFN1;PPIB;ATF4;BEX4;BEX1;UQCRB;ZFP36L1;HSP90B1;LDHA;PSAP;SERPINH1;APOE;SLC38A2;EGR1;HSPA8;JUN;HSPA5;PLK2;FN1;EIF1;COL1A1;RPS26;RPS25;H1F0;ID2;ID1;BHLHE40;CALU;ID3;MAGED2;CA…
TF Perturbations Followed by Expression	U2AF1_OE_CFUG_HUMAN_GSE94153_RNASEQ_UP	137/410	7.25102e-97	9.79901	2220.91	3.70328e-99	RPL4;EIF4A2;RPL5;MT-ND4L;MT-ND4;RPL30;MT-ND5;RPL3;RPL32;MT-CO1;RPL31;HNRNPU;NUCKS1;ENO1;MT-ND2;RPL8;RPL10A;MKI67;SRP14;RPL9;RPL6;MT-ND1;RPL7;RPS15;EEF1B2;RPS14;RPS16;RPL18A;RPL36AL;RPS18;RPL35;RPL38;RPL37;HMGN2;KPNA2;RPS11;B2M;AP2M1;RPS13;RPL21;RPS7;RPS8;RPL23;RPS5;RPS6;RPSA;ILF2;EEF1A1;MYL6;NCL;SRSF3;RPL27;MT-CO2;MT-CO3;RPL29;SRSF6;PPIB;RPL28;UBA52;FTL;DDX5;SET;RBM8A;HSP90B1;PRDX5;LDHA;UBB;OST4;…
Enrichr Submissions TF-Gene Coocurrence	ZNF428	120/299	7.41113e-96	11.7694	2624.58	1.42108e-97	IFITM3;EIF4A2;SPARC;RPL31;ENO1;RPL8;RPL10A;ACTB;ACTG1;RPS15;RPS14;MT2A;RPS16;TRIM28;FTH1;KHSRP;ARHGDIA;BSG;RPL35;BANF1;RPS11;JUNB;PHLDA1;TMSB10;SOX4;RPS13;RPS8;RPS5;TPM1;MIF;MYL6;NCL;DDIT4;FSCN1;TXNIP;RPL27;PFN1;AURKAIP1;UBA52;SET;SHMT2;PRDX5;LDHA;PSAP;H1FX;APOE;ATP6V1F;EGR1;HSPA8;JUN;JUND;EEF2;EIF1;DRAP1;RPS28;UQCRQ;FASN;ID2;ID1;BHLHE40;GNAS;ID3;CALM3;RPS20;RPS21;RPS24;ITM2C;BTG2;HSP90AB1;CITED2…
Enrichr Submissions TF-Gene Coocurrence	GTF2F1	118/299	3.64688e-93	11.5733	2508.75	7.20476e-95	RPL4;RPL3;HNRNPU;ENO1;RPL8;MKI67;RPL10A;PHB2;ACTB;ACTG1;RPS15;PNN;RPS14;TRIM28;FTH1;KHSRP;ARHGDIA;BSG;RPL35;RPS11;KPNA2;JUNB;SRRM2;RPS8;RPL23;RPS5;RPS6;MIF;EEF1A1;NCL;SRSF2;FSCN1;SRSF3;PFN1;RPL28;DDX5;SET;NOLC1;HSP90B1;LDHA;PCBP1;UBC;EGR1;HSPA8;JUN;JUND;HSPA5;FUS;NONO;PRRC2C;EEF2;PRRC2A;EIF1;HNRNPK;FASN;BHLHE40;HNRNPD;RPS20;UBA1;CALR;ITM2C;EIF4G1;TOP2A;UBXN1;HSP90AB1;PRKCSH;RPLP0;HMGB2;HSPB1;CHD4…
TF Perturbations Followed by Expression	HOXA11_SIRNA_MCF7_HUMAN_GSE79586_RNASEQ_UP	146/515	3.3294e-92	8.31364	1794.22	1.87045e-94	IFITM3;RPL30;RPL32;MT-CO1;MRFAP1;HNRNPU;ENO1;MT-ND2;RPL8;MKI67;ACTB;ACTG1;RPS15;RPS16;TRIM28;RPL18A;RPL36AL;FTH1;ARHGDIA;BSG;RPL35;BANF1;RPL37;HMGN2;KPNA2;TMSB10;B2M;AP2M1;RPS8;RPS5;HLA-C;HLA-A;ILF2;HCFC1;HLA-E;MYL6;MORF4L2;NCL;SRSF2;TXNIP;SRSF3;MT-CO2;MT-CO3;SNRNP200;PFN1;PPIB;RPL28;UBA52;FTL;DDX5;SET;CRABP2;RBM8A;ATXN7L3B;OAZ1;BAG6;HNRNPDL;UBB;PCBP1;UBC;SERPINH1;H1FX;HSPA8;PRELID1;RPL41;H3F3B;H…
Enrichr Submissions TF-Gene Coocurrence	ZNF207	117/299	7.57413e-92	11.4752	2452.02	1.58436e-93	RPL4;EIF4A2;RPL5;RPL3;RPL31;HNRNPU;NUCKS1;ENO1;RPL8;RPL10A;RPL9;ACTB;RPL6;ACTG1;PNN;RPS14;TRIM28;RPS11;KPNA2;B2M;HMGN1;SRRM2;DDX17;RPS5;RPS6;ILF2;EEF1A1;MYL6;MORF4L2;NCL;SRSF2;RPL24;TXNIP;SRSF3;PFN1;SRSF6;RPL28;DDX5;SET;HSP90B1;LDHA;HNRNPDL;PCBP1;PSAP;SLC38A2;MCL1;HSPA8;HSPA5;FUS;NONO;PRRC2C;EEF2;RPS25;HNRNPK;SON;BHLHE40;HNRNPD;CALU;GNAS;CALR;RPS21;RPS24;EIF4G2;RPS23;EIF4G1;TOP2A;HSP90AB1;PRKCSH;…
Enrichr Submissions TF-Gene Coocurrence	POLE4	117/299	7.79054e-92	11.4752	2452.02	1.58436e-93	IFITM3;RPL5;RPL30;RPL31;ENO1;RPL8;RPL10A;RPL9;SAT1;ACTB;CTGF;ACTG1;RPS15;EEF1B2;RPS14;MT2A;CHCHD2;RPS16;FTH1;RPL35;BANF1;RPS11;KPNA2;B2M;TMSB10;RPS13;HMGN1;RPS8;RPL23;RPS5;RPS6;MIF;MYL6;NCL;DDIT4;SRSF2;RPL24;TXNIP;RPL27;PFN1;ZFP36L1;LDHA;SLC38A2;EGR1;HSPA8;JUN;UBE2C;EIF1;NFKBIA;RPS25;UQCRQ;FASN;ID2;ID1;BHLHE40;ID3;RPS20;RPS21;RPS24;NOP10;ITM2C;TOP2A;BTG1;HSP90AB1;RPLP1;RPLP0;HMGB2;HSPB1;YBX1;COX7…
TF Perturbations Followed by Expression	NKX25_SHRNA_H1_HUMAN_GSE69618_DAY10_RNASEQ_UP	152/581	1.11604e-90	7.67208	1628.15	6.83986e-93	RPL4;EIF4A2;RPL5;MT-ND4L;MT-ND4;RPL30;MT-ND5;RPL3;SPARC;RPL32;MT-CO1;RPL31;HNRNPU;ENO1;MT-ND2;RPL8;RPL10A;RPL6;ACTB;MT-ND1;RPL7;ACTG1;RPS15;RPS14;RPL18A;RPS18;FTH1;RPL35;RPL38;RPL37;RPS11;TMSB10;SOX4;DDX17;SRRM2;RPL21;TPM4;RPS7;RPS8;RPL23;RPS5;IGFBP3;RPS6;RPSA;EEF1A1;MYL6;MORF4L2;NCL;FSCN1;RPL27;MT-CO2;MT-CO3;RPL29;TLN1;PFN1;PPIB;RPL28;UBA52;FTL;KMT2D;DDX5;SET;OAZ1;HSP90B1;UBB;UBC;SERPINH1;APOE;H…
Enrichr Submissions TF-Gene Coocurrence	THAP11	115/299	3.39852e-89	11.279	2340.93	7.30652e-91	RPL3;RPL31;ENO1;RPL8;RPL10A;PHB2;ACTB;RPS15;RPS14;ZFP36;RPS16;RPL18A;TRIM28;RPL35;RPL38;RPS11;JUNB;PHLDA1;SOX4;IER3;RPS8;RPL23;RPS5;RPS6;MIF;ILF2;EEF1A1;DDIT4;SRSF2;FSCN1;TXNIP;RPL27;PFN1;AURKAIP1;ATF4;SET;SHMT2;MAZ;ZFP36L2;ZFP36L1;PCBP1;UBC;PSAP;MCL1;EGR1;HSPA8;JUN;JUND;GADD45B;GADD45A;IRF2BP2;EEF2;EIF1;DRAP1;NFKBIA;RPS28;FASN;ID2;ID1;BHLHE40;GNAS;ID3;RPS21;ITM2C;TOP2A;BTG1;HSP90AB1;CITED2;PRKCS…
TF Perturbations Followed by Expression	HOXA11_SIRNA_T47D_HUMAN_GSE79586_RNASEQ_UP	146/542	8.19946e-89	7.89949	1641.84	5.44397e-91	MT-ND6;RPL4;EIF4A2;RPL5;MT-ND4L;MT-ND4;RPL30;MT-ND5;RPL3;RPL32;MT-CO1;RPL31;MRFAP1;HNRNPU;ENO1;MT-ND2;RPL8;RPL10A;RPL9;RPL6;ACTB;MT-ND1;RPL7;ACTG1;RPS14;CHCHD2;RPS18;PSMD2;PEG10;FTH1;RPL38;RPL37;HMGN2;KPNA2;RPS11;SEPHS2;AP2M1;RPS13;HMGN1;DDX17;SRRM2;RPS7;RPS8;RPL23;RPS5;RPS6;RPSA;ILF2;EEF1A1;NCL;RPL27;MT-CO2;RPL29;SRSF6;SNRNP200;ATF4;DDX5;SET;CRABP2;RBM8A;SHMT2;ATXN7L3B;OAZ1;HSP90B1;LDHA;UBB;UBC;…
TF Perturbations Followed by Expression	YEATS2_SHRNA_H1299_HUMAN_GSE90781_RNASEQ_DOWN	120/336	2.92394e-88	10.4734	2162.71	2.09066e-90	RPL4;RPL5;MDC1;RPL30;RPL3;RPL32;MT-CO1;RPL31;MRFAP1;HNRNPU;NUCKS1;ENO1;MT-ND2;RPL8;MKI67;RPL10A;PHB2;RPL9;ACTB;RPL6;RPL7;ACTG1;RPS15;RPS14;CHCHD2;RPS16;RPL18A;TRIM28;RPL36AL;RPS18;PEG10;RPL35;RPL38;RPL37;RPS11;HMGN2;KPNA2;TMSB10;TPM4;RPS7;RPS8;RPL23;RPS6;RPSA;ILF2;EEF1A1;NCL;SRSF2;SRSF3;RPL27;MT-CO2;MT-CO3;RPL29;PFN1;SET;NOLC1;LDHA;UBB;HNRNPDL;HSPA8;RPL41;H3F3B;UBE2C;FUS;NONO;EEF2;DRAP1;COPS6;HNR…
Enrichr Submissions TF-Gene Coocurrence	LARP1	114/299	6.76103e-88	11.181	2286.55	1.53213e-89	RPL4;RPL5;RPL3;HNRNPU;NUCKS1;ENO1;RPL8;MKI67;RPL10A;ACTB;RPL6;ACTG1;RPS14;TRIM28;FTH1;KHSRP;RPS11;KPNA2;RPS13;SRRM2;DDX17;RPS8;RPS5;RPS6;RPSA;ATXN2L;EEF1A1;NCL;SRSF2;RPL24;SRSF3;RPL27;PFN1;SRSF6;RPL28;DDX5;SET;NOLC1;ZFP36L1;HSP90B1;LDHA;PCBP1;UBC;SLC38A2;HSPA8;JUN;HSPA5;FUS;NONO;PRRC2C;IRF2BP2;EEF2;PRRC2A;EIF1;RPS26;HNRNPK;SON;FASN;BHLHE40;HNRNPD;GNAS;RPS20;UBA1;RPS24;EIF4G2;RPS23;ITM2C;EIF4G1;TO…
Enrichr Submissions TF-Gene Coocurrence	CENPB	114/299	6.93895e-88	11.181	2286.55	1.53213e-89	IFITM3;SPARC;ENO1;ACTB;ACTG1;RPS15;RPS14;MT2A;ZFP36;TRIM28;FTH1;KHSRP;ARHGDIA;BSG;B2M;JUNB;IER3;RPS5;MIF;EEF1A1;MYL6;NCL;DDIT4;SRSF2;FSCN1;TXNIP;PFN1;SRSF6;ATF4;SET;MAZ;ZFP36L1;HSP90B1;LDHA;PCBP1;PSAP;SERPINH1;APOE;EGR1;HSPA8;JUN;JUND;IRF2BP2;EEF2;DRAP1;NFKBIA;H1F0;FASN;ID2;GNB2;ID1;BHLHE40;GNAS;ID3;CALM3;CALR;RPS21;ITM2C;UBE2M;EIF4G1;UBXN1;BTG1;HSP90AB1;PRKCSH;RPLP0;HSPB1;YBX1;CYR61;PTMS;PTBP1;T…
TF Perturbations Followed by Expression	FOXP2_OE_SHSY5Y_HUMAN_GSE100291_RNASEQ_DOWN	105/240	8.4432e-88	12.8299	2634.82	6.46823e-90	RPL4;RPL5;MT-ND4L;MT-ND4;RPL30;RPL3;RPL32;MT-CO1;RPL31;HNRNPU;ENO1;MT-ND2;RPL8;RPL10A;MT-ND3;ACTB;RPL6;MT-ND1;RPL7;ACTG1;EEF1B2;RPS14;RPS16;RPL18A;RPL36AL;RPS18;RPL37;RPS11;RPS13;TPM4;RPS7;RPS8;RPL23;RPS5;RPS6;RPSA;EEF1A1;NCL;SRSF2;RPL27;MT-CO2;MT-CO3;RPL29;RPL28;AEBP1;LDHA;EGR1;HSPA8;RPL41;H3F3B;FUS;FN1;IRF2BP2;EEF2;COL1A1;RPS25;HNRNPK;RPS27;HNRNPD;RPS20;RPS24;RPS23;HSP90AB1;RPLP1;RPLP0;YBX1;CYR…
TF Perturbations Followed by Expression	JUND_SIRNA_PC3_HUMAN_GSE53470_RNASEQ_UP	123/361	9.10711e-88	9.9918	2050.57	7.44197e-90	RPL4;EIF4A2;RPL5;RPL30;SPARC;RPL3;RPL32;RPL31;HNRNPU;ENO1;MT-ND2;RPL8;MT-ND3;ACTB;RPL6;RPL7;ACTG1;RPS15;RPS14;CHCHD2;RPS16;RPL18A;TRIM28;RPS18;PEG10;PSMD2;RPL38;BANF1;RPL37;RPS11;HMGN2;PHLDA1;TMSB10;SOX4;IER2;AP2M1;SRRM2;DDX17;RPL21;IGFBP5;RPS8;RPS5;IGFBP3;RPS6;LDOC1;RPSA;ILF2;EEF1A1;MT-CO2;RPL29;PPIB;SNRNP200;RPL28;UQCRB;HSP90B1;UBB;HSPA8;RPL41;JUN;H3F3B;HSPA5;NONO;NR2F1;EEF2;COL1A1;RPS26;RPS25;…
TF Perturbations Followed by Expression	PRRX1_SIRNA_T47D_HUMAN_GSE79586_RNASEQ_UP	144/534	1.08155e-87	7.908	1621.09	9.39039e-90	MT-ND6;RPL4;EIF4A2;RPL5;MT-ND4L;MT-ND4;RPL30;MT-ND5;RPL3;RPL32;MT-CO1;RPL31;MRFAP1;HNRNPU;NUCKS1;ENO1;MT-ND2;RPL8;RPL10A;MT-ND3;RPL9;RPL6;ACTB;MT-ND1;RPL7;ACTG1;RPS14;CHCHD2;RPS16;TRIM28;RPL18A;RPS18;PSMD2;FTH1;ARHGDIA;RPL38;RPL37;KPNA2;RPS11;AP2M1;RPS13;SRRM2;RPS7;IGFBP5;RPS8;RPL23;RPS5;RPS6;HLA-C;RPSA;ATXN2L;EEF1A1;MYL6;NCL;RPL27;MT-CO2;MT-CO3;RPL29;SNRNP200;RPL28;ATF4;KMT2D;SET;CRABP2;SHMT2;MA…
TF Perturbations Followed by Expression	GLI1_SIRNA_HCT116_HUMAN_GSE57871_8HR_RNASEQ_UP	128/402	2.32755e-87	9.33748	1906.43	2.13973e-89	MT-ND6;RPL4;RPL5;MT-ND4;RPL30;MT-ND5;RPL32;RPL31;MRFAP1;HNRNPU;ENO1;RPL8;SRP14;MT-ND3;RPL6;RPL7;EEF1B2;RPS14;RPS16;TRIM28;RPL18A;RPL36AL;RPS18;FTH1;RPL37;RPS11;TMSB10;B2M;AP2M1;RPS13;SRRM2;TSPYL1;TPM4;RPS7;RPL23;TPM2;RPS5;RPS6;HLA-B;HLA-C;RPSA;HLA-A;RNASE1;HLA-E;TUFM;MYL6;NCL;RPL27;MT-CO2;MT-CO3;SNRNP200;PFN1;RPL28;UBA52;FTL;DDX5;UQCRB;NOLC1;ATXN7L3B;BAG6;LDHA;UBB;UBC;SERPINH1;H1FX;MCL1;RPL41;JUN…
TF Perturbations Followed by Expression	KLF5_KO_CFPAC1_HUMAN_GSE64558_RNASEQ_DOWN	111/280	2.38397e-87	11.6255	2372.66	2.31335e-89	MT-ND6;RPL4;RPL5;RPL30;MT-ND5;RPL32;HNRNPU;NUCKS1;ENO1;MT-ND2;RPL8;MKI67;ACTB;RPL6;MT-ND1;ACTG1;PNN;RPS14;RPS16;RPL18A;TRIM28;RPL36AL;RPS18;BSG;RPL35;BANF1;RPL37;HMGN2;KPNA2;TMSB10;HMGN1;RPS7;RPL23;IGFBP3;RPS6;RPSA;MYL6;NCL;SRSF2;SRSF3;RPL27;PFN1;PPIB;UBA52;DDX5;SET;CRABP2;RBM8A;LDHA;UBB;UBC;EGR1;RPL41;H3F3B;UBE2C;FUS;PLK2;DRAP1;HNRNPK;HNRNPD;GNAS;CALM3;RPS20;CALR;MT-CYB;RPS21;RPS24;RPS23;TOP2A;R…
TF Perturbations Followed by Expression	ELF3_KO_CFPAC1_HUMAN_GSE64558_RNASEQ_DOWN	92/172	4.33679e-87	15.6857	3191.13	4.42982e-89	RPL4;MT-ND4;RPL30;RPL32;MT-CO1;RPLP1;HMGB2;HNRNPU;MT-ND2;RPL8;RPL9;COX7C;RPL6;MT-ND1;RPS15;RBM3;PNN;RPS14;TRMT112;RPL7A;RPS16;RPL18A;RPL36AL;RPS18;MDK;TMSB4X;BSG;RPL35;RPLP2;RPL38;RPL37;HMGN2;RPS11;B2M;TMSB10;RMRP;EIF5A;RPS7;H2AFZ;RPL23;IGFBP3;RPS6;HLA-B;HLA-C;RPL13A;HLA-A;HNRNPH1;PPDPF;SRSF2;RPL27;MT-CO2;MT-CO3;SRSF6;PPIB;RPL29;PFN1;RPL28;UBA52;GAPDH;DDX5;CRABP2;RPL12;GSTP1;LENG8;PSMB4;UBB;MAT2A…
Enrichr Submissions TF-Gene Coocurrence	PPP1R10	113/299	1.36045e-86	11.0829	2232.94	3.16201e-88	EIF4A2;MDC1;MIDN;HNRNPU;ENO1;MKI67;SAT1;ACTB;CTGF;ACTG1;PNN;MT2A;ZFP36;TRIM28;KHSRP;KPNA2;JUNB;PHLDA1;IER2;IER3;SRRM2;DDX17;ARRDC3;TPM1;ATXN2L;NCL;DDIT4;SRSF2;TXNIP;SRSF3;SF1;ATF4;DDX5;ZFP36L2;ZFP36L1;HSP90B1;SOCS3;LDHA;HNRNPDL;PCBP1;UBC;SLC38A2;MCL1;EGR1;HSPA8;JUN;JUND;GADD45B;HSPA5;GADD45A;FUS;PLK2;FN1;PRRC2C;IRF2BP2;EEF2;PRRC2A;EIF1;NFKBIA;HNRNPK;SON;FASN;ID2;ID1;BHLHE40;ID3;CALR;EIF4G2;ITM2C;…
ENCODE Histone Modifications 2015	H3K36me3_cardiac mesoderm_hg19	290/2514	5.54887e-86	3.38282	684.444	1.34681e-88	RPL4;EIF4A2;RPL5;RPL30;RPL3;RPL32;RPL31;KDELR1;HNRNPU;SCARNA1;MIR663B;RPL8;RPL9;PHB2;RPL6;ACTB;RPL7;RPS15;PNN;RPS14;RPS16;RPL18A;TRIM28;TMEM88;RPL36AL;PSMD2;FTH1;RPL35;RPL38;RPL37;RPS11;MIR4461;GLUL;SEPHS2;RPS13;SNORA31;RPS12;TSPYL1;RPL23;MIF;HLA-E;MYL6;NGFRAP1;SNORD104;DDIT4;SNORD89;RPL24;TXNIP;CD2BP2;SNORA23;RPL27;SNORA74B;RPL29;PFN1;SNORA22;RPL28;UBA52;ATF4;SF1;BEX4;SHMT2;SNORD117;NOLC1;ATXN7L…
TF Perturbations Followed by Expression	RELA_OE_HEK293_HUMAN_GSE57027_RNASEQ_UP	114/310	1.79118e-85	10.7842	2153.31	1.92108e-87	RPL5;MDC1;RPL32;RPL31;ENO1;RPL8;RPL10A;PHB2;ACTB;RPL6;RPS15;EEF1B2;PNN;RPS14;CHCHD2;RPS16;TRIM28;RPS18;PSMD2;ARHGDIA;RPS11;KPNA2;B2M;GLUL;JUNB;TMSB10;IER2;RPS13;IER3;RPL21;RPS7;RPS8;RPL23;RPS5;RPS6;HLA-C;RPSA;ILF2;TUFM;EEF1A1;MORF4L2;NCL;FSCN1;RPL27;KCTD12;PFN1;UBA52;MAZ;LDHA;UBB;UBC;RPS2P46;MCL1;PRELID1;RPL41;JUN;GADD45B;HSPA5;FUS;NFKBIA;RPS25;HNRNPK;RPS20;CALR;RPS21;RPS24;EIF4G2;RPS23;EIF4G1;HS…
ENCODE TF ChIP-seq 2015	KAT2A_GM12878_hg19	249/1849	2.39519e-85	3.94919	795.962	2.93528e-88	RPL4;EIF4A2;RPL5;MDC1;RPL30;RPL3;RPL32;RPL31;HNRNPU;SCARNA2;RPL9;PHB2;RPL6;ACTB;RPL7;RPS15;PNN;RPS14;RPS16;RPL18A;RPL36AL;RPL35;RPL38;HIST3H2BB;RPL37;JUNB;B2M;SOX4;IER3;RPS12;DDX17;SRRM2;RPL21;RPL23;ARRDC3;HLA-E;MYL6;SNORD104;DDIT4;RPL24;TXNIP;RPL27;RPL29;PFN1;SET;TERC;SHMT2;NOLC1;ATXN7L3B;OAZ1;LDHA;HIST1H3A;KCNQ1OT1;PCBP1;HIST1H3F;HIST1H3G;HIST1H3H;HIST1H3I;HIST1H3B;HIST1H3C;HIST1H3D;EGR1;JUN;RP…
Enrichr Submissions TF-Gene Coocurrence	ZC3H15	112/299	2.63162e-85	10.9848	2180.1	6.42231e-87	RPL4;EIF4A2;RPL5;RPL30;RPL3;RPL32;RPL31;HNRNPU;NUCKS1;ENO1;RPL8;SRP14;RPL10A;RPL9;ACTB;RPL6;RPL7;ACTG1;EEF1B2;PNN;RPS14;CHCHD2;RPS16;RPS18;RPL35;RPL38;RPS11;KPNA2;RPS13;RPS8;RPL23;RPS5;RPS6;RPSA;ILF2;EEF1A1;MORF4L2;NCL;SRSF2;RPL24;SRSF3;RPL27;RPL29;SRSF6;DDX5;SET;UQCRB;NOLC1;HSP90B1;LDHA;HNRNPDL;PCBP1;BTF3;HSPA8;HSPA5;PRRC2C;EEF2;EIF1;RPS25;HNRNPK;BHLHE40;HNRNPD;RPS20;RPS24;EIF4G2;RPS23;HSP90AB1;…
Enrichr Submissions TF-Gene Coocurrence	SF3A2	112/299	2.6958e-85	10.9848	2180.1	6.42231e-87	RPL4;RPL5;RPL3;RPL31;HNRNPU;ENO1;RPL8;RPL10A;PHB2;ACTB;ACTG1;RPS15;RPS14;RPS16;RPL18A;TRIM28;RPS18;KHSRP;ARHGDIA;BSG;RPL35;BANF1;RPS11;RPS13;SRRM2;RPS5;RPS6;RPSA;MIF;HCFC1;ATXN2L;EEF1A1;NCL;SRSF2;FSCN1;SRSF3;RPL27;PFN1;SNRNP200;RPL28;UBA52;SF1;DDX5;SHMT2;BAG6;PCBP1;H1FX;EGR1;HSPA8;JUND;HSPA5;FUS;ALYREF;NONO;EEF2;PRRC2A;RPS28;HNRNPK;FASN;BHLHE40;HNRNPD;CALR;RPS21;ITM2C;EIF4G1;TOP2A;HSP90AB1;PRKCSH…
ENCODE Histone Modifications 2015	H3K36me3_H7_hg19	247/1851	3.08233e-84	3.91324	773.331	1.49628e-86	RPL4;EIF4A2;RPL5;RPL30;RPL3;RPL32;RPL31;SCARNA1;MIR663B;RPL8;MKI67;RPL9;PHB2;RPL6;ACTB;RPL7;RPS15;PNN;RPS14;RPS16;RPL18A;TRIM28;PSMD2;FTH1;RPL35;RPL38;RPL37;RPS11;MIR4461;GLUL;SOX4;RPS13;IER3;SNORA31;RPS12;TSPYL1;RPL23;MIF;HLA-E;MYL6;NGFRAP1;SNORD104;DDIT4;SNORD89;RPL24;TXNIP;CD2BP2;SNORA23;RPL27;SNORA74B;RPL29;PFN1;SNORA22;RPL28;UBA52;ATF4;SF1;BEX4;SET;BEX1;SHMT2;SNORD117;ATXN7L3B;ATP5I;SNORA5C;…
Enrichr Submissions TF-Gene Coocurrence	TSC22D1	111/299	5.13775e-84	10.8867	2128.03	1.28369e-85	IFITM3;EIF4A2;SPARC;RPL3;ENO1;SAT1;ACTB;CTGF;ACTG1;MT2A;ZFP36;FTH1;B2M;GLUL;JUNB;PHLDA1;TMSB10;SOX4;IER2;IER3;IGFBP5;IGFBP3;ARRDC3;TPM1;EEF1A1;MORF4L2;DDIT4;MYADM;FSCN1;TXNIP;PFN1;ATF4;DDX5;ZFP36L2;ZFP36L1;HSP90B1;SOCS3;LDHA;UBC;PSAP;SERPINH1;APOE;SLC38A2;MCL1;EGR1;HSPA8;JUN;JUND;GADD45B;HSPA5;GADD45A;PLK2;FN1;EEF2;EIF1;COL1A1;NFKBIA;H1F0;FASN;ID2;ID1;BHLHE40;GNAS;ID3;RPS24;ITM2C;BTG2;BTG1;HSP90A…
TF Perturbations Followed by Expression	TP63_SIRNA_KYSE70_HUMAN_GSE47058_RNASEQ_UP	138/520	7.04217e-83	7.78254	1507.1	7.91255e-85	RPL4;EIF4A2;RPL5;RPL30;RPL3;RPL32;CHPF;RPL31;KDELR1;ATN1;MRFAP1;NUCKS1;RPL8;RPL10A;MKI67;RPL9;RPL6;ACTB;RPL7;RPS15;RPS14;RPS16;RPL18A;RPL36AL;RPS18;PSMD2;FTH1;BSG;RPL35;RPL38;RPL37;RPS11;TMSB10;GLUL;AP2M1;RPS13;HMGN1;RPS8;RPL23;RPS5;RPS6;TPM1;RPSA;RNASE1;ATXN2L;EEF1A1;MYL6;MYADM;TXNIP;RPL27;RPL29;SNRNP200;TLN1;PPIB;RPL28;UBA52;ATF4;FTL;KMT2D;MAZ;HSP90B1;TGOLN2;PRDX5;UBB;PCBP1;UBC;SERPINH1;DVL3;H1…
TF Perturbations Followed by Expression	CHD1_KD_22RV1_HUMAN_GSE84610_RNASEQ_UP	104/257	8.48584e-83	11.8671	2295.35	9.96805e-85	EIF4A2;MT-ND4;RPL32;MT-CO1;ENO1;RPL8;ACTB;RPL6;ACTG1;RPS15;RPS14;RPL18A;TRIM28;RPS18;BSG;RPL35;HIST3H2BB;HIST1H2AG;RPS11;TMSB10;SOX4;RPS13;AP2M1;HIST1H2AI;RPS8;RPS5;RPS6;RPSA;TUFM;RPL27;MT-CO2;MT-CO3;RPL29;PFN1;PPIB;FTL;HIST1H2BC;SHMT2;MAZ;OAZ1;BAG6;UBB;UBC;HIST1H3H;H1FX;HIST1H3B;HIST1H3C;RPL41;JUND;HSPA5;NONO;EEF2;PRRC2A;RPS26;RPS25;RPS28;ID1;CALM3;HYOU1;RPS20;UBA1;HIST1H4D;EIF4G1;ARF1;HSP90AB1;…
Enrichr Submissions TF-Gene Coocurrence	USF2	110/299	9.44656e-83	10.7887	2076.72	2.52494e-84	HNRNPU;ENO1;RPL8;ACTB;ACTG1;RPS15;RPS14;ZFP36;RPS16;TRIM28;FTH1;ARHGDIA;BSG;RPS11;B2M;GLUL;JUNB;SOX4;IER2;AP2M1;RPS5;TPM1;EEF1A1;NCL;DDIT4;TXNIP;PFN1;RPL28;ATF4;FTL;SET;MAZ;ZFP36L2;ZFP36L1;SOCS3;LDHA;PCBP1;UBC;PSAP;APOE;MCL1;EGR1;HSPA8;JUN;JUND;GADD45B;IRF2BP2;NR2F2;EEF2;EIF1;NFKBIA;FASN;ID2;GNB2;BHLHE40;GNAS;ID3;CALR;RPS24;NFE2L1;ITM2C;BTG2;BTG1;HSP90AB1;CITED2;PRKCSH;RPLP1;RPLP0;HSPB1;CHD4;YBX1…
Enrichr Submissions TF-Gene Coocurrence	NFE2L1	110/299	9.65648e-83	10.7887	2076.72	2.52494e-84	IFITM3;EIF4A2;SPARC;RPL3;HNRNPU;ENO1;SAT1;ACTB;CTGF;ACTG1;MT2A;ZFP36;FTH1;ARHGDIA;BSG;B2M;GLUL;JUNB;PHLDA1;SOX4;IER3;TPM1;EEF1A1;MORF4L2;NCL;DDIT4;TXNIP;NUPR1;PFN1;ATF4;FTL;DDX5;ZFP36L2;ZFP36L1;HSP90B1;LDHA;PCBP1;UBC;PSAP;SERPINH1;SLC38A2;MCL1;EGR1;HSPA8;JUN;JUND;H3F3B;HSPA5;GADD45A;FN1;EEF2;EIF1;NFKBIA;FASN;ID2;ID1;BHLHE40;CALU;GNAS;ID3;CALR;RPS24;EIF4G2;ITM2C;EIF4G1;BTG2;BTG1;HSP90AB1;CITED2;PR…
Enrichr Submissions TF-Gene Coocurrence	DPF2	110/299	9.87595e-83	10.7887	2076.72	2.52494e-84	EIF4A2;RPL3;HNRNPU;NUCKS1;ENO1;RPL8;ACTB;ACTG1;RPS15;RPS14;TRIM28;FTH1;KHSRP;ARHGDIA;RPS11;KPNA2;JUNB;SRRM2;DDX17;RPS6;HCFC1;ATXN2L;EEF1A1;NCL;DDIT4;SRSF2;TXNIP;SRSF3;PFN1;SRSF6;SF1;DDX5;SET;NOLC1;HSP90B1;LDHA;PCBP1;UBC;PSAP;EGR1;HSPA8;JUN;JUND;H3F3B;HSPA5;NONO;IRF2BP2;EEF2;PRRC2A;EIF1;HNRNPK;FASN;BHLHE40;HNRNPD;UBA1;RPS24;EIF4G2;ITM2C;EIF4G1;TOP2A;BTG2;BTG1;HSP90AB1;PRKCSH;RPLP0;HSPB1;CHD4;YBX1;…
TF Perturbations Followed by Expression	HOXA11_SIRNA_BT549_HUMAN_GSE79586_RNASEQ_UP	104/258	1.32305e-82	11.8211	2280.7	1.62172e-84	IFITM3;RPL4;EIF4A2;RPL5;RPL30;SPARC;RPL3;RPL32;RPL31;ENO1;RPL8;RPL10A;RPL9;ACTB;RPL7;ACTG1;RPS14;MT2A;RPS16;RPL18A;RPL36AL;RPS18;FTH1;BSG;RPL35;RPL37;RPS11;B2M;PHLDA1;TMSB10;RPS13;RPL21;RPS7;RPS8;RPL23;RPS5;IGFBP3;RPS6;HLA-B;HLA-C;RPSA;EEF1A1;MYL6;RPL27;RPL29;PFN1;SNRNP200;RPL28;CRABP2;UBB;SERPINH1;HSPA8;RPL41;HSPA5;PLK2;ISG15;EEF2;RPS25;H1F0;COL1A2;RPS27;CALM3;RPS20;TPP1;RPS21;RPS24;RPS23;HSP90A…
TF Perturbations Followed by Expression	OVOL2_OE_MDA_HUMAN_GSE51975_RNASEQ_DOWN	126/421	2.5364e-82	8.77676	1687.26	3.23851e-84	RPL4;EIF4A2;RPL5;MT-ND4;RPL3;RPL32;MT-CO1;RPL31;HNRNPU;NUCKS1;ENO1;RPL8;RPL6;RPL7;CTGF;RPS15;PNN;RPS16;TRIM28;RPL18A;RPS18;ARHGDIA;BSG;RPL35;BANF1;RPL37;SLC39A7;HMGN2;RPS11;PHLDA1;AP2M1;SRRM2;RPS7;RPS8;RPL23;RPS5;RPS6;RPSA;NCL;SRSF2;MYADM;SRSF3;RPL27;MT-CO3;RPL29;TLN1;PFN1;RPL28;CUTA;DDX5;OAZ1;HSP90B1;BAG6;TGOLN2;HNRNPDL;UBB;HSPA8;RPL41;FUS;NONO;SURF4;EEF2;PRRC2A;DRAP1;RPS25;HNRNPK;ID1;HNRNPD;CAL…
TF Perturbations Followed by Expression	GLI1_SIRNA_HCT116_HUMAN_GSE57871_4HR_RNASEQ_UP	123/399	5.35699e-82	9.0402	1730.79	7.11347e-84	MT-ND6;RPL4;IFITM3;RPL5;MT-ND4L;MT-ND4;RPL30;MT-ND5;RPL32;RPL31;MRFAP1;HNRNPU;ENO1;MT-ND2;RPL8;SRP14;MT-ND3;RPL9;RPL6;RPL7;RPS15;EEF1B2;RPS14;MT2A;CHCHD2;RPS16;RPL18A;RPL36AL;RPS18;FTH1;RPL35;RPL38;RPL37;RPS11;TMSB10;B2M;AP2M1;RPS13;TSPYL1;TPM4;RPS7;RPS8;RPL23;TPM2;RPS5;RPS6;HLA-B;HLA-C;RPSA;HLA-A;RNASE1;TUFM;MYL6;RPL27;MT-CO3;RPL29;PFN1;RPL28;UBA52;FTL;DDX5;UQCRB;NOLC1;OAZ1;LDHA;HNRNPDL;UBB;SERP…
TF Perturbations Followed by Expression	RBM10_OE_HEK293_HUMAN_GSE44976_RNASEQ_DOWN	113/333	2.91169e-80	9.9513	1865.09	4.0151e-82	RPL4;RPL5;RPL30;RPL3;RPL32;RPL31;ENO1;RPL8;RPL10A;RPL9;RPL6;RPL7;EEF1B2;RPS14;RPS16;TRIM28;RPL36AL;RPS18;PSMD2;RPL38;RPL37;RPS11;GLUL;RPS13;RPS8;RPL23;RPS5;RPS6;RPSA;ILF2;HCFC1;TUFM;EEF1A1;MYL6;NCL;SRSF2;RPL27;MT-CO2;RPL29;PFN1;SNRNP200;RPL28;UBA52;ATF4;ISYNA1;SHMT2;NOLC1;OAZ1;LDHA;UBB;UBC;HSPA8;RPL41;H3F3B;HSPA5;FUS;EIF1;RPS26;RPS25;RPS28;RPS27;CALR;RPS21;RPS24;RPS23;FKBP10;HSP90AB1;RPLP1;RPLP0;…
TF Perturbations Followed by Expression	GATA6_OE_HESC_HUMAN_GSE69322_MTESR1MEDIA_RNASEQ_DOWN	93/202	3.11017e-80	13.5014	2529.07	4.44764e-82	RPL4;TOP2A;RPL5;RPL30;RPL3;HSP90AB1;RPL32;MT-CO1;RPL31;RPLP1;RPLP0;HMGB2;HNRNPU;NUCKS1;YBX1;RPL8;RPL10A;RPL9;RPL6;RPL7;EEF1B2;RPS4X;PNN;RPS14;RPL7A;TUBA1B;RPS16;RPL36AL;RPS18;RPL35;RPLP2;RPL38;RPL37;RPS11;HMGN2;KPNA2;RPS13;HSP90AA1;RPL21;RPS7;PEG3;RPS8;H2AFZ;RPL23;RPS5;RPS6;RPL13A;RPSA;RPS3A;EEF1A1;SFRP1;SFPQ;HNRNPH1;NCL;SRSF2;SRSF3;RPL27;MT-CO3;PABPC1;HNRNPH3;PTMA;GAPDH;DDX5;SET;SHMT2;RPL12;RPL1…
Enrichr Submissions TF-Gene Coocurrence	SMARCE1	108/299	3.40792e-80	10.5925	1976.36	9.30692e-82	RPL4;EIF4A2;RPL5;RPL3;RPL31;HNRNPU;NUCKS1;ENO1;RPL10A;ACTB;RPL6;RPL7;ACTG1;PNN;RPS14;TRIM28;RPS18;RPL35;KPNA2;SOX4;RPS13;HMGN1;DDX17;RPL23;RPS6;TPM1;ILF2;EEF1A1;MYL6;NCL;SRSF2;RPL24;SRSF3;SRSF6;DDX5;SET;HSP90B1;LDHA;HNRNPDL;PCBP1;UBC;PSAP;SLC38A2;EGR1;HSPA8;JUN;HSPA5;FUS;NONO;EEF2;RPS25;HNRNPK;BHLHE40;HNRNPD;GNAS;RPS20;RPS24;EIF4G2;RPS23;ITM2C;TOP2A;HSP90AB1;RPLP0;HMGB2;CHD4;YBX1;RPS4X;PTBP1;RPL7…
TF Perturbations Followed by Expression	ZNF589_SIRNA_BT549_HUMAN_GSE79586_RNASEQ_UP	134/508	4.61923e-80	7.73547	1445.67	6.84155e-82	RPL4;EIF4A2;RPL5;RPL30;RPL3;SPARC;RPL32;RPL31;ENO1;RPL8;RPL10A;MT-ND3;RPL9;RPL6;ACTB;RPL7;CTGF;ACTG1;RPS15;RPS14;MT2A;RPS16;RPL18A;RPL36AL;RPS18;PEG10;FTH1;BSG;RPL37;RPS11;B2M;AP2M1;SOX4;RPS13;SRRM2;RPL21;RPS7;RPS8;RPL23;TPM2;RPS5;RPS6;TPM1;RPSA;RNASE1;EEF1A1;SFRP1;NCL;RPL27;MT-CO3;RPL29;SNRNP200;PFN1;PPIB;RPL28;UBA52;FTL;SET;CRABP2;UQCRB;HSP90B1;LDHA;UBC;MCL1;HSPA8;RPL41;PLK2;SURF4;PRRC2C;NR2F2;…
ENCODE and ChEA Consensus TFs from ChIP-X	NELFE_ENCODE	98/234	1.62937e-79	12.2816	2285.12	1.5667e-81	EIF4A2;RPL3;SCARNA2;RPL10A;ACTB;ACTG1;RPS16;BSG;HIST1H2AE;HIST3H2BB;HIST1H2AG;B2M;GLUL;JUNB;RPS13;HIST1H2AB;HIST1H2AI;HIST1H2AH;RPS6;RPSA;NEAT1;EEF1A1;SNORD104;DDIT4;SRSF2;HIST1H2BF;SRSF3;MALAT1;HIST1H2BG;ATF4;FTL;HIST1H2BC;DDX5;LDHA;KCNQ1OT1;UBC;HIST1H3H;HIST1H3B;HIST1H3D;EGR1;HSPA8;RPL41;GADD45B;H3F3B;HSPA5;GADD45A;FUS;EEF2;EIF1;RPS28;HIST1H4B;RPS27;FASN;ID2;RPS20;CALR;HIST1H4C;EIF4G2;BTG1;HSP9…
TF Perturbations Followed by Expression	SATB2_OE_BEAS2B_HUMAN_GSE75652_RNASEQ_UP	105/281	2.00214e-79	10.9579	2031.47	3.06763e-81	MT-ND6;RPL5;MT-ND4;RPL30;MT-ND5;RPL3;RPL31;ENO1;RPL8;RPL9;ACTB;RPL6;RPL7;CTGF;ACTG1;RPS15;RPS14;CHCHD2;RPS16;RPL18A;RPS18;FTH1;RPL35;RPL37;RPS11;TMSB10;RPL21;TPM4;RPS7;RPS8;TPM2;RPS5;RPS6;TPM1;RPSA;EEF1A1;MYL6;MORF4L2;DDIT4;MT-CO2;TLN1;PFN1;RPL28;UBA52;ATF4;FTL;SET;SHMT2;OAZ1;PCBP1;UBC;SERPINH1;HSPA8;PRELID1;RPL41;HSPA5;FN1;EEF2;DRAP1;COPS6;RPS27;GNB2;CALU;GNAS;RPS20;RPS21;RPS24;NFE2L1;RPS23;EIF4…
TF Perturbations Followed by Expression	TAL1_OE_HESC_HUMAN_GSE57395_RNASEQ_UP	137/553	4.13949e-78	7.26509	1324.62	6.55383e-80	MT-ND4L;MT-ND4;MT-ND5;SPARC;MT-CO1;MRFAP1;HNRNPU;ENO1;MT-ND2;RPL8;RPL10A;MT-ND3;RPL9;RPL6;ACTB;MT-ND1;RPL7;CTGF;ACTG1;EEF1B2;RPS14;TRIM28;RPL18A;RPS18;PSMD2;PEG10;FTH1;ARHGDIA;BSG;RPL35;HMGN2;TMSB10;AP2M1;HMGN1;TPM4;TPM2;RPS5;RPS6;HLA-C;RPSA;ILF2;HCFC1;TUFM;MYL6;NCL;SRSF2;FSCN1;RPL27;MT-CO2;MT-CO3;TLN1;PFN1;PPIB;FTL;ISYNA1;DDX5;SET;OAZ1;HSP90B1;UBB;SERPINH1;APOE;MCL1;HSPA8;RPL41;HSPA5;FUS;FZD7;FN…
TF Perturbations Followed by Expression	MYCN_SHRNA_IMR575_HUMAN_GSE80397_6HR_RNASEQ_DOWN	141/594	7.09766e-78	6.96111	1265.22	1.15998e-79	MT-ND6;RPL4;EIF4A2;RPL5;MT-ND4L;MT-ND4;MIDN;MT-ND5;RPL3;SPARC;RPL32;MT-CO1;MRFAP1;HNRNPU;NUCKS1;MT-ND2;RPL8;RPL10A;MKI67;MT-ND3;RPL6;ACTB;MT-ND1;ACTG1;RPS15;RPL18A;FTH1;ARHGDIA;BSG;RPL37;HMGN2;RPS11;TMSB10;SOX4;DDX17;SRRM2;RPS7;RPS8;RPS6;RPSA;ILF2;HCFC1;EEF1A1;MYL6;SRSF2;FSCN1;MT-CO2;MT-CO3;RPL29;SNRNP200;TLN1;RPL28;FTL;KMT2D;DDX5;RBM8A;ATXN7L3B;HSP90B1;BAG6;UBB;UBC;DVL3;MCL1;HSPA8;RPL41;H3F3B;HS…
Reactome 2016	Eukaryotic Translation Elongation_Homo sapiens_R-HSA-156842	67/89	5.94523e-77	22.0765	4036.68	3.88577e-80	RPL4;RPL5;RPL30;RPL3;RPL32;RPL31;RPLP1;RPLP0;RPL10A;RPL8;RPL9;RPL6;RPL7;EEF1B2;RPS4X;RPS15;RPL7A;RPS14;RPS16;RPL18A;RPS18;RPL35;RPLP2;RPL38;RPL37;RPS11;RPS13;RPS12;RPL21;RPS7;RPS8;RPL23;RPS5;RPS6;RPL13A;RPS3A;RPSA;EEF1A1;RPL24;RPL27;RPL29;RPL28;UBA52;EEF1A1P5;RPL12;RPL11;RPL14;RPS3;RPL13;RPL15;RPS2;RPL18;RPS27A;RPL19;RPL41;RPL35A;RPL23A;EEF2;RPS26;RPS25;RPS28;RPS27;RPS20;FAU;RPS21;RPS24;RPS23
ENCODE TF ChIP-seq 2015	NELFE_K562_hg19	111/334	6.90873e-77	9.7459	1767.69	1.69332e-79	EIF4A2;RPL3;SCARNA2;MIR663B;RPL10A;ACTB;ACTG1;RPS16;FTH1;BSG;HIST1H2AE;HIST3H2BB;HIST1H2AG;B2M;GLUL;JUNB;RPS13;RPS12;HIST1H2AB;HIST1H2AI;HIST1H2AH;RPS6;RPSA;NEAT1;EEF1A1;SNORD104;DDIT4;SRSF2;FSCN1;HIST1H2BF;SRSF3;MALAT1;HIST1H2BG;ATF4;FTL;HIST1H2BC;DDX5;LDHA;KCNQ1OT1;UBC;HIST1H3H;H1FX;HIST1H3B;HIST1H3D;EGR1;HSPA8;RPL41;JUN;GADD45B;H3F3B;HSPA5;GADD45A;FUS;EEF2;EIF1;RPS28;HIST1H4B;RPS27;FASN;ID2;ID…
TF Perturbations Followed by Expression	HOXA7_SHRNA_FLHSPC_HUMAN_GSE76683_RNASEQ_UP	110/332	7.92424e-77	9.71628	1742.25	1.33555e-78	MT-ND6;MT-ND4L;MT-ND4;RPL30;MT-ND5;RPL31;HNRNPU;NUCKS1;MT-ND2;MKI67;SRP14;MT-ND3;RPL9;ACTB;MT-ND1;RPL7;ACTG1;RPS15;RPS14;CHCHD2;RPS16;RPL18A;RPS18;RPL35;RPL38;RPL37;RPS11;HMGN2;B2M;TMSB10;RPS13;HMGN1;HIST1H2AL;RPL21;TPM4;RPS7;HIST1H2AI;RPS8;RPL23;RPS5;HCFC1;MYL6;NCL;SRSF2;RPL27;MT-CO2;MT-CO3;RPL28;UBA52;UQCRB;OAZ1;HSP90B1;HNRNPDL;HIST1H3B;OST4;RPL41;H3F3B;HSPA5;FUS;RPS26;RPS25;HNRNPK;RPS27;MTND2P…
Enrichr Submissions TF-Gene Coocurrence	NCOA3	105/299	2.0906e-76	10.2983	1831.43	5.83085e-78	IFITM3;EIF4A2;SPARC;RPL3;HNRNPU;NUCKS1;ENO1;SAT1;ACTB;CTGF;ACTG1;RPS14;MT2A;ZFP36;FTH1;KPNA2;B2M;GLUL;JUNB;PHLDA1;SOX4;IER3;RPS5;IGFBP3;RPS6;TPM1;MIF;EEF1A1;DDIT4;TXNIP;PFN1;DDX5;SET;ZFP36L2;ZFP36L1;HSP90B1;LDHA;UBC;PSAP;APOE;SLC38A2;MCL1;EGR1;HSPA8;JUN;JUND;GADD45B;HSPA5;GADD45A;FN1;EEF2;EIF1;COL1A1;NFKBIA;FASN;ID2;ID1;BHLHE40;GNAS;ID3;CALR;RPS24;ITM2C;TOP2A;BTG2;BTG1;HSP90AB1;CITED2;PRKCSH;RPLP…
Reactome 2016	Peptide chain elongation_Homo sapiens_R-HSA-156902	65/84	2.79379e-76	22.6924	4098.44	3.65201e-79	RPL4;RPL5;RPL30;RPL3;RPL32;RPL31;RPLP1;RPLP0;RPL10A;RPL8;RPL9;RPL6;RPL7;RPS4X;RPS15;RPL7A;RPS14;RPS16;RPL18A;RPS18;RPL35;RPLP2;RPL38;RPL37;RPS11;RPS13;RPS12;RPL21;RPS7;RPS8;RPL23;RPS5;RPS6;RPL13A;RPS3A;RPSA;EEF1A1;RPL24;RPL27;RPL29;RPL28;UBA52;RPL12;RPL11;RPL14;RPS3;RPL13;RPL15;RPS2;RPL18;RPS27A;RPL19;RPL41;RPL35A;RPL23A;EEF2;RPS26;RPS25;RPS28;RPS27;RPS20;FAU;RPS21;RPS24;RPS23
TF Perturbations Followed by Expression	CTCF_SIRNA_LNCAP_HUMAN_GSE63487_RNASEQ_DOWN	111/347	1.11788e-75	9.38078	1656.98	1.94115e-77	MT-ND6;RPL4;RPL5;MT-ND4L;MT-ND4;RPL30;MT-ND5;RPL3;MT-CO1;MRFAP1;HNRNPU;NUCKS1;ENO1;MT-ND2;RPL8;RPL10A;MT-ND3;ACTB;RPL6;MT-ND1;RPL7;ACTG1;EEF1B2;RPS14;TRIM28;RPL36AL;RPS18;PSMD2;FTH1;BSG;SOX4;HMGN1;RPS7;RPS8;RPL23;RPS5;RPS6;RPSA;RNASE1;EEF1A1;NCL;DDIT4;SRSF2;TXNIP;RPL27;MT-CO2;MT-CO3;PFN1;SRSF6;DDX5;SET;UQCRB;SHMT2;HSP90B1;LDHA;UBB;HNRNPDL;HSPA8;RPL41;FUS;EEF2;HNRNPK;HNRNPD;UBA1;MT-CYB;RPS24;EIF4G…
Enrichr Submissions TF-Gene Coocurrence	REPIN1	104/299	3.58078e-75	10.2002	1784.59	1.04032e-76	IFITM3;HNRNPU;ENO1;SAT1;ACTB;ACTG1;MT2A;ZFP36;TRIM28;FTH1;KHSRP;B2M;GLUL;JUNB;PHLDA1;SOX4;IER2;IER3;SRRM2;TPM1;MIF;EEF1A1;DDIT4;FSCN1;TXNIP;ATF4;SET;SHMT2;MAZ;ZFP36L2;ZFP36L1;LDHA;PCBP1;UBC;PSAP;SLC38A2;EGR1;HSPA8;JUN;JUND;GADD45B;HSPA5;GADD45A;FN1;IRF2BP2;EEF2;EIF1;NFKBIA;H1F0;FASN;ID2;ID1;BHLHE40;GNAS;ID3;NFE2L1;ITM2C;EIF4G1;BTG2;BTG1;HSP90AB1;CITED2;PRKCSH;HSPB1;YBX1;CYR61;IRF2BPL;PTBP1;TUBA1B…
Enrichr Submissions TF-Gene Coocurrence	DEK	104/299	3.65386e-75	10.2002	1784.59	1.04032e-76	RPL4;EIF4A2;RPL5;RPL3;HNRNPU;NUCKS1;ENO1;RPL8;MKI67;RPL10A;ACTB;RPL6;RPL7;ACTG1;EEF1B2;RPS14;RPS18;FTH1;RPL35;RPS11;HMGN2;KPNA2;B2M;RPS13;HMGN1;RPS8;RPL23;RPS5;RPS6;RPSA;ILF2;EEF1A1;NCL;SRSF2;RPL24;SRSF3;RPL27;PFN1;DDX5;SET;HSP90B1;LDHA;HNRNPDL;SLC38A2;EGR1;HSPA8;HSPA5;UBE2C;NONO;EEF2;RPS25;HNRNPK;BHLHE40;HNRNPD;RPS20;RPS21;RPS24;EIF4G2;RPS23;ITM2C;TOP2A;HSP90AB1;RPLP0;HMGB2;HSPB1;YBX1;TUBA1B;TUB…
TF Perturbations Followed by Expression	IRX6_SIRNA_MCF7_HUMAN_GSE79586_RNASEQ_DOWN	87/189	5.64241e-75	13.499	2362.17	1.0086e-76	RPL4;TOP2A;RPL5;RPL30;ARF1;RPL3;RPL32;RPL31;RPLP1;RPLP0;NUCKS1;ENO1;YBX1;RPL8;RPL10A;RPL6;ACTG1;RPL7;EEF1B2;RPS15;RPS4X;RPS14;RPL7A;TUBA1B;RPS16;RPL18A;TRIM28;RPL36AL;RPS18;BSG;RPL35;RPL37;RPS11;TPI1;RPL21;RPS7;RPS8;RPL23;RPS5;RPS6;RPL13A;RPSA;RPS3A;TUFM;EEF1A1;MYL6;PKM;PPDPF;RPL27;MT-CO3;PABPC1;RPL29;PFN1;ALDOA;SLC25A5;PTMA;GAPDH;FTL;SLC25A6;CRABP2;RPL12;RPL11;PRDX5;LDHA;GANAB;RPL14;RPS3;FLNA;RP…
ENCODE TF ChIP-seq 2015	KAT2A_HeLa-S3_hg19	183/1112	3.6945e-74	4.82605	843.064	1.35827e-76	RPL4;EIF4A2;RPL5;MIDN;RPL3;RPL32;RPL31;HNRNPU;NUCKS1;ENO1;MIR663B;RPL10A;RPL9;SAT1;RPL6;ACTB;RPL7;ACTG1;RPS15;RPS14;ZFP36;MT2A;FTH1;HIST1H2AE;RPL35;RPL38;HIST1H2AG;RPL37;HMGN2;JUNB;TMSB10;IER2;RPS13;IER3;RPS12;HIST1H2AB;RPS7;TPM4;HIST1H2AI;RPS8;HIST1H2AH;RPL23;RPS6;HIST1H2AJ;RPSA;NEAT1;MIR3648;EEF1A1;MYL6;NCL;SNORD104;DDIT4;SRSF2;FSCN1;HIST1H2BF;RPL24;SRSF3;RPL27;MALAT1;HIST1H2BG;RPL29;SRSF6;HIST…
Enrichr Submissions TF-Gene Coocurrence	ZNF581	103/299	5.92871e-74	10.1021	1738.49	1.82581e-75	RPL4;RPL3;RPL8;RPL10A;PHB2;SAT1;ACTG1;RPS15;RPS14;MT2A;ZFP36;RPS16;RPL18A;TRIM28;FTH1;RPS11;JUNB;SOX4;IER3;RPS5;IGFBP3;RPSA;MIF;EEF1A1;DDIT4;TXNIP;RPL29;RPL28;ATF4;FTL;SHMT2;ZFP36L2;PSAP;H1FX;APOE;EGR1;HSPA8;JUN;FZD2;JUND;GADD45B;ISG15;EEF2;EIF1;BST2;NFKBIA;H1F0;FASN;ID1;BHLHE40;ID3;RPS21;RPS24;RPS23;ITM2C;UBXN1;BTG1;CITED2;PRKCSH;RPLP1;RPLP0;HMGB2;HSPB1;ADM;IRF2BPL;RPL7A;MDK;RPLP2;SH3BGRL3;TIMP1…
Enrichr Submissions TF-Gene Coocurrence	ZFP36L2	103/299	6.04273e-74	10.1021	1738.49	1.82581e-75	IFITM3;SPARC;ENO1;SAT1;ACTB;CTGF;ACTG1;RPS14;MT2A;ZFP36;FTH1;SOX9;B2M;GLUL;JUNB;PHLDA1;TMSB10;SOX4;IER2;IER3;IGFBP5;ARRDC3;TPM1;NEAT1;EEF1A1;DDIT4;TXNIP;MALAT1;KCTD12;PFN1;ZFP36L1;SOCS3;LDHA;UBC;PSAP;APOE;SLC38A2;MCL1;EGR1;HSPA8;JUN;JUND;GADD45B;H3F3B;HSPA5;GADD45A;PLK2;FN1;IRF2BP2;EEF2;EIF1;NFKBIA;ID2;ID1;BHLHE40;ID3;ITM2C;BTG2;BTG1;HSP90AB1;CITED2;PRKCSH;RPLP0;HMGB2;HSPB1;ADM;CYR61;IRF2BPL;TUBA…
Enrichr Submissions TF-Gene Coocurrence	MBD3	103/299	6.16121e-74	10.1021	1738.49	1.82581e-75	RPL3;HNRNPU;ENO1;RPL8;RPL10A;PHB2;ACTB;ACTG1;RPS15;RPS14;RPL18A;TRIM28;KHSRP;ARHGDIA;BSG;RPL35;BANF1;RPS11;KPNA2;JUNB;SRRM2;RPS5;MIF;EEF1A1;NCL;DDIT4;SRSF2;FSCN1;RPL29;PFN1;SRSF6;RPL28;ISYNA1;DDX5;SET;MAZ;LDHA;PCBP1;UBC;H1FX;APOE;EGR1;HSPA8;JUN;JUND;HSPA5;FUS;ALYREF;EEF2;PRRC2A;RPS28;FASN;GNB2;BHLHE40;HNRNPD;CALR;ITM2C;EIF4G1;TOP2A;HSP90AB1;PRKCSH;RPLP1;RPLP0;HMGB2;HSPB1;CHD4;YBX1;PTBP1;TUBA1B;RP…
TF Perturbations Followed by Expression	U2AF1_OE_BFUE_HUMAN_GSE94153_RNASEQ_DOWN	131/535	7.69355e-74	7.18064	1237.56	1.41454e-75	RPL4;EIF4A2;RPL5;MT-ND4;MT-ND5;RPL3;RPL32;MT-CO1;RPL31;ENO1;MT-ND2;RPL8;SRP14;RPL9;ACTB;RPL7;ACTG1;RPS14;MT2A;RPL18A;RPS18;FTH1;RPL35;KPNA2;RPS11;TMSB10;B2M;GLUL;AP2M1;RPS13;RPL21;RPS7;RPL23;RPS5;RPS6;ILF2;HLA-E;EEF1A1;MYL6;MORF4L2;NCL;TXNIP;SRSF3;RPL27;MT-CO2;MT-CO3;RPL29;SRSF6;PPIB;UBA52;FTL;CUTA;DDX5;SET;RBM8A;HSP90B1;LDHA;UBB;UBC;ATP6V1F;EGR1;OST4;HSPA8;RPL41;H3F3B;HSPA5;NONO;EIF1;RPS26;NFKBI…
Reactome 2016	Nonsense Mediated Decay independent of the Exon Junction Complex_Homo sapiens_R-HSA-975956	65/89	1.5596e-73	21.4175	3724.05	3.05804e-76	RPL4;RPL5;RPL30;RPL3;RPL32;RPL31;RPLP1;RPLP0;RPL10A;RPL8;RPL9;RPL6;RPL7;RPS4X;RPS15;RPL7A;RPS14;RPS16;RPL18A;RPS18;RPL35;RPLP2;RPL38;RPL37;RPS11;RPS13;RPS12;RPL21;RPS7;RPS8;RPL23;RPS5;RPS6;RPL13A;RPS3A;RPSA;RPL24;RPL27;PABPC1;RPL29;RPL28;UBA52;RPL12;RPL11;RPL14;RPS3;RPL13;RPL15;RPS2;RPL18;RPS27A;RPL19;RPL41;RPL35A;RPL23A;RPS26;RPS25;RPS28;RPS27;RPS20;FAU;RPS21;RPS24;EIF4G1;RPS23
Reactome 2016	Eukaryotic Translation Termination_Homo sapiens_R-HSA-72764	64/87	7.74731e-73	21.5728	3710.26	2.02544e-75	RPL4;RPL5;RPL30;RPL3;RPL32;RPL31;RPLP1;RPLP0;RPL10A;RPL8;RPL9;RPL6;RPL7;RPS4X;RPS15;TRMT112;RPL7A;RPS14;RPS16;RPL18A;RPS18;RPL35;RPLP2;RPL38;RPL37;RPS11;RPS13;RPS12;RPL21;RPS7;RPS8;RPL23;RPS5;RPS6;RPL13A;RPS3A;RPSA;RPL24;RPL27;RPL29;RPL28;UBA52;RPL12;RPL11;RPL14;RPS3;RPL13;RPL15;RPS2;RPL18;RPS27A;RPL19;RPL41;RPL35A;RPL23A;RPS26;RPS25;RPS28;RPS27;RPS20;FAU;RPS21;RPS24;RPS23
TF Perturbations Followed by Expression	CTCF_SIRNA_HEK293_HUMAN_GSE44267_RNASEQ_UP	90/216	7.9147e-73	12.219	2077.09	1.49563e-74	MT-ND6;RPL4;RPL5;MT-ND4;RPL30;MT-ND5;HSP90AB1;RPL32;MT-CO1;RPL31;RPLP0;ENO1;MT-ND2;MT-ND3;RPL9;COX7C;ACTB;RPL6;RPL7;RPS15;MT-ATP6;EEF1B2;RPS14;RPL7A;TUBA1B;CHCHD2;RPL18A;MTATP6P1;RPS18;RPLP2;HMGN2;GLUL;SOX4;RPS13;EIF5A;HSP90AA1;TPI1;RPL21;TPM4;RPS7;IGFBP5;RPS8;RPL23;RPS6;RPL13A;RPSA;RPS3A;ILF2;EEF1A1;DDIT4;TXNIP;SRSF3;RPL27;MT-CO2;MT-CO3;HNRNPH3;GAPDH;ATF4;SLC25A6;SET;RPL12;LDHA;RPL14;RPS3;RPS2;R…
TF Perturbations Followed by Expression	ADAR_OE_HEK293_HUMAN_GSE87198_RNASEQ_UP	99/276	9.19811e-73	10.5189	1786.24	1.78513e-74	RPL4;EIF4A2;MT-ND4L;MT-ND4;RPL32;HNRNPU;MT-ND2;RPL8;MKI67;RPL9;ACTB;MT-ND1;EEF1B2;PNN;CHCHD2;RPS16;RPL18A;RPL36AL;RPL38;RPL37;SLC39A7;SOX4;IER2;SRRM2;DDX17;RPL23;ILF2;NCL;MT-CO2;RPL29;PFN1;PPIB;SNRNP200;RPL28;ATF4;FTL;SET;NOLC1;OAZ1;PRDX5;UBC;MCL1;HSPA8;PRELID1;JUN;GADD45B;HSPA5;GADD45A;NONO;PRRC2C;EEF2;H1F0;RPS27;SON;CALU;CALM3;CALR;MT-CYB;EIF4G2;RPS23;UBE2M;ARF1;HSP90AB1;RPLP1;COX7C;PTMS;MT-ATP…
Enrichr Submissions TF-Gene Coocurrence	PSMD11	102/299	9.86254e-73	10.004	1693.11	3.15189e-74	RPL4;EIF4A2;RPL5;RPL3;RPL31;HNRNPU;ENO1;RPL8;RPL10A;PHB2;ACTB;RPL6;RPL7;ACTG1;RPS14;RPS16;TRIM28;RPS18;PSMD2;FTH1;RPS11;KPNA2;RPS13;RPS8;RPL23;RPS5;RPS6;RPSA;ILF2;EEF1A1;NCL;SRSF2;RPL24;SRSF3;RPL27;PFN1;DDX5;SET;NOLC1;HSP90B1;LDHA;PCBP1;UBC;HSPA8;HSPA5;NONO;EEF2;EIF1;HNRNPK;BHLHE40;HNRNPD;RPS20;UBA1;CALR;RPS24;EIF4G2;EIF4G1;TOP2A;HSP90AB1;RPLP0;HSPB1;YBX1;PTBP1;RPL7A;TUBA1B;TUBA1A;EIF5A;HSP90AA1;…
Enrichr Submissions TF-Gene Coocurrence	ADAR	102/299	1.00452e-72	10.004	1693.11	3.15189e-74	IFITM3;RPL4;EIF4A2;RPL5;RPL3;HNRNPU;ENO1;RPL8;MKI67;SAT1;ACTB;ACTG1;MT2A;ZFP36;FTH1;KPNA2;B2M;GLUL;JUNB;TMSB10;SRRM2;DDX17;RPS8;RPS6;ILF2;EEF1A1;NCL;DDIT4;TXNIP;PFN1;DDX5;SET;ZFP36L1;HSP90B1;LDHA;UBC;PSAP;SLC38A2;MCL1;EGR1;HSPA8;JUN;HSPA5;NONO;FN1;PRRC2C;ISG15;EEF2;EIF1;BST2;NFKBIA;HNRNPK;FASN;BHLHE40;HNRNPD;GNAS;CALR;RPS24;EIF4G2;ITM2C;EIF4G1;TOP2A;BTG1;HSP90AB1;PRKCSH;RPLP0;HSPB1;YBX1;PTBP1;TUB…
ENCODE Histone Modifications 2015	H3K36me3_bronchial epithelial cell_hg19	221/1681	1.06382e-72	3.85541	657.912	7.74623e-75	RPL4;EIF4A2;RPL5;RPL30;RPL3;RPL32;MIR663B;RPL8;RPL9;RPL6;ACTB;RPL7;RPS15;RPS14;RPS16;RPL18A;TRIM28;FTH1;RPL35;RPL38;RPL37;RPS11;JUNB;SEPHS2;RPS13;IER3;SNORA31;RPS12;TSPYL1;RPL23;MIF;HLA-E;MYL6;DDIT4;SNORD89;RPL24;TXNIP;CD2BP2;RPL27;RPL29;PFN1;AURKAIP1;RPL28;UBA52;ATF4;SET;SHMT2;SNORD117;ATXN7L3B;ATP5I;SNORA5C;LDHA;PCBP1;ZBED6;SNORA53;EGR1;JUN;H3F3B;GADD45B;GADD45A;PLK2;IRF2BP2;EIF1;RPS26;RPS28;RP…
Reactome 2016	Viral mRNA Translation_Homo sapiens_R-HSA-192823	63/84	1.08072e-72	21.9941	3770.5	3.53177e-75	RPL4;RPL5;RPL30;RPL3;RPL32;RPL31;RPLP1;RPLP0;RPL10A;RPL8;RPL9;RPL6;RPL7;RPS4X;RPS15;RPL7A;RPS14;RPS16;RPL18A;RPS18;RPL35;RPLP2;RPL38;RPL37;RPS11;RPS13;RPS12;RPL21;RPS7;RPS8;RPL23;RPS5;RPS6;RPL13A;RPS3A;RPSA;RPL24;RPL27;RPL29;RPL28;UBA52;RPL12;RPL11;RPL14;RPS3;RPL13;RPL15;RPS2;RPL18;RPS27A;RPL19;RPL41;RPL35A;RPL23A;RPS26;RPS25;RPS28;RPS27;RPS20;FAU;RPS21;RPS24;RPS23
Reactome 2016	Selenocysteine synthesis_Homo sapiens_R-HSA-2408557	63/87	4.29932e-71	21.2357	3558.39	1.68601e-73	RPL4;RPL5;RPL30;RPL3;RPL32;RPL31;RPLP1;RPLP0;RPL10A;RPL8;RPL9;RPL6;RPL7;RPS4X;RPS15;RPL7A;RPS14;RPS16;RPL18A;RPS18;RPL35;RPLP2;RPL38;RPL37;RPS11;RPS13;RPS12;RPL21;RPS7;RPS8;RPL23;RPS5;RPS6;RPL13A;RPS3A;RPSA;RPL24;RPL27;RPL29;RPL28;UBA52;RPL12;RPL11;RPL14;RPS3;RPL13;RPL15;RPS2;RPL18;RPS27A;RPL19;RPL41;RPL35A;RPL23A;RPS26;RPS25;RPS28;RPS27;RPS20;FAU;RPS21;RPS24;RPS23
Enrichr Submissions TF-Gene Coocurrence	ZFP36L1	100/299	2.60672e-70	9.80786	1604.53	8.93646e-72	IFITM3;MIDN;SPARC;ENO1;SAT1;ACTB;CTGF;ACTG1;MT2A;ZFP36;FTH1;SOX9;B2M;GLUL;JUNB;PHLDA1;SOX4;IER2;IER3;IGFBP5;IGFBP3;ARRDC3;TPM1;EEF1A1;DDIT4;MYADM;TXNIP;MALAT1;NUPR1;PFN1;ATF4;ZFP36L2;HSP90B1;SOCS3;LDHA;UBC;PSAP;SERPINH1;APOE;SLC38A2;MCL1;EGR1;HSPA8;JUN;JUND;GADD45B;HSPA5;GADD45A;PLK2;FN1;IRF2BP2;EIF1;COL1A1;NFKBIA;COL1A2;ID2;ID1;BHLHE40;GNAS;ID3;ITM2C;BTG2;BTG1;HSP90AB1;CITED2;PRKCSH;HSPB1;ADM;CY…
Enrichr Submissions TF-Gene Coocurrence	ZC3H11A	100/299	2.65166e-70	9.80786	1604.53	8.93646e-72	RPL4;EIF4A2;RPL5;RPL3;HNRNPU;NUCKS1;ENO1;RPL8;MKI67;ACTB;RPL6;ACTG1;PNN;RPS14;TRIM28;RPS18;FTH1;KHSRP;RPS11;KPNA2;SRRM2;DDX17;RPS8;RPS5;RPS6;EEF1A1;NCL;SRSF2;TXNIP;SRSF3;SRSF6;DDX5;SET;ZFP36L1;HSP90B1;LDHA;HNRNPDL;UBC;PSAP;SLC38A2;MCL1;EGR1;HSPA8;JUN;HSPA5;NONO;FN1;PRRC2C;EEF2;EIF1;HNRNPK;SON;BHLHE40;HNRNPD;GNAS;RPS20;RPS24;EIF4G2;ITM2C;EIF4G1;TOP2A;HSP90AB1;RPLP0;CHD4;YBX1;PTBP1;TUBA1B;TUBA1A;BR…
Enrichr Submissions TF-Gene Coocurrence	YY1	100/299	2.69818e-70	9.80786	1604.53	8.93646e-72	RPL4;EIF4A2;RPL5;HNRNPU;NUCKS1;ENO1;ACTB;RPL7;ACTG1;PNN;RPS14;TRIM28;FTH1;KHSRP;KPNA2;JUNB;SOX4;DDX17;RPS6;TPM1;EEF1A1;NCL;DDIT4;SRSF2;TXNIP;SRSF3;PFN1;ATF4;DDX5;SET;ZFP36L2;ZFP36L1;HSP90B1;LDHA;PCBP1;UBC;SLC38A2;MCL1;EGR1;HSPA8;JUN;JUND;H3F3B;HSPA5;NONO;IRF2BP2;EEF2;EIF1;NFKBIA;HNRNPK;SON;FASN;ID2;BHLHE40;HNRNPD;GNAS;RPS24;EIF4G2;ITM2C;TOP2A;BTG1;HSP90AB1;RPLP0;HSPB1;CHD4;YBX1;PTBP1;TUBA1B;TUBA1…
TF Perturbations Followed by Expression	AFF1_SHRNA_HELA_HUMAN_GSE69021_RNASEQ_UP	115/419	2.72149e-70	8.04877	1320.77	5.42074e-72	MT-ND6;RPL4;RPL5;MT-ND4;RPL30;MT-ND5;RPL3;RPL32;MT-CO1;RPL31;HNRNPU;ENO1;RPL10A;RPL9;RPL6;ACTB;MT-ND1;RPL7;ACTG1;RPS15;EEF1B2;RPS14;RPS16;RPL18A;RPL36AL;RPS18;RPL37;KPNA2;RPS11;TMSB10;RPS13;HMGN1;RPL21;TPM4;RPS7;RPS8;RPL23;RPS6;RNASE1;ILF2;EEF1A1;SRSF2;SRSF3;MT-CO3;SRSF6;PPIB;RPL28;ATF4;DDX5;SET;HSP90B1;HNRNPDL;UBB;UBC;MCL1;HSPA8;PRELID1;RPL41;H3F3B;NONO;RPS25;HNRNPK;RPS27;RPS20;EIF4G2;RPS24;RPS2…
Enrichr Submissions TF-Gene Coocurrence	RBM5	100/299	2.74637e-70	9.80786	1604.53	8.93646e-72	EIF4A2;RPL5;RPL3;RPL31;HNRNPU;ENO1;SAT1;ACTB;ACTG1;PNN;RPS14;ZFP36;FTH1;B2M;JUNB;SRRM2;DDX17;RPS5;RPS6;EEF1A1;MYL6;NCL;DDIT4;SRSF2;TXNIP;SRSF3;MALAT1;SRSF6;SF1;DDX5;ZFP36L1;HSP90B1;LDHA;HNRNPDL;UBC;PSAP;SLC38A2;MCL1;EGR1;HSPA8;PRPF38B;JUN;HSPA5;FUS;NONO;PRRC2C;EEF2;EIF1;HNRNPK;SON;ID2;BHLHE40;HNRNPD;GNAS;RPS24;EIF4G2;ITM2C;EIF4G1;BTG2;BTG1;HSP90AB1;PRKCSH;RPLP0;CHD4;YBX1;PTBP1;TUBA1B;TUBA1A;CTSB;…
TF Perturbations Followed by Expression	ZNF253_SIRNA_MCF7_HUMAN_GSE79586_RNASEQ_DOWN	115/423	8.449e-70	7.97266	1299.05	1.72605e-71	MT-ND6;IFITM3;MT-ND4;MT-ND5;CHPF;KDELR1;HNRNPU;ENO1;MT-ND2;RPL8;MKI67;ACTB;ACTG1;RPS15;TRIM28;PSMD2;FTH1;ARHGDIA;BSG;BANF1;HMGN2;KPNA2;TMSB10;B2M;AP2M1;HMGN1;HLA-C;HLA-A;ILF2;MYL6;MORF4L2;NCL;SRSF2;SRSF3;MT-CO2;MT-CO3;PFN1;PPIB;MAZ;ATXN7L3B;OAZ1;HSP90B1;PRDX5;UBB;PCBP1;UBC;SERPINH1;H1FX;HSPA8;PRELID1;RPL41;H3F3B;HSPA5;FUS;ISG15;EIF1;BST2;H1F0;HNRNPK;GNB2;HNRNPD;GNAS;HYOU1;CALM3;CALR;MT-CYB;NFE2L1…
WikiPathways 2019 Human	Cytoplasmic Ribosomal Proteins WP477	63/89	9.01445e-70	20.7585	3428.04	1.90984e-72	RPL4;RPL5;RPL30;RPL3;RPL32;RPL31;RPLP1;RPLP0;RPL10A;RPL8;RPL9;RPL6;RPL7;RPS4X;RPS15;RPL7A;RPS14;RPS16;RPL18A;RPS18;RPL35;RPLP2;RPL38;RPL37;RPS11;RPS13;RPS12;RPL21;RPS7;RPS8;RPL23;RPS5;RPS6;RPL13A;RPS3A;RPSA;RPL24;RPL27;RPL29;RPL28;UBA52;RPL12;RPL11;RPL14;RPS3;RPL13;RPL15;RPS2;RPL18;RPS27A;RPL19;RPL41;RPL35A;RPL23A;RPS26;RPS25;RPS28;RPS27;RPS20;FAU;RPS21;RPS24;RPS23
TF Perturbations Followed by Expression	MYC_HYPERACTIVE_HMEC_HUMAN_GSE66182_RNASEQ_DOWN	112/399	1.50632e-69	8.23172	1336.3	3.15419e-71	RPL4;EIF4A2;RPL5;MT-ND4;RPL30;SPARC;RPL32;RPL31;ENO1;RPL10A;MKI67;SRP14;RPL9;RPL6;ACTB;MT-ND1;RPL7;ACTG1;EEF1B2;RPS14;RPS18;PSMD2;FTH1;RPL35;RPL37;HMGN2;KPNA2;RPS11;PHLDA1;TMSB10;B2M;HMGN1;RPL21;TPM4;RPS7;RPS8;RPL23;RPS6;TPM1;HIST1H2AJ;RPSA;ILF2;EEF1A1;MYL6;MORF4L2;SRSF3;RPL27;RPL29;PFN1;PPIB;SET;UQCRB;RBM8A;LDHA;HSPA8;RPL41;FN1;RPS26;RPS25;HNRNPK;RPS27;CALU;RPS20;CALR;MT-CYB;EIF4G2;RPS24;RPS23;T…
Reactome 2016	3' -UTR-mediated translational regulation_Homo sapiens_R-HSA-157279	67/106	1.68662e-69	18.5359	3032.65	8.81894e-72	RPL4;EIF4A2;RPL5;RPL30;RPL3;RPL32;RPL31;RPLP1;RPLP0;RPL8;RPL10A;RPL9;RPL6;RPL7;RPS15;RPS4X;RPS14;RPL7A;RPS16;RPL18A;RPS18;RPL35;RPLP2;RPL38;RPL37;RPS11;RPS13;RPS12;RPL21;RPS7;RPS8;RPL23;RPS5;RPS6;RPL13A;RPSA;RPS3A;RPL24;RPL27;PABPC1;RPL29;RPL28;UBA52;RPL12;RPL11;RPL14;RPS3;RPL13;RPL15;RPS2;RPL18;RPS27A;RPL19;RPL41;RPL35A;RPL23A;RPS26;RPS25;RPS28;RPS27;RPS20;FAU;RPS21;RPS24;EIF3A;EIF4G1;RPS23
Reactome 2016	L13a-mediated translational silencing of Ceruloplasmin expression_Homo sapiens_R-HSA-156827	67/106	1.92757e-69	18.5359	3032.65	8.81894e-72	RPL4;EIF4A2;RPL5;RPL30;RPL3;RPL32;RPL31;RPLP1;RPLP0;RPL8;RPL10A;RPL9;RPL6;RPL7;RPS15;RPS4X;RPS14;RPL7A;RPS16;RPL18A;RPS18;RPL35;RPLP2;RPL38;RPL37;RPS11;RPS13;RPS12;RPL21;RPS7;RPS8;RPL23;RPS5;RPS6;RPL13A;RPSA;RPS3A;RPL24;RPL27;PABPC1;RPL29;RPL28;UBA52;RPL12;RPL11;RPL14;RPS3;RPL13;RPL15;RPS2;RPL18;RPS27A;RPL19;RPL41;RPL35A;RPL23A;RPS26;RPS25;RPS28;RPS27;RPS20;FAU;RPS21;RPS24;EIF3A;EIF4G1;RPS23
TF Perturbations Followed by Expression	MYC_OE_U2OS_HUMAN_GSE66789_RNASEQ_DOWN	110/383	1.94331e-69	8.42247	1364.71	4.26773e-71	RPL4;RPL5;RPL30;RPL32;RPL31;ENO1;RPL8;MT-ND3;PHB2;RPL6;RPL7;ACTG1;RPS15;EEF1B2;RPS14;CHCHD2;RPS16;RPL18A;RPS18;FTH1;RPL35;RPL38;RPL37;RPS11;HMGN2;TMSB10;RPS13;RPL21;RPS7;RPS8;RPL23;TPM2;RPS5;RPS6;RPSA;ILF2;EEF1A1;NCL;DDIT4;RPL27;MT-CO2;MT-CO3;RPL29;PPIB;SNRNP200;RPL28;UBA52;ATF4;FTL;SHMT2;OAZ1;LDHA;UBB;UBC;HSPA8;PRELID1;EEF2;RPS26;DRAP1;RPS25;RPS27;UQCRQ;RPS20;RPS21;NES;RPS24;EIF4G2;RPS23;HSP90AB…
TF Perturbations Followed by Expression	MYC_OE_U2OS_HUMAN_GSE59819_RNASEQ_DOWN	110/383	1.98957e-69	8.42247	1364.71	4.26773e-71	RPL4;RPL5;RPL30;RPL32;RPL31;ENO1;RPL8;MT-ND3;PHB2;RPL6;RPL7;ACTG1;RPS15;EEF1B2;RPS14;CHCHD2;RPS16;RPL18A;RPS18;FTH1;RPL35;RPL38;RPL37;RPS11;HMGN2;TMSB10;RPS13;RPL21;RPS7;RPS8;RPL23;TPM2;RPS5;RPS6;RPSA;ILF2;EEF1A1;NCL;DDIT4;RPL27;MT-CO2;MT-CO3;RPL29;PPIB;SNRNP200;RPL28;UBA52;ATF4;FTL;SHMT2;OAZ1;LDHA;UBB;UBC;HSPA8;PRELID1;EEF2;RPS26;DRAP1;RPS25;RPS27;UQCRQ;RPS20;RPS21;NES;RPS24;EIF4G2;RPS23;HSP90AB…
TF Perturbations Followed by Expression	ZMAT4_SIRNA_MCF7_HUMAN_GSE79586_RNASEQ_DOWN	69/117	3.43986e-69	17.2945	2792	7.73002e-71	MT-ND6;RPL4;EIF4A2;RPL5;MT-ND4;RPL30;MT-ND5;RPL3;RPL32;MT-CO1;RPLP1;RPLP0;NUCKS1;ENO1;RPL8;RPL10A;RPL6;ACTG1;RPL7;PTMS;RPS4X;RPS14;RPL7A;TUBA1B;RPL18A;RPS18;HMGN2;RPS11;TMSB10;HSP90AA1;TPI1;RPS7;RPL23;RPS5;RPS6;RPL13A;RPSA;RPS3A;EEF1A1;MYL6;DDIT4;RPL27;PABPC1;HNRNPH3;RPL29;ALDOA;PTMA;GAPDH;SLC25A6;GRN;RPL12;RPL11;THBS1;PRDX5;GANAB;RPS3;RPS2;RPL18;HNRNPA1;RPL41;NONO;EEF2;CALM3;MAGED2;RPS24;NFE2L1;…
TF Perturbations Followed by Expression	GATA3_OE_MDAMB231_HUMAN_GSE72141_RNASEQ_DOWN	104/336	3.61598e-69	9.07694	1464.71	8.31048e-71	RPL4;RPL5;RPL3;MRFAP1;HNRNPU;ENO1;RPL8;MKI67;RPL10A;MT-ND3;ACTB;RPL6;RPL7;ACTG1;EEF1B2;MT2A;RPS16;RPL18A;TRIM28;RPL36AL;RPS18;PEG10;PSMD2;ARHGDIA;RPL35;HMGN2;PHLDA1;TMSB10;TPM4;RPS7;RPS8;RPL23;RPS6;RPSA;ILF2;EEF1A1;NCL;KCTD12;TLN1;RPL29;PFN1;RPL28;BAG6;LDHA;MCL1;HSPA8;JUN;H3F3B;FUS;PLK2;NR2F2;PRRC2A;RPS25;HNRNPK;HNRNPD;GNAS;CALM3;RPS24;EIF4G2;RPS23;TOP2A;CITED2;RPLP0;HMGB2;YBX1;RPS4X;PTBP1;RPL7A;…
Enrichr Submissions TF-Gene Coocurrence	ID2	99/299	4.20936e-69	9.70979	1561.31	1.46753e-70	IFITM3;SPARC;ENO1;SAT1;ACTB;CTGF;ACTG1;MT2A;ZFP36;FTH1;SOX9;B2M;GLUL;JUNB;PHLDA1;TMSB10;SOX4;IER2;IER3;IGFBP5;IGFBP3;ARRDC3;TPM1;EEF1A1;DDIT4;TXNIP;KCTD12;NUPR1;ZFP36L2;ZFP36L1;HSP90B1;SOCS3;LDHA;UBC;PSAP;APOE;SLC38A2;MCL1;EGR1;HSPA8;JUN;JUND;GADD45B;HSPA5;GADD45A;PLK2;FN1;COL1A1;NFKBIA;H1F0;ID1;BHLHE40;ID4;ID3;ITM2C;TOP2A;BTG2;BTG1;HSP90AB1;CITED2;HMGB2;HSPB1;ADM;CYR61;TUBA1B;TUBA1A;ADAMTS1;SH3B…
TF Perturbations Followed by Expression	SP140_KD_PBMC_HUMAN_GSE83381_RNASEQ_UP	84/197	6.07801e-69	12.5043	2011	1.42793e-70	IFITM3;RPL4;RPL5;IGHM;RPL30;RPL3;HSP90AB1;RPL32;RPLP1;RPLP0;RPL8;RPL10A;ACTB;RPL6;RPL7;ACTG1;RPS15;RPS4X;RPS14;RPL7A;MT2A;TUBA1B;RPS16;RPL18A;RPS18;TMSB4X;RPL35;RPLP2;RPL37;RPS11;B2M;TMSB10;GPX1;RPS7;RPS8;RPS5;RPS6;HLA-B;HLA-C;RPL13A;RPSA;RPS3A;HLA-E;EEF1A1;NCL;TXNIP;PABPC1;RPL29;PFN1;ALDOA;RPL28;UBA52;PTMA;GAPDH;SLC25A6;C1QB;C1QA;RPL12;RPL11;OAZ1;RPL14;RPS3;APOE;CD14;RPL15;RPS2;RPL18;RPS27A;HNRN…
TF Perturbations Followed by Expression	SETDB1_KD_THP1_HUMAN_GSE103409_SGRNA6DAY4_RNASEQ_UP	109/379	6.9539e-69	8.43399	1355.08	1.66922e-70	RPL4;RPL5;RPL3;MT-CO1;RPL31;ENO1;AUP1;RPL8;RPL10A;ACTB;RPL6;RPL7;ACTG1;RPS15;RPS14;RPS16;RPL18A;TRIM28;RPS18;PSMD2;ARHGDIA;RPL35;RPL37;SLC39A7;RPS11;RPS13;SRRM2;FBXW5;RPS8;RPL23;RPS5;RPSA;HCFC1;TUFM;EEF1A1;NCL;RPL27;MT-CO2;MT-CO3;TLN1;RPL29;PFN1;SNRNP200;RPL28;UBA52;MAZ;HSP90B1;BAG6;UBB;SERPINH1;HSPA8;RPL41;H3F3B;FUS;SURF4;ISG15;EEF2;PRRC2A;BST2;RPS28;RPS27;SON;HYOU1;RPS20;CALR;RPS21;EIF4G2;RPS23…
TF Perturbations Followed by Expression	SUZ12_SHRNA_PROE_HUMAN_GSE59089_RNASEQ_DOWN	104/339	9.35203e-69	8.99662	1442.62	2.29263e-70	RPL4;RPL5;RPL30;RPL3;RPL32;KDELR1;MRFAP1;ENO1;RPL8;MT-ND3;RPL9;RPL6;ACTG1;RPS15;EEF1B2;RPS14;RPS16;RPL18A;TRIM28;RPS18;FTH1;ARHGDIA;RPL35;RPL37;RPS11;HMGN2;KPNA2;B2M;TMSB10;HMGN1;RPL21;TPM4;RPS7;RPS8;RPL23;RPS5;RPS6;RPSA;HLA-A;RNASE1;EEF1A1;SRSF3;MT-CO3;RPL29;PFN1;RPL28;UBA52;KMT2D;SHMT2;HSP90B1;LDHA;UBB;HSPA8;RPL41;FUS;EEF2;RPS25;RPS28;RPS27;HNRNPD;GNAS;RPS20;UBA1;CALR;RPS24;EIF4G2;RPS23;HSP90AB…
TF Perturbations Followed by Expression	SETDB1_KD_THP1_HUMAN_GSE103409_SGRNA9DAY4_RNASEQ_UP	118/460	1.08542e-68	7.52263	1204.84	2.77176e-70	RPL4;RPL5;RPL30;RPL3;MT-CO1;RPL31;HNRNPU;ENO1;AUP1;RPL8;RPL10A;MKI67;RPL6;RPL7;ACTG1;RPS15;EEF1B2;RPS14;RPS16;TRIM28;RPL18A;RPL36AL;RPS18;PSMD2;RPL35;RPL37;KPNA2;RPS11;RPS13;DDX17;SRRM2;RPL21;RPS8;RPL23;RPS5;RPS6;RPSA;HCFC1;TUFM;EEF1A1;NCL;SRSF2;TXNIP;SRSF3;RPL27;MT-CO2;MT-CO3;RPL29;SNRNP200;TLN1;RPL28;UBA52;KMT2D;DDX5;UQCRB;RBM8A;HSP90B1;UBB;MCL1;HSPA8;RPL41;H3F3B;HSPA5;FUS;NONO;PRRC2C;ISG15;EEF…
TF Perturbations Followed by Expression	EZH2_KO_HESC_HUMAN_GSE76626_RNASEQ_UP	87/217	1.10209e-68	11.7572	1883.11	2.75804e-70	IFITM3;MT-ND4;ARF1;SPARC;HSP90AB1;MRFAP1;HSPB1;MT-ND2;RPL8;MT-ND3;ACTB;MT-ND1;ACTG1;MT-ATP6;RPS4X;RBM3;SEC61A1;TRIM28;MTATP6P1;RPL36AL;TMSB4X;ARHGDIA;RPLP2;RPL38;PHLDA1;TMSB10;IER2;RMRP;EIF5A;RPL23;TPM1;HLA-C;RPSA;FOS;RHOB;MORF4L2;NCL;COL6A2;COL6A1;SRSF2;FSCN1;RPL27;MT-CO2;MT-CO3;PFN1;PPIB;SLC25A5;PTMA;ATF4;FTL;SLC25A6;CD63;GSTP1;OAZ1;UBB;OLFML3;UBC;SERPINH1;RPS3;FLNA;APOE;RPL15;FLNC;RPS27A;RPL19…
Reactome 2016	Formation of a pool of free 40S subunits_Homo sapiens_R-HSA-72689	64/96	1.20577e-68	19.5503	3157.86	7.09276e-71	RPL4;RPL5;RPL30;RPL3;RPL32;RPL31;RPLP1;RPLP0;RPL10A;RPL8;RPL9;RPL6;RPL7;RPS4X;RPS15;RPL7A;RPS14;RPS16;RPL18A;RPS18;RPL35;RPLP2;RPL38;RPL37;RPS11;RPS13;RPS12;RPL21;RPS7;RPS8;RPL23;RPS5;RPS6;RPL13A;RPS3A;RPSA;RPL24;RPL27;RPL29;RPL28;UBA52;RPL12;RPL11;RPL14;RPS3;RPL13;RPL15;RPS2;RPL18;RPS27A;RPL19;RPL41;RPL35A;RPL23A;RPS26;RPS25;RPS28;RPS27;RPS20;FAU;RPS21;EIF3A;RPS24;RPS23
TF Perturbations Followed by Expression	ADAR_KD_HUVEC_HUMAN_GSE60217_RNASEQ_UP	118/463	2.36321e-68	7.47389	1191.07	6.15546e-70	RPL4;IFITM3;RPL5;MT-ND4;RPL30;RPL3;RPL32;MT-CO1;ENO1;RPL8;RPL10A;RPL6;MT-ND1;RPL7;EEF1B2;RPS14;RPL18A;RPS18;PSMD2;BSG;RPL37;RPS11;PHLDA1;IER3;SRRM2;TPM4;RPS7;RPS8;RPL23;RPS5;RPS6;ARRDC3;RPSA;RNASE1;HLA-E;ATXN2L;EEF1A1;NCL;SRSF3;MT-CO2;MT-CO3;RPL29;PFN1;RPL28;ATF4;KMT2D;SET;SHMT2;NOLC1;OAZ1;TGOLN2;LDHA;UBC;MCL1;HSPA8;RPL41;JUN;H3F3B;PLK2;PRRC2C;EEF2;PRRC2A;EIF1;RPS25;H1F0;SON;RPS20;MT-CYB;EIF4G2;R…
TF Perturbations Followed by Expression	ZEB2_SHRNA_H1_HUMAN_GSE69618_DAY2_RNASEQ_UP	130/580	2.52239e-68	6.57296	1046.93	6.69888e-70	RPL4;EIF4A2;RPL5;RPL30;RPL3;RPL32;MT-CO1;RPL31;HNRNPU;NUCKS1;ENO1;RPL8;RPL10A;MT-ND3;RPL9;RPL6;MT-ND1;RPL7;ACTG1;RPS15;EEF1B2;PNN;RPS14;RPL18A;RPL36AL;RPS18;RPL35;RPL38;RPL37;HMGN2;RPS11;GLUL;RPS13;HMGN1;DDX17;RPL21;TPM4;RPS7;RPS8;RPL23;RPS5;RPS6;RPSA;EEF1A1;SFRP1;NCL;TXNIP;SRSF3;RPL27;MT-CO2;RPL29;RPL28;UBA52;FTL;DDX5;SET;RBM8A;HSP90B1;LDHA;UBB;UBC;HIST1H3C;MCL1;HSPA8;RPL41;NONO;FN1;PRRC2C;EEF2;…
GO Biological Process 2018	SRP-dependent cotranslational protein targeting to membrane (GO:0006614)	63/90	3.14983e-68	20.5279	3365.87	6.1725e-72	RPL4;RPL5;RPL30;RPL3;RPL32;RPL31;RPLP1;RPLP0;SRP14;RPL10A;RPL8;RPL9;RPL6;RPL7;RPS4X;RPS15;SEC61A1;RPL7A;RPS14;RPS16;RPL18A;RPS18;RPL35;RPLP2;RPL38;RPL37;RPS11;RPS13;RPL21;RPS7;RPS8;RPL23;RPS5;RPS6;RPL13A;RPS3A;RPSA;RPL24;RPL27;RPL29;RPL28;UBA52;RPL12;RPL11;RPL14;RPS3;RPL13;RPL15;RPS2;RPL18;RPS27A;RPL19;RPL41;RPL35A;RPL23A;RPS26;RPS25;RPS28;RPS27;RPS20;RPS21;RPS24;RPS23
TF Perturbations Followed by Expression	NR4A2_OE_HUMAN_GSE58475_CREEDSID_GENE_1431_UP	77/160	3.36643e-68	14.1129	2243.55	9.11239e-70	RPL5;MT-ND4;RPL3;RPL32;MT-CO1;RPL31;RPLP0;MT-ND2;SRP14;RPL8;MT-ND3;RPL9;RPL6;CTGF;IRF2BPL;EEF1B2;RPS15;RPS4X;MT-ATP6;RPL7A;CHCHD2;RPS16;TUBA1A;RPS18;RPL35;RPS11;TMSB10;RPL21;RPS7;RPS5;RPS6;RPL13A;RPSA;PCOLCE;RPS3A;MIF;EEF1A1;COL6A2;RPL24;MT-CO2;PABPC1;PPIB;RPL29;RPL28;UBA52;PFDN5;GAPDH;FTL;CD63;BEX1;RPL12;HIST1H2BK;PCDH18;RPL14;RPS3;RPL15;RPS2;RPL18;RPS27A;RPL19;RPL41;LUM;FN1;RPL35A;RPL23A;EEF2;D…
TF Perturbations Followed by Expression	MECP2_KD_MOUSE_GSE47150_CREEDSID_GENE_361_UP	95/275	4.37204e-68	10.1306	1607.64	1.20577e-69	RPL4;EIF4A2;RPL3;HSP90AB1;RPL32;RPLP1;RPLP0;YBX1;RPL8;RPL10A;RPL9;ACTB;RPL6;RPL7;ACTG1;RPS15;EEF1B2;RPS4X;RPS14;RPL7A;MT2A;TUBA1B;CHCHD2;TUBA1A;RPL18A;RPL36AL;FTH1;TMSB4X;BSG;RPL35;RPLP2;RPL38;SH3BGRL3;RPS11;TMSB10;AP2M1;EIF5A;HSP90AA1;TPI1;RPL21;RPS7;RPS8;RPL23;RPS5;RPL13A;RPSA;MIF;EEF1A1;MYL6;PKM;MORF4L2;RPL24;PABPC1;ALDOA;PPIB;RPL28;PTMA;BEX1;UQCRB;RPL12;RPL11;COX5B;OAZ1;LDHA;PSMB4;PCBP1;UBC;P…
Reactome 2016	Nonsense Mediated Decay (NMD) enhanced by the Exon Junction Complex (EJC)_Homo sapiens_R-HSA-975957	66/106	6.43938e-68	18.2593	2915.07	4.62962e-70	RPL4;RPL5;RPL30;RPL3;RPL32;RPL31;RPLP1;RPLP0;RPL8;RPL10A;RPL9;RPL6;RPL7;RPS15;RPS4X;RPS14;RPL7A;RPS16;RPL18A;RPS18;RPL35;RPLP2;RPL38;RPL37;RPS11;RPS13;RPS12;RPL21;RPS7;RPS8;RPL23;RPS5;RPS6;RPL13A;RPSA;RPS3A;RPL24;RPL27;PABPC1;RPL29;RPL28;UBA52;RBM8A;RPL12;RPL11;RPL14;RPS3;RPL13;RPL15;RPS2;RPL18;RPS27A;RPL19;RPL41;RPL35A;RPL23A;RPS26;RPS25;RPS28;RPS27;RPS20;FAU;RPS21;RPS24;EIF4G1;RPS23
Enrichr Submissions TF-Gene Coocurrence	TAX1BP1	98/299	6.57818e-68	9.61171	1518.8	2.36983e-69	RPL4;EIF4A2;RPL5;RPL3;RPL31;HNRNPU;ENO1;SRP14;RPL10A;RPL9;SAT1;ACTB;RPL6;RPL7;ACTG1;EEF1B2;RPS14;FTH1;RPS11;B2M;TMSB10;RPS13;RPL23;RPS5;RPS6;TPM1;EEF1A1;MYL6;MORF4L2;NCL;DDIT4;TXNIP;ATF4;DDX5;ZFP36L1;HSP90B1;LDHA;UBC;PSAP;SLC38A2;MCL1;EGR1;HSPA8;JUN;HSPA5;EEF2;EIF1;NFKBIA;RPS25;HNRNPK;BHLHE40;GNAS;RPS20;RPS24;EIF4G2;ITM2C;BTG1;HSP90AB1;PRKCSH;RPLP1;RPLP0;HSPB1;YBX1;TUBA1B;TUBA1A;CTSB;HSP90AA1;TPI…
Enrichr Submissions TF-Gene Coocurrence	CARHSP1	98/299	6.68602e-68	9.61171	1518.8	2.36983e-69	IFITM3;SPARC;ENO1;MKI67;SAT1;ACTB;CTGF;ACTG1;MT2A;ZFP36;FTH1;KPNA2;B2M;GLUL;JUNB;PHLDA1;TMSB10;SOX4;IER3;TPM4;TPM1;MYL6;DDIT4;FSCN1;TXNIP;PFN1;ZFP36L2;ZFP36L1;SOCS3;LDHA;PSAP;SERPINH1;APOE;EGR1;HSPA8;JUN;GADD45B;HSPA5;GADD45A;UBE2C;FN1;ISG15;EEF2;EIF1;COL1A1;NFKBIA;H1F0;FASN;ID2;ID1;BHLHE40;ID3;ITM2C;TOP2A;BTG2;BTG1;CITED2;PRKCSH;HMGB2;HSPB1;ADM;YBX1;CYR61;TUBA1B;TUBA1A;SH3BGRL3;TIMP1;CTSD;CTSB;H…
Reactome 2016	Nonsense-Mediated Decay (NMD)_Homo sapiens_R-HSA-927802	66/106	7.08332e-68	18.2593	2915.07	4.62962e-70	RPL4;RPL5;RPL30;RPL3;RPL32;RPL31;RPLP1;RPLP0;RPL8;RPL10A;RPL9;RPL6;RPL7;RPS15;RPS4X;RPS14;RPL7A;RPS16;RPL18A;RPS18;RPL35;RPLP2;RPL38;RPL37;RPS11;RPS13;RPS12;RPL21;RPS7;RPS8;RPL23;RPS5;RPS6;RPL13A;RPSA;RPS3A;RPL24;RPL27;PABPC1;RPL29;RPL28;UBA52;RBM8A;RPL12;RPL11;RPL14;RPS3;RPL13;RPL15;RPS2;RPL18;RPS27A;RPL19;RPL41;RPL35A;RPL23A;RPS26;RPS25;RPS28;RPS27;RPS20;FAU;RPS21;RPS24;EIF4G1;RPS23
TF Perturbations Followed by Expression	ZNF503_SHRNA_H1_HUMAN_GSE69618_DAY2_RNASEQ_UP	115/441	9.50711e-68	7.64724	1207.47	2.67054e-69	RPL4;RPL5;MT-ND4;RPL30;MT-ND5;RPL3;RPL32;RPL31;NUCKS1;ENO1;MT-ND2;RPL8;RPL10A;RPL6;ACTB;MT-ND1;RPL7;RPS15;EEF1B2;RPS14;HIST1H2AE;RPL35;HIST1H2AG;HMGN2;KPNA2;RPS11;PHLDA1;HIST1H2AB;RPS7;HIST1H2AI;RPS8;HIST1H2AH;RPL23;RPS5;RPS6;HIST1H2AJ;RPSA;EEF1A1;MYL6;NCL;HIST1H2BF;SRSF3;HIST1H2BE;RPL27;MT-CO2;HIST1H2BH;MT-CO3;HIST1H2BG;RPL29;HIST1H2BB;UBA52;HIST1H2BC;DDX5;SET;HSP90B1;HNRNPDL;UBC;HIST1H3F;HIST1H…
Reactome 2016	GTP hydrolysis and joining of the 60S ribosomal subunit_Homo sapiens_R-HSA-72706	66/107	1.37881e-67	18.0886	2871.03	1.17154e-69	RPL4;EIF4A2;RPL5;RPL30;RPL3;RPL32;RPL31;RPLP1;RPLP0;RPL8;RPL10A;RPL9;RPL6;RPL7;RPS15;RPS4X;RPS14;RPL7A;RPS16;RPL18A;RPS18;RPL35;RPLP2;RPL38;RPL37;RPS11;RPS13;RPS12;RPL21;RPS7;RPS8;RPL23;RPS5;RPS6;RPL13A;RPSA;RPS3A;RPL24;RPL27;RPL29;RPL28;UBA52;RPL12;RPL11;RPL14;RPS3;RPL13;RPL15;RPS2;RPL18;RPS27A;RPL19;RPL41;RPL35A;RPL23A;RPS26;RPS25;RPS28;RPS27;RPS20;FAU;RPS21;RPS24;EIF3A;EIF4G1;RPS23
Reactome 2016	SRP-dependent cotranslational protein targeting to membrane_Homo sapiens_R-HSA-1799339	66/107	1.49372e-67	18.0886	2871.03	1.17154e-69	RPL4;RPL5;RPL30;RPL3;RPL32;RPL31;RPLP1;RPLP0;SRPR;SRP14;RPL8;RPL10A;RPL9;RPL6;RPL7;RPS15;RPS4X;RPS14;SEC61A1;RPL7A;RPS16;RPL18A;RPS18;RPL35;RPLP2;RPL38;RPL37;RPS11;RPS13;RPS12;RPL21;RPS7;RPS8;RPL23;RPS5;RPS6;RPL13A;RPSA;RPS3A;RPL24;RPL27;RPL29;RPL28;UBA52;RPL12;RPL11;RPL14;RPS3;RPL13;RPL15;RPS2;RPL18;RPS27A;RPL19;RPL41;RPL35A;RPL23A;RPS26;RPS25;RPS28;RPS27;RPS20;FAU;RPS21;RPS24;RPS23
TF Perturbations Followed by Expression	ZNF142_SIRNA_T47D_HUMAN_GSE79586_RNASEQ_UP	123/519	1.84205e-67	6.94998	1092.65	5.26838e-69	RPL4;EIF4A2;RPL5;MT-ND4L;RPL30;MT-ND5;RPL3;RPL32;RPL31;HNRNPU;ENO1;MT-ND2;RPL8;RPL10A;RPL9;RPL6;RPL7;EEF1B2;RPS14;CHCHD2;RPS16;RPS18;PSMD2;FTH1;ARHGDIA;RPL38;RPL37;KPNA2;RPS11;SEPHS2;AP2M1;RPS13;DDX17;SRRM2;RPS8;RPL23;RPS5;RPSA;RNASE1;EEF1A1;MORF4L2;RPL27;RPL29;SRSF6;SNRNP200;PFN1;UBA52;ATF4;KMT2D;DDX5;SET;CRABP2;SHMT2;MAZ;BAG6;UBB;UBC;RPL41;H3F3B;HSPA5;PLK2;NONO;PRRC2C;IRF2BP2;EEF2;PRRC2A;EIF1;R…
TF Perturbations Followed by Expression	PHF20_SHRNA_H1792_HUMAN_GSE82115_RNASEQ_DOWN	120/492	2.93284e-67	7.15256	1121.05	8.5379e-69	RPL4;RPL5;RPL30;RPL3;MT-CO1;RPL31;HNRNPU;NUCKS1;ENO1;RPL8;RPL10A;MKI67;PHB2;RPL6;ACTB;ACTG1;RPS15;TRIM28;RPS18;PSMD2;FTH1;ARHGDIA;BSG;RPL37;HMGN2;RPS11;TMSB10;AP2M1;SRRM2;TPM4;RPS7;RPS5;RPS6;TPM1;RPSA;RNASE1;ILF2;TUFM;EEF1A1;NCL;SRSF2;FSCN1;SRSF3;MT-CO2;MT-CO3;SNRNP200;PFN1;ATF4;FTL;KMT2D;DDX5;HSP90B1;BAG6;TGOLN2;UBB;UBC;HSPA8;RPL41;FUS;NONO;SURF4;EEF2;PRRC2A;COPS6;COL1A2;HNRNPK;ID1;HNRNPD;CALM3;…
Reactome 2016	Translation_Homo sapiens_R-HSA-72766	75/151	2.96295e-67	14.5657	2299.64	2.71119e-69	RPL4;EIF4A2;RPL5;RPL30;RPL3;RPL32;RPL31;RPLP1;RPLP0;SRPR;SRP14;RPL8;RPL10A;RPL9;RPL6;RPL7;EEF1B2;RPS15;RPS4X;RPS14;TRMT112;SEC61A1;RPL7A;RPS16;RPL18A;RPS18;RPL35;RPLP2;RPL38;RPL37;RPS11;RPS13;RPS12;RPL21;RPS7;RPS8;RPL23;RPS5;RPS6;RPL13A;RPSA;RPS3A;EEF1A1;RPL24;RPL27;PABPC1;RPL29;RPL28;UBA52;EEF1A1P5;RPL12;RPL11;RPL14;RPS3;RPL13;RPL15;RPS2;RPL18;RPS27A;RPL19;RPL41;RPL35A;RPL23A;EEF2;RPS26;RPS25;RP…
Enrichr Submissions TF-Gene Coocurrence	ZNF22	97/299	9.81203e-67	9.51363	1477	3.7629e-68	IFITM3;EIF4A2;RPL5;SPARC;RPL31;HNRNPU;NUCKS1;ENO1;MKI67;RPL9;SAT1;ACTB;CTGF;EEF1B2;MT2A;ZFP36;FTH1;RPL35;HMGN2;B2M;GLUL;TMSB10;SOX4;IER3;HMGN1;IGFBP3;TPM1;EEF1A1;DDIT4;SRSF2;TXNIP;SRSF3;KCTD12;SRSF6;SET;ZFP36L2;ZFP36L1;LDHA;HNRNPDL;SLC38A2;EGR1;HSPA8;JUN;GADD45B;H3F3B;HSPA5;GADD45A;UBE2C;FN1;IRF2BP2;EIF1;NFKBIA;H1F0;ID2;ID1;BHLHE40;HNRNPD;ID3;RPS24;ITM2C;TOP2A;BTG2;BTG1;HSP90AB1;CITED2;RPLP0;HMGB…
Enrichr Submissions TF-Gene Coocurrence	MTA2	97/299	9.96299e-67	9.51363	1477	3.7629e-68	MDC1;HNRNPU;ENO1;MKI67;PHB2;ACTB;ACTG1;RPS14;RPS16;TRIM28;PSMD2;KHSRP;ARHGDIA;KPNA2;JUNB;SRRM2;DDX17;RPS6;ILF2;HCFC1;EEF1A1;NCL;DDIT4;SRSF2;FSCN1;SRSF3;TLN1;PFN1;SRSF6;SNRNP200;SF1;DDX5;SET;NOLC1;HSP90B1;LDHA;PCBP1;UBC;EGR1;HSPA8;JUN;HSPA5;FUS;NONO;IRF2BP2;EEF2;HNRNPK;FASN;BHLHE40;HNRNPD;UBA1;CALR;ITM2C;EIF4G1;TOP2A;HSP90AB1;PRKCSH;RPLP0;HMGB2;HSPB1;CHD4;YBX1;PTBP1;TUBA1B;EIF5A;BRD2;HSP90AA1;TPI1…
Enrichr Submissions TF-Gene Coocurrence	JUN	97/299	1.01187e-66	9.51363	1477	3.7629e-68	IFITM3;SPARC;SAT1;ACTB;CTGF;ACTG1;MT2A;ZFP36;FTH1;SOX9;B2M;GLUL;JUNB;PHLDA1;SOX4;IER2;IER3;IGFBP5;IGFBP3;ARRDC3;TPM1;DDIT4;TXNIP;NUPR1;ATF4;ZFP36L2;ZFP36L1;HSP90B1;SOCS3;LDHA;UBC;PSAP;SERPINH1;APOE;SLC38A2;MCL1;EGR1;HSPA8;JUND;GADD45B;HSPA5;GADD45A;PLK2;FN1;IRF2BP2;ISG15;EIF1;COL1A1;NFKBIA;COL1A2;ID2;ID1;BHLHE40;GNAS;ID3;ITM2C;BTG2;BTG1;HSP90AB1;CITED2;HSPB1;ADM;CYR61;TUBA1A;CTSL;ADAMTS1;TIMP1;CT…
Enrichr Submissions TF-Gene Coocurrence	CREB3	97/299	1.02793e-66	9.51363	1477	3.7629e-68	IFITM3;SPARC;ENO1;SAT1;ACTB;CTGF;ACTG1;MT2A;ZFP36;FTH1;ARHGDIA;B2M;JUNB;PHLDA1;TMSB10;IER2;IER3;TPM4;TPM1;MYL6;DDIT4;MYADM;FSCN1;TXNIP;NUPR1;TLN1;PPIB;ATF4;ZFP36L1;HSP90B1;SOCS3;LDHA;UBC;PSAP;SERPINH1;EGR1;HSPA8;JUN;JUND;GADD45B;HSPA5;GADD45A;PLK2;FN1;ISG15;EIF1;NFKBIA;ID2;ID1;BHLHE40;ID3;HYOU1;MAGED2;CALR;ITM2C;BTG2;BTG1;CITED2;PRKCSH;HSPB1;ADM;CYR61;SEC61A1;TUBA1A;SH3BGRL3;TIMP1;CTSD;CTSB;HIST1…
TF Perturbations Followed by Expression	ZRSR2_SHRNA_TF1_HUMAN_GSE63816_RNASEQ_UP	108/388	1.13016e-66	8.16277	1268.23	3.34777e-68	MDC1;RPL32;MT-CO1;RPL31;MRFAP1;HNRNPU;RPL8;MKI67;RPL6;ACTB;MT-ND1;ACTG1;RPS15;RPS14;CHCHD2;RPS16;TRIM28;RPL18A;RPS18;ARHGDIA;BSG;RPL35;RPS11;AP2M1;HMGN1;SRRM2;RPS7;RPS8;RPS5;RPSA;TUFM;NCL;SRSF3;RPL27;MT-CO3;SNRNP200;PFN1;RPL28;UBA52;FTL;KMT2D;DDX5;MAZ;NOLC1;BAG6;UBB;PCBP1;SERPINH1;APOE;HSPA8;RPL41;HSPA5;PRRC2A;RPS28;H1F0;SON;RPS27;GNAS;HLA-DRA;HYOU1;CALR;RPS21;EIF4G2;EIF4G1;HSP90AB1;RPLP1;RPLP0;C…
Reactome 2016	Eukaryotic Translation Initiation_Homo sapiens_R-HSA-72613	67/114	1.15366e-66	17.2352	2695.38	1.20645e-68	RPL4;EIF4A2;RPL5;RPL30;RPL3;RPL32;RPL31;RPLP1;RPLP0;RPL8;RPL10A;RPL9;RPL6;RPL7;RPS15;RPS4X;RPS14;RPL7A;RPS16;RPL18A;RPS18;RPL35;RPLP2;RPL38;RPL37;RPS11;RPS13;RPS12;RPL21;RPS7;RPS8;RPL23;RPS5;RPS6;RPL13A;RPSA;RPS3A;RPL24;RPL27;PABPC1;RPL29;RPL28;UBA52;RPL12;RPL11;RPL14;RPS3;RPL13;RPL15;RPS2;RPL18;RPS27A;RPL19;RPL41;RPL35A;RPL23A;RPS26;RPS25;RPS28;RPS27;RPS20;FAU;RPS21;RPS24;EIF3A;EIF4G1;RPS23
Reactome 2016	Cap-dependent Translation Initiation_Homo sapiens_R-HSA-72737	67/114	1.23057e-66	17.2352	2695.38	1.20645e-68	RPL4;EIF4A2;RPL5;RPL30;RPL3;RPL32;RPL31;RPLP1;RPLP0;RPL8;RPL10A;RPL9;RPL6;RPL7;RPS15;RPS4X;RPS14;RPL7A;RPS16;RPL18A;RPS18;RPL35;RPLP2;RPL38;RPL37;RPS11;RPS13;RPS12;RPL21;RPS7;RPS8;RPL23;RPS5;RPS6;RPL13A;RPSA;RPS3A;RPL24;RPL27;PABPC1;RPL29;RPL28;UBA52;RPL12;RPL11;RPL14;RPS3;RPL13;RPL15;RPS2;RPL18;RPS27A;RPL19;RPL41;RPL35A;RPL23A;RPS26;RPS25;RPS28;RPS27;RPS20;FAU;RPS21;RPS24;EIF3A;EIF4G1;RPS23
GO Biological Process 2018	cotranslational protein targeting to membrane (GO:0006613)	63/94	1.34887e-66	19.6543	3135.18	5.28657e-70	RPL4;RPL5;RPL30;RPL3;RPL32;RPL31;RPLP1;RPLP0;SRP14;RPL10A;RPL8;RPL9;RPL6;RPL7;RPS4X;RPS15;SEC61A1;RPL7A;RPS14;RPS16;RPL18A;RPS18;RPL35;RPLP2;RPL38;RPL37;RPS11;RPS13;RPL21;RPS7;RPS8;RPL23;RPS5;RPS6;RPL13A;RPS3A;RPSA;RPL24;RPL27;RPL29;RPL28;UBA52;RPL12;RPL11;RPL14;RPS3;RPL13;RPL15;RPS2;RPL18;RPS27A;RPL19;RPL41;RPL35A;RPL23A;RPS26;RPS25;RPS28;RPS27;RPS20;RPS21;RPS24;RPS23
TF Perturbations Followed by Expression	ZNF581_SIRNA_BT549_HUMAN_GSE79586_RNASEQ_UP	92/266	5.94867e-66	10.1427	1558.82	1.7925e-67	RPL4;EIF4A2;RPL5;RPL30;SPARC;RPL3;RPL32;RPL31;RPLP1;RPLP0;YBX1;RPL8;MT-ND3;RPL9;ACTB;RPL6;RPL7;CTGF;RPS15;RPS4X;RPS14;SEC61A1;RPL7A;MT2A;TUBA1B;RPS16;RPL18A;RPS18;PEG10;FTH1;BSG;RPL35;SH3BGRL3;RPL37;TIMP1;RPS11;KPNA2;CTSD;TMSB10;RPS13;RPL21;RPS7;GPX4;RPS8;RPL23;RPS5;RPS6;TPM1;RPL13A;RPSA;RPS3A;EEF1A1;SFRP1;RPL27;MT-CO3;PABPC1;RPL29;PFN1;RPL28;UBA52;FTL;SLC25A6;GRN;CRABP2;RPL11;THBS1;RPL14;RPS3;RP…
TF Perturbations Followed by Expression	ZEB2_SHRNA_H1_HUMAN_GSE69618_DAY6_RNASEQ_UP	99/320	8.32361e-66	9.07258	1391.16	2.55065e-67	RPL4;EIF4A2;RPL5;MT-ND4;MT-ND5;RPL3;RPL32;MT-CO1;RPL31;HNRNPU;ENO1;MT-ND2;MT-ND3;RPL9;RPL6;MT-ND1;RPL7;ACTG1;RPL36AL;RPS18;RPL37;GLUL;TMSB10;SRRM2;TPM4;RPS7;IGFBP5;RPS8;RPL23;IGFBP3;RPS6;HLA-B;RPSA;SFRP1;NCL;FSCN1;MT-CO2;HIST1H2BH;RPL29;HIST1H2BB;ATF4;FTL;HIST1H2BC;SET;CRABP2;HSP90B1;HIST1H3F;HIST1H3G;APOE;HIST1H3B;HIST1H3C;HSPA8;RPL41;HSPA5;FZD7;PRRC2C;EEF2;NFKBIA;RPS25;HIST1H4B;ID1;HIST1H4J;CAL…
TF Perturbations Followed by Expression	EZH2_KO_MDAMB231_HUMAN_GSE72524_RNASEQ_UP	95/290	1.14514e-65	9.60663	1469.83	3.56761e-67	MT-ND6;RPL4;EIF4A2;RPL5;MT-ND5;RPL3;RPL32;RPL31;HNRNPU;YBX1;MT-ND2;RPL8;MKI67;ACTB;RPL7;ACTG1;EEF1B2;RPL7A;RPL18A;RPS18;ADAMTS1;PSMD2;FTH1;RPLP2;RPL37;RPS11;KPNA2;GLUL;PHLDA1;RPS13;EIF5A;HSP90AA1;TPM4;RPS7;RPS8;RPL23;RPS6;RPL13A;RPSA;RPS3A;PKM;NCL;DDIT4;MYADM;RPL27;MT-CO3;PABPC1;RPL29;PFN1;ALDOA;PPIB;UBA52;PTMA;GAPDH;FTL;SET;RPL12;RPL11;NOLC1;THBS1;HSP90B1;LDHA;SERPINH1;RPL14;RPS3;FLNC;RPS2;RPL18…
TF Perturbations Followed by Expression	SOX4_KD_HUMAN_GSE4225_CREEDSID_GENE_64_DOWN	102/346	1.4506e-65	8.64509	1320.53	4.59331e-67	IFITM3;RPL4;RPL5;RPL30;ENO1;SRP14;RPL10A;ACTB;RPL6;ACTG1;CHCHD2;RPL36AL;BSG;RPL35;BANF1;HMGN2;KPNA2;B2M;RPS13;HMGN1;RPS7;RPS8;RPL23;RPS5;RPS6;HLA-B;HLA-C;RPSA;MIF;HLA-A;HLA-E;TUFM;MYL6;MORF4L2;FSCN1;RPL24;SRSF3;PFN1;PPIB;UBA52;FTL;SET;UQCRB;HSP90B1;UBB;PSAP;BTF3;HSPA8;HSPA5;UBE2C;NONO;EEF2;RPS26;UQCRQ;GNB2;RPS21;EIF4G2;UBE2M;ARF1;HSP90AB1;RPLP0;HSPB1;YBX1;COX7C;CYR61;PTBP1;TUBA1B;TMSB4X;RPLP2;HSP…
Enrichr Submissions TF-Gene Coocurrence	RBM10	96/299	1.46522e-65	9.41555	1435.9	5.87451e-67	RPL4;EIF4A2;TOP2A;RPL3;HSP90AB1;PRKCSH;RPLP0;HMGB2;HNRNPU;HSPB1;NUCKS1;CHD4;ENO1;YBX1;RPL8;MKI67;ACTB;ACTG1;RPS4X;RBM3;PNN;PTBP1;RPL7A;TUBA1B;TRIM28;KHSRP;KPNA2;SRRM2;DDX17;BRD2;HSP90AA1;TPI1;TUBB;RPS5;RPS6;ILF2;HCFC1;TUFM;ATXN2L;SFPQ;PKM;HNRNPH1;NCL;SRSF2;RPL24;SRSF3;PABPC1;HNRNPH3;ALDOA;SRSF6;SNRNP200;SLC25A5;GAPDH;SF1;DDX5;SET;RPL12;SRSF1;NOLC1;LDHA;HNRNPDL;POLR2A;PCBP1;RPL14;RPS3;FLNA;RPS2;HN…
Enrichr Submissions TF-Gene Coocurrence	HIF1A	96/299	1.48677e-65	9.41555	1435.9	5.87451e-67	IFITM3;TOP2A;BTG2;SPARC;BTG1;HSP90AB1;CITED2;PRKCSH;HMGB2;HNRNPU;HSPB1;ADM;ENO1;YBX1;SAT1;ACTB;CYR61;CTGF;ACTG1;MT2A;TUBA1B;ZFP36;TUBA1A;CTSL;FTH1;TIMP1;KPNA2;B2M;JUNB;CTSD;PHLDA1;SOX4;IER3;CTSB;HSP90AA1;DUSP1;TUBB;IGFBP3;TPM1;MIF;FOS;RHOB;EEF1A1;PKM;DDIT4;TXNIP;PABPC1;ALDOA;GAPDH;ATF4;CD63;GRN;DDX5;CEBPB;CEBPD;ODC1;THBS1;ZFP36L1;HSP90B1;SOCS3;LDHA;MAT2A;UBC;PSAP;SPP1;FLNA;HES1;APOE;SLC38A2;MCL1;…
TF Perturbations Followed by Expression	TSHZ3_SIRNA_MCF7_HUMAN_GSE79586_RNASEQ_UP	116/470	1.49579e-65	7.23779	1105.22	4.8128e-67	EIF4A2;IFITM3;RPL3;ATN1;NUCKS1;ENO1;RPL8;MKI67;ACTB;ACTG1;RPS14;TRIM28;RPL18A;ARHGDIA;BSG;HMGN2;TMSB10;B2M;AP2M1;DDX17;SRRM2;RPL21;RPS7;RPS5;HLA-C;LDOC1;HLA-A;HCFC1;HLA-E;TUFM;EEF1A1;MYL6;NCL;RPL27;SNRNP200;PFN1;ATF4;KMT2D;DDX5;RBM8A;MAZ;ATXN7L3B;OAZ1;TGOLN2;UBB;PCBP1;UBC;DVL3;HSPA8;H3F3B;FUS;NONO;PRRC2C;ISG15;EEF2;PRRC2A;RPS28;H1F0;HNRNPK;SON;GNB2;GNAS;MAGED2;UBA1;EIF4G2;NFE2L1;EIF4G1;TOP2A;ARF1…
Enrichr Submissions TF-Gene Coocurrence	CHRAC1	96/299	1.50896e-65	9.41555	1435.9	5.87451e-67	IFITM3;TOP2A;BTG2;HSP90AB1;CITED2;PRKCSH;RPLP0;HMGB2;HNRNPU;HSPB1;YBX1;RPL8;MKI67;ACTB;ACTG1;RPS15;RBM3;RPS14;PTBP1;TUBA1B;CHCHD2;FTH1;KHSRP;ARHGDIA;RPL35;BANF1;KPNA2;B2M;JUNB;IER3;HIST1H1C;EIF5A;BRD2;HSP90AA1;TPI1;GPX4;DUSP1;H2AFZ;TUBB;RPS5;H2AFX;EDF1;FOS;EEF1A1;PKM;NCL;DDIT4;SRSF2;TXNIP;SRSF3;PABPC1;ALDOA;PTMA;GAPDH;CEBPB;SET;ZFP36L2;ZFP36L1;LDHA;PSMB4;PCBP1;RPL14;RPS3;HES1;SLC38A2;MCL1;EGR1;HS…
TF Perturbations Followed by Expression	REST_SHRNA_C2_HUMAN_GSE90068_PBMPA_RNASEQ_UP	117/482	2.75483e-65	7.11843	1082.54	9.00456e-67	MT-ND6;RPL4;RPL5;MT-ND4L;MT-ND4;MT-ND5;RPL3;SPARC;RPL32;CHPF;MT-CO1;MRFAP1;HNRNPU;MT-ND2;RPL8;MT-ND3;RPL6;ACTB;MT-ND1;RPL7;ACTG1;ISLR;RPS18;PSMD2;BSG;RPS11;TMSB10;B2M;AP2M1;SOX4;RPS8;RPL23;RPS6;TPM1;HLA-B;HLA-C;RPSA;HLA-A;EEF1A1;MYL6;SFRP1;NCL;MXRA8;MT-CO2;MT-CO3;KCTD12;DDX5;HSP90B1;UBB;UBC;APOE;HSPA8;RPL41;H3F3B;HSPA5;SURF4;FN1;EEF2;HNRNPK;GNAS;HYOU1;CALM3;UBA1;CALR;MT-CYB;NES;EIF4G2;RPS23;ARF1;…
TF Perturbations Followed by Expression	TP53_SIRNA_MDAMB231_HUMAN_GSE68248_RNASEQ_DOWN	91/264	4.22405e-65	10.1084	1532.76	1.40227e-66	MT-ND6;RPL4;TOP2A;MT-ND4;MT-ND5;RPL3;HSP90AB1;MT-CO1;RPLP1;RPLP0;HNRNPU;NUCKS1;ENO1;YBX1;MT-ND2;RPL8;MKI67;MT-ND3;ACTB;CYR61;MT-ND1;ACTG1;MT-ATP6;RPL7A;TUBA1B;TRIM28;MTATP6P1;RPS18;PSMD2;ARHGDIA;RPL35;HMGN2;PHLDA1;EIF5A;HSP90AA1;TPI1;RPS8;H2AFZ;RPS5;RPS6;HLA-B;HCFC1;PKM;NCL;MYADM;RPL27;MT-CO2;MT-CO3;RPL29;PFN1;ALDOA;SLC25A5;UBA52;PTMA;GAPDH;ARF6;SET;RPL12;SRSF1;NOLC1;OAZ1;THBS1;LDHA;GANAB;POLR2A;…
GO Biological Process 2018	protein targeting to ER (GO:0045047)	63/98	5.48191e-65	18.8521	2929.72	3.22276e-68	RPL4;RPL5;RPL30;RPL3;RPL32;RPL31;RPLP1;RPLP0;SRP14;RPL8;RPL10A;RPL9;RPL6;RPL7;RPS15;RPS4X;RPS14;SEC61A1;RPL7A;RPS16;RPL18A;RPS18;RPL35;RPLP2;RPL38;RPL37;RPS11;RPS13;RPL21;RPS7;RPS8;RPL23;RPS5;RPS6;RPL13A;RPSA;RPS3A;RPL24;RPL27;RPL29;RPL28;UBA52;RPL12;RPL11;RPL14;RPS3;RPL13;RPL15;RPS2;RPL18;RPS27A;RPL19;RPL41;RPL35A;RPL23A;RPS26;RPS25;RPS28;RPS27;RPS20;RPS21;RPS24;RPS23
TF Perturbations Followed by Expression	JUN_SIRNA_PC3_HUMAN_GSE53470_RNASEQ_DOWN	116/476	6.47347e-65	7.14655	1080.49	2.18207e-66	RPL4;RPL5;MT-ND5;RPL3;RPL32;ATN1;HNRNPU;MT-ND2;RPL8;RPL6;MT-ND1;ACTG1;RPS14;RPS16;RPL18A;RPS18;PSMD2;PEG10;FTH1;ARHGDIA;RPS11;PHLDA1;TMSB10;GLUL;IER2;AP2M1;IER3;SRRM2;RPS7;RPS8;RPL23;RPS5;RPS6;RPSA;SHISA3;ATXN2L;EEF1A1;NCL;FSCN1;RPL29;SNRNP200;TLN1;RPL28;ATF4;FTL;SET;SHMT2;OAZ1;BAG6;PRDX5;LDHA;UBC;PRELID1;FUS;NONO;FN1;PRRC2C;EEF2;PRRC2A;COL1A1;DRAP1;H1F0;HNRNPK;SON;GNAS;CALM3;UBA1;NES;EIF4G2;EIF4…
TF Perturbations Followed by Expression	HNF4A_KO_MOUSE_GSE3126_CREEDSID_GENE_195_UP	79/186	1.01033e-64	12.4555	1877.41	3.45722e-66	RPL4;RPL3;HSP90AB1;RPLP1;RPLP0;MRFAP1;HMGB2;RPL8;MKI67;RPL10A;RPL9;ACTB;RPL6;ACTG1;RPL7;EEF1B2;RPS15;RBM3;RPS14;RPL7A;MT2A;TUBA1B;RPL18A;RPL36AL;ARHGDIA;TMSB4X;RPL35;RPLP2;RPL38;KPNA2;RPS11;RPS13;HIST1H1C;EIF5A;GPX1;RPL21;RPS8;H2AFZ;RPL23;RPS5;H2AFX;RPL13A;RPSA;EEF1A1;MORF4L2;RPL27;UBA52;PTMA;BEX4;MEG3;PPP1R15A;BEX1;GSTP1;ODC1;OAZ1;PSAP;RPL14;RPL13;RPS2;RPL18;RPS27A;RPL19;NPM1;H3F3B;UBE2C;CNBP;DL…
TF Perturbations Followed by Expression	EZH2_SHRNA_NKI_HUMAN_GSE95304_RNASEQ_UP	112/441	1.20614e-64	7.44775	1121.17	4.18885e-66	MT-ND6;RPL4;RPL5;MT-ND4;RPL30;MT-ND5;RPL32;MT-CO1;MRFAP1;HNRNPU;MT-ND2;RPL8;MKI67;RPL6;ACTB;RPL7;ACTG1;RPS15;MT2A;RPS16;PSMD2;PEG10;ARHGDIA;HMGN2;KPNA2;TMSB10;IER2;RPS13;RPL21;RPS7;RPS8;RPL23;RPS5;RPS6;HLA-B;RPSA;HLA-A;HLA-E;MYL6;MORF4L2;NCL;RPL29;PFN1;UBA52;SET;SHMT2;NOLC1;ATXN7L3B;UBB;MCL1;HSPA8;RPL41;JUN;H3F3B;PLK2;NONO;NR2F2;EEF2;RPS26;RPS25;RPS28;CALM3;RPS20;RPS21;EIF4G2;RPS24;EIF4G1;RPS23;A…
BioPlanet 2019	Translation	74/151	1.2638e-64	14.3714	2219.69	8.36953e-68	EIF4A2;RPL4;RPL5;RPL30;RPL3;RPL32;RPL31;RPLP1;RPLP0;SRPR;RPL10A;RPL8;SRP14;RPL9;RPL6;RPL7;EEF1B2;RPS15;RPS4X;RPS14;RPL7A;SEC61A1;RPS16;RPL18A;RPL36AL;RPS18;RPL35;RPLP2;RPL38;RPL37;RPS11;RPS13;RPS12;RPL21;RPS7;RPS8;RPL23;RPS5;RPS6;RPL13A;RPSA;RPS3A;EEF1A1;RPL24;RPL27;PABPC1;RPL29;RPL28;UBA52;RPL12;RPL11;RPL14;RPS3;RPL13;RPL15;RPS2;RPL18;RPS27A;RPL19;RPL41;RPL35A;RPL23A;EEF2;RPS26;RPS25;RPS28;RPS27…
ENCODE and ChEA Consensus TFs from ChIP-X	TAF7_ENCODE	132/640	1.4196e-64	6.04839	913.103	2.72999e-66	RPL4;RPL5;RPL3;RPL32;RPL31;HNRNPU;SCARNA2;ENO1;RPL6;RPS15;RPS14;RPS16;TRIM28;HIST1H2AE;RPL35;RPL38;HIST1H2AG;RPL37;HMGN2;JUNB;RPS13;HMGN1;RPS12;HIST1H2AB;HIST1H2AL;RPS7;HIST1H2AI;RPS8;HIST1H2AH;HIST1H2AK;RPS6;ARRDC3;RPSA;NEAT1;EEF1A1;SRSF2;FSCN1;HIST1H2BF;RPL27;HIST1H2BH;HIST1H2BG;RPL29;RPL28;ATF4;FTL;HIST1H2BC;BEX4;DDX5;KCNQ1OT1;UBC;HIST1H3F;HIST1H3H;H1FX;HIST1H3B;SLC38A2;HIST1H3D;EGR1;HSPA8;RPL…
TF Perturbations Followed by Expression	STAT3_SIRNA_HCC1143_HUMAN_GSE85579_RNASEQ_DOWN	95/298	1.79853e-64	9.34874	1403.47	6.33801e-66	IFITM3;MT-ND4L;RPL3;HSP90AB1;MT-CO1;RPLP1;RPLP0;HNRNPU;HSPB1;NUCKS1;ENO1;YBX1;MT-ND2;RPL8;MT-ND3;ACTB;RPL6;MT-ND1;PTMS;ACTG1;MT-ATP6;RPS4X;PNN;PTBP1;RPL7A;CHCHD2;RPS16;RPL18A;MTATP6P1;RPS18;BSG;CTSD;SOX4;IER3;CTSB;SRRM2;DDX17;EIF5A;TMED9;HLA-B;HLA-C;RPSA;HLA-A;RNASE1;HCFC1;TUFM;MMP14;PKM;HNRNPH1;COL6A2;DDIT4;COL6A1;SRSF2;MT-CO2;MT-CO3;PFN1;PPIB;PTMA;GAPDH;GRN;ISYNA1;CEBPB;GSTP1;MAZ;SRSF1;LENG8;PU…
Enrichr Submissions TF-Gene Coocurrence	UBTF	95/299	2.15515e-64	9.31747	1395.49	9.01633e-66	TOP2A;MIDN;HSP90AB1;PRKCSH;RPLP0;HMGB2;HNRNPU;CHD4;ENO1;YBX1;RPL8;MKI67;PHB2;ACTB;ACTG1;PNN;PTBP1;TUBA1B;TRIM28;KHSRP;ARHGDIA;JUNB;SRRM2;DDX17;EIF5A;BRD2;HSP90AA1;TUBB;RPS5;TPM1;H2AFX;FOS;HCFC1;EEF1A1;SFPQ;PKM;HNRNPH1;NCL;SRSF2;FSCN1;SRSF3;PABPC1;PFN1;ALDOA;SRSF6;PTMA;GAPDH;SF1;ATF4;DDX5;SET;MAZ;SRSF1;NOLC1;ZFP36L1;POLR2A;MAT2A;PCBP1;UBC;SERPINH1;RPS3;FLNA;HNRNPA1;MCL1;HNRNPA0;EGR1;HSPA8;JUN;NPM1…
Enrichr Submissions TF-Gene Coocurrence	RXRB	95/299	2.18551e-64	9.31747	1395.49	9.01633e-66	EIF4A2;BTG2;SPARC;RPL3;BTG1;HSP90AB1;CITED2;PRKCSH;RPLP0;HSPB1;CHD4;ENO1;YBX1;RPL8;RPL10A;ACTB;ACTG1;PTBP1;TUBA1B;TUBA1A;TRIM28;RPS18;FTH1;KHSRP;SLC39A7;RPS11;JUNB;CTSD;IER3;CTSB;BRD2;HSP90AA1;TPI1;GPX4;DUSP1;TUBB;FOS;RHOB;EEF1A1;PKM;DDIT4;TXNIP;PABPC1;ALDOA;GAPDH;ATF4;GRN;DDX5;CEBPB;GSTP1;MAZ;SRSF1;ZFP36L1;HSP90B1;BAG6;LDHA;POLR2A;MAT2A;PCBP1;UBC;PSAP;HES1;APOE;RPS2;RPL18;MCL1;EGR1;HSPA8;JUN;NPM…
TF Perturbations Followed by Expression	EZH2_SIRNA_MCF7_HUMAN_GSE76271_RNASEQ_DOWN	104/372	2.19269e-64	8.19853	1229.05	7.83903e-66	RPL4;EIF4A2;RPL5;RPL30;RPL3;MT-CO1;RPL10A;PHB2;PNN;RPL18A;BSG;HIST3H2BB;HIST1H2AG;RPL37;RPS11;TMSB10;HIST1H2AB;DDX17;HIST1H2AI;RPS8;HIST1H2AH;RPL23;RPS5;RPS6;RPSA;ILF2;EEF1A1;MYL6;DDIT4;HIST1H2BF;MT-CO2;MT-CO3;RPL29;PFN1;SNRNP200;RPL28;ATF4;FTL;HIST1H2BC;ISYNA1;DDX5;UQCRB;SHMT2;NOLC1;HSP90B1;PRDX5;LDHA;HIST1H3A;UBC;HIST1H3H;HIST1H3B;RPL41;EEF2;RPS25;HIST1H4A;RPS28;H1F0;HIST1H4B;ID2;GNAS;CALM3;HIS…
Enrichr Submissions TF-Gene Coocurrence	HIST1H1D	95/299	2.21673e-64	9.31747	1395.49	9.01633e-66	TOP2A;HSP90AB1;RPLP0;HIST2H2AB;HMGB2;HNRNPU;HSPB1;ENO1;MKI67;ACTB;HIST2H2AC;MT2A;TUBA1B;TUBA1A;HIST1H2AE;HIST1H1E;HIST1H2AG;KPNA2;JUNB;HIST1H1B;IER3;HIST1H2AB;HIST1H1C;HIST1H2AL;HSP90AA1;HIST1H2AI;DUSP1;HIST1H2AH;H2AFZ;TUBB;HIST1H2AK;RPS6;HIST1H2AJ;H2AFX;MIF;FOS;HIST2H2BE;EEF1A1;PKM;NCL;DDIT4;FSCN1;HIST1H2BF;TXNIP;HIST1H2BE;HIST1H2BH;HIST1H2BG;ALDOA;HIST1H2BB;PTMA;GAPDH;HIST1H2BC;HIST1H2BM;HIST1H…
TF Perturbations Followed by Expression	HIF1A_KD_HUMAN_GSE54360_CREEDSID_GENE_2881_DOWN	95/299	2.48648e-64	9.31747	1395.49	9.01633e-66	RPL5;RPL30;RPL3;RPLP1;RPLP0;ENO1;YBX1;RPL8;RPL6;HIST2H2AC;ACTG1;EEF1B2;RPS4X;RPS14;TRMT112;SEC61A1;TUBA1B;RPS16;RPL18A;RPS18;PEG10;FTH1;BSG;RPL35;RPLP2;HIST1H1E;RPL38;RPS11;TMSB10;RPS12;HIST1H2AB;RMRP;RPS8;TUBB;RPS5;RPS6;RPL13A;RPSA;MIF;ILF2;EEF1A1;MYL6;PKM;RN7SK;SNORD104;NCL;RPL24;TXNIP;RPL27;SNORA23;RPL29;ALDOA;PPIB;UBA52;PFDN5;GAPDH;FTL;RNU4-1;SCARNA13;SNORD15B;RPL11;SCARNA17;HSP90B1;RN7SL1;LD…
TF Perturbations Followed by Expression	EBF1_OE_MOUSE_GSE2192_CREEDSID_GENE_860_DOWN	91/269	2.63765e-64	9.92053	1485.09	9.69923e-66	IFITM3;EIF4A2;RPL5;SPARC;RPL3;HSP90AB1;KDELR1;RPLP1;RPLP0;MRFAP1;RPL8;SRP14;RPL10A;ACTB;RPL6;RPL7;ACTG1;RBM3;MT2A;TUBA1B;TUBA1A;TRIM28;CTSL;TMSB4X;RPL37;RPS11;B2M;TMSB10;HMGN1;DDX17;RPL21;TPM4;RPS7;RPS5;TPM1;BGN;PCOLCE;MMP14;HNRNPH1;MORF4L2;NCL;COL6A2;COL6A1;MYADM;FSCN1;TXNIP;GAS1;COL6A3;PFN1;PPIB;RPL28;PTMA;MEG3;CD63;DDX5;AEBP1;ZFP36L1;HSP90B1;SERPINH1;RPS3;RPL13;RPS2;RPL18;RPS27A;RPL19;BTF3;NPM…
GO Biological Process 2018	nuclear-transcribed mRNA catabolic process, nonsense-mediated decay (GO:0000184)	66/113	2.92269e-64	17.1282	2628.22	2.29096e-67	RPL4;RPL5;RPL30;RPL3;RPL32;RPL31;RPLP1;RPLP0;RPL8;RPL10A;RPL9;RPL6;RPL7;RPS15;RPS4X;RPS14;RPL7A;RPS16;RPL18A;RPS18;RPL35;RPLP2;RPL38;RPL37;RPS11;RPS13;RPL21;RPS7;RPS8;RPL23;RPS5;RPS6;RPL13A;RPSA;RPS3A;RPL24;RPL27;PABPC1;RPL29;RPL28;UBA52;RBM8A;RPL12;RPL11;RPL14;RPS3;RPL13;RPL15;RPS2;RPL18;RPS27A;RPL19;RPL41;RPL35A;RPL23A;PNRC1;PNRC2;RPS26;RPS25;RPS28;RPS27;RPS20;RPS21;RPS24;EIF4G1;RPS23
TF Perturbations Followed by Expression	MBD2_KD_HMLER_HUMAN_GSE63234_RNASEQ_DOWN	101/348	3.15895e-64	8.51114	1272.45	1.17775e-65	RPL4;RPL30;RPL3;RPL31;HNRNPU;ENO1;MKI67;RPL10A;RPL9;ACTB;RPL6;MT-ND1;ACTG1;RPS15;MT2A;RPL18A;TRIM28;PEG10;FTH1;RPL35;KPNA2;GLUL;TMSB10;RPS13;SRRM2;RPL21;TPM4;RPS7;RPS8;RPS5;RPS6;TUFM;EEF1A1;NCL;TLN1;SNRNP200;RPL28;FTL;SHMT2;OAZ1;BAG6;LDHA;FUS;PRRC2C;EEF2;PRRC2A;RPS26;RPS25;RPS28;H1F0;RPS27;SON;HNRNPD;GNAS;RPS20;MT-CYB;RPS23;EIF4G1;HSP90AB1;RPLP1;RPLP0;HMGB2;CHD4;YBX1;CYR61;PTBP1;SEC61A1;RPL7A;RPL…
TF Perturbations Followed by Expression	XPA_KO_HELA_HUMAN_GSE100855_RNASEQ_UP	92/278	4.64676e-64	9.70485	1447.04	1.75618e-65	RPL4;EIF4A2;RPL5;FKBP10;RPL3;HSP90AB1;RPL32;RPL31;RPLP0;NUCKS1;CHD4;AUP1;RPL8;RPL10A;RPL6;RPL7;RPS4X;RBM3;PNN;RPS14;RPL7A;RPS16;RPL36AL;RPS18;TMSB4X;BSG;SLC39A7;RPS11;B2M;RPS13;HMGN1;RMRP;SRRM2;HSP90AA1;TPM4;RPS7;RPS5;RPS6;RPL13A;RPSA;RPS3A;ILF2;HLA-E;TUFM;EEF1A1;MYL6;HNRNPH1;NCL;PABPC1;RPL29;SNRNP200;ATF4;GRN;DDX5;SET;UQCRB;SHMT2;RPL12;RPL11;LENG8;HSP90B1;PRDX5;RPL14;RPS3;RPL15;RPS2;RPL19;PRELID…
TF Perturbations Followed by Expression	ZBTB48_KO_U2OS_HUMAN_GSE96777_RNASEQ_UP	96/311	9.92317e-64	9.05225	1342.75	3.80101e-65	RPL4;RPL5;MT-ND4;RPL30;SPARC;RPL3;HSP90AB1;RPL32;MT-CO1;RPL31;RPLP1;RPLP0;NUCKS1;ENO1;YBX1;RPL10A;ACTB;RPL6;MT-ND1;RPL7;MT-ATP6;EEF1B2;RPS4X;RBM3;PNN;RPS14;MT2A;RPS16;TRIM28;RPS18;MDK;PSMD2;RPL37;RPS11;HMGN2;HIST1H1C;DDX17;EIF5A;BRD2;RPL21;RPS7;RPS8;RPS6;RPL13A;RPSA;RPS3A;RNASE1;ILF2;EEF1A1;PKM;NCL;FSCN1;COL6A3;MT-CO2;MT-CO3;PFN1;SLC25A5;PTMA;ATF4;ARF6;FTL;SHMT2;RPL11;SRSF1;MAT2A;UBC;RPL14;RPS3;F…
BioPlanet 2019	Influenza viral RNA transcription and replication	68/125	1.43717e-63	15.9531	2414.13	1.90354e-66	RPL4;RPL5;RPL30;RPL3;RPL32;RPL31;RPLP1;RPLP0;RPL10A;RPL8;RPL9;RPL6;RPL7;RPS15;RPS4X;RPS14;RPL7A;RPS16;RPL18A;RPS18;RPL35;RPLP2;RPL38;RPL37;RPS11;RPS13;RPS12;HSP90AA1;RPL21;RPS7;RPS8;RPL23;RPS5;RPS6;RPL13A;RPSA;RPS3A;RPL24;RPL27;PABPC1;RPL29;RPL28;UBA52;RBM8A;RPL12;RPL11;POLR2A;RPL14;RPS3;RPL13;RPL15;RPS2;RPL18;RPS27A;RPL19;RPL41;RPL35A;RPL23A;RPS26;RPS25;RPS28;RPS27;RPS20;FAU;RPS21;RPS24;EIF4G1;R…
Enrichr Submissions TF-Gene Coocurrence	ZNF593	94/299	3.04056e-63	9.21939	1355.78	1.36039e-64	IFITM3;HSP90AB1;RPLP1;RPLP0;HSPB1;ADM;ENO1;YBX1;RPL8;RPL10A;PHB2;ACTB;CYR61;ACTG1;RPS15;EEF1B2;RPS14;MT2A;CHCHD2;RPS16;RPL18A;RPS18;FTH1;RPL35;RPLP2;SH3BGRL3;TIMP1;JUNB;PHLDA1;IER2;IER3;HIST1H1C;EIF5A;TPI1;GPX1;GPX4;RPS8;H2AFZ;RPS5;H2AFX;EDF1;MIF;FOS;PKM;NCL;DDIT4;RPL27;RPL29;PFN1;AURKAIP1;ALDOA;RPL28;GAPDH;SF3B5;CEBPB;SHMT2;RPL12;GSTP1;RPL11;MRPS34;ODC1;NOLC1;LDHA;RPS3;RPL13;ROMO1;RPS2;RPL18;EGR…
Enrichr Submissions TF-Gene Coocurrence	RNF114	94/299	3.08056e-63	9.21939	1355.78	1.36039e-64	IFITM3;EIF4A2;RPL5;RPL3;BTG1;HSP90AB1;PRKCSH;RPLP0;HSPB1;ADM;ENO1;SAT1;ACTB;ACTG1;RPS15;MT2A;TUBA1B;ZFP36;TUBA1A;FTH1;B2M;GLUL;JUNB;IER3;CTSB;HIST1H1C;BRD2;HSP90AA1;TPI1;DUSP1;H2AFZ;TUBB;RPS5;RPS6;RPL13A;FOS;EEF1A1;PKM;NCL;DDIT4;TXNIP;PABPC1;PFN1;ALDOA;SLC25A5;PTMA;GAPDH;ATF4;PPP1R15A;GRN;DDX5;CEBPB;SET;RPL12;ODC1;THBS1;ZFP36L2;ZFP36L1;HSP90B1;LDHA;UBC;PSAP;RPS3;RPL15;SLC38A2;MCL1;EGR1;CD74;HSPA8…
Enrichr Submissions TF-Gene Coocurrence	PSMD12	94/299	3.12164e-63	9.21939	1355.78	1.36039e-64	RPL4;EIF4A2;TOP2A;RPL5;RPL3;HSP90AB1;RPLP0;HMGB2;HNRNPU;ENO1;YBX1;RPL8;RPL10A;PHB2;ACTB;RPL6;RPL7;ACTG1;RPS14;PTBP1;TUBA1B;TUBA1A;PSMD2;FTH1;RPS11;KPNA2;RPS13;EIF5A;HSP90AA1;TPI1;RPS8;H2AFZ;RPL23;TUBB;RPS5;RPS6;RPL13A;RPSA;ILF2;EEF1A1;SFPQ;PKM;HNRNPH1;NCL;SRSF2;RPL24;SRSF3;RPL27;PABPC1;PFN1;ALDOA;SLC25A5;GAPDH;DDX5;SET;RPL12;RPL11;ODC1;SRSF1;HSP90B1;LDHA;PSMB4;MAT2A;PCBP1;UBC;RPL14;RPS3;RPL13;RPS…
Enrichr Submissions TF-Gene Coocurrence	JUNB	94/299	3.16382e-63	9.21939	1355.78	1.36039e-64	IFITM3;BTG2;MIDN;SPARC;BTG1;CITED2;HSPB1;ADM;SAT1;ACTB;CYR61;CTGF;ACTG1;MT2A;ZFP36;TUBA1A;ADAMTS1;FTH1;SH3BGRL3;SOX9;TIMP1;B2M;GLUL;CTSD;PHLDA1;SOX4;IER2;IER3;CTSB;HIST1H1C;KDM6B;HSP90AA1;GPX1;DUSP1;IGFBP3;ARRDC3;FOS;RHOB;PKM;DDIT4;FSCN1;TXNIP;MALAT1;NUPR1;PFN1;ALDOA;GAPDH;ATF4;PPP1R15A;GRN;CEBPB;CEBPD;ODC1;THBS1;ZFP36L2;ZFP36L1;SOCS3;LDHA;UBC;PSAP;SPP1;HES1;APOE;CD14;SLC38A2;MCL1;EGR1;CD74;HSPA8…
Enrichr Submissions TF-Gene Coocurrence	ID3	94/299	3.20716e-63	9.21939	1355.78	1.36039e-64	IFITM3;TOP2A;BTG2;SPARC;BTG1;CITED2;HMGB2;HSPB1;ADM;ENO1;SAT1;ACTB;CYR61;CTGF;ACTG1;MT2A;TUBA1B;ZFP36;TUBA1A;ADAMTS1;FTH1;SH3BGRL3;SOX9;TIMP1;B2M;GLUL;JUNB;PHLDA1;TMSB10;SOX4;IER2;IER3;CTSB;HIST1H1C;IGFBP5;DUSP1;TUBB;IGFBP3;TPM1;BGN;FOS;RHOB;PKM;DDIT4;MYADM;FSCN1;TXNIP;NUPR1;GAPDH;PPP1R15A;GRN;CEBPB;CEBPD;ODC1;THBS1;ZFP36L2;ZFP36L1;SOCS3;LDHA;UBC;PSAP;SERPINH1;SPP1;HES1;APOE;SLC38A2;EGR1;CD74;HSP…
BioPlanet 2019	Cytoplasmic ribosomal proteins	64/108	3.25764e-63	17.3781	2608.5	6.47214e-66	RPL4;RPL5;RPL30;RPL3;RPL32;RPL31;RPLP1;RPLP0;RPL10A;RPL8;RPL9;RPL6;RPL7;RPS15;RPS4X;RPS14;RPL7A;RPS16;RPL18A;RPS18;RPL35;RPLP2;RPL38;RPL37;RPS11;RPS13;RPS12;RPL21;RPS7;RPS8;RPL23;RPS5;RPS6;RPL13A;RPSA;RPS3A;RPL24;RPL27;RPL29;RPL28;UBA52;RPL12;RPL11;RPL14;RPS3;RPL13;RPL15;RPS2;RPL18;RPS27A;RPL19;RPL41;RPL35A;RPL23A;RPS26;RPS25;RPS28;RPS27;RPS20;FAU;RPS21;RPS24;EIF3A;RPS23
TF Perturbations Followed by Expression	RC3H1_SIRNA_HEK293_HUMAN_GSE68611_RNASEQ_UP	103/373	3.45117e-63	8.09793	1190.99	1.33958e-64	MT-ND6;MT-ND4;ENO1;MT-ND2;RPL8;ACTB;MT-ND1;ACTG1;RPS15;CHCHD2;RPS16;TRIM28;FTH1;ARHGDIA;HMGN2;KPNA2;TMSB10;SOX4;TPM4;RPS5;TPM1;HLA-B;HLA-C;RPSA;HLA-A;ILF2;HCFC1;TUFM;EEF1A1;MYL6;SRSF3;MT-CO2;MT-CO3;KCTD12;RPL29;PFN1;PPIB;RPL28;UBA52;DDX5;SET;MAZ;OAZ1;HSP90B1;BAG6;UBB;UBC;HSPA8;PRELID1;H3F3B;FUS;NR2F1;FN1;RPS28;HNRNPK;UQCRQ;GNB2;ID4;GNAS;ID3;RPS20;MAGED2;UBA1;CALR;MT-CYB;RPS21;EIF4G2;ARF1;GDI1;RPL…
TF Perturbations Followed by Expression	PRRX1_SIRNA_BT549_HUMAN_GSE79586_RNASEQ_UP	97/324	5.05452e-63	8.77955	1287.77	1.98773e-64	RPL4;EIF4A2;RPL5;RPL30;SPARC;RPL3;RPL32;RPL31;NUCKS1;MT-ND2;MT-ND3;RPL9;ACTB;RPL7;RPS14;MT2A;RPL18A;RPS18;PEG10;FTH1;ARHGDIA;RPL37;RPS11;HMGN2;B2M;SOX4;RPS7;RPS8;RPS6;HLA-C;EEF1A1;MYL6;MT-CO2;MT-CO3;RPL28;UBA52;SET;CRABP2;HSP90B1;UBC;SERPINH1;RPL41;JUND;HSPA5;PLK2;SURF4;NR2F2;EEF2;RPS25;RPS28;H1F0;COL1A2;HNRNPK;RPS27;CALU;RPS20;TPP1;RPS21;EIF4G2;ARF1;GDI1;RPLP0;PTMS;SEC61A1;RPL7A;TUBA1A;MDK;TMSB4…
TF Perturbations Followed by Expression	NFKB1_INACTIVATION_HUMAN_GSE20667_CREEDSID_GENE_2576_UP	83/221	7.60469e-63	11.0137	1610.82	3.02945e-64	RPL4;EIF4A2;TOP2A;RPL5;MT-ND4;RPL3;BTG1;RPL32;MT-CO1;RPL31;RPLP1;RPLP0;RPL6;RPL7;ACTG1;EEF1B2;RPS4X;RPL7A;MT2A;RPS16;TUBA1A;RPS18;RPL35;RPL37;RPS11;SOX4;RPS13;HIST1H1C;BRD2;RPL21;RPS7;RPS8;RPS5;RPS6;RPL13A;RPSA;RPS3A;EEF1A1;MYL6;HIST1H2BF;RPL24;TXNIP;RPL27;MT-CO2;PABPC1;RPL29;SLC25A5;RPL28;ATF4;RPL12;RPL11;HIST1H2BK;UBC;RPL14;RPS3;RPL13;H1FX;RPS2;RPL18;RPS27A;SLC38A2;RPL19;BTF3;RPL41;JUN;NPM1;JUN…
TF Perturbations Followed by Expression	FOXQ1_OE_HUVEC_HUMAN_GSE79306_RNASEQ_DOWN	112/458	8.197e-63	7.1713	1048.22	3.30727e-64	MT-ND6;RPL4;EIF4A2;IFITM3;RPL5;MT-ND4;MT-ND5;RPL32;MT-CO1;ATN1;HNRNPU;MT-ND2;RPL8;RPL10A;MT-ND3;RPL6;ACTB;MT-ND1;RPL7;CTGF;FTH1;RPL37;B2M;SOX4;RPS13;IER3;DDX17;SRRM2;RPS7;RPS8;RPL23;RPS6;HLA-B;RPSA;RNASE1;HLA-E;ATXN2L;EEF1A1;NCL;MT-CO2;MT-CO3;KCTD12;RPL29;PFN1;RPL28;FTL;DDX5;SET;UQCRB;NOLC1;OAZ1;HSP90B1;BAG6;UBB;PCBP1;RPL41;HSPA5;IRF2BP2;NR2F2;EEF2;EIF1;RPS26;BST2;RPS28;COL1A2;HNRNPK;RPS27;GNAS;I…
TF Perturbations Followed by Expression	GLIS2_KO_MOUSE_GSE6113_CREEDSID_GENE_2133_UP	91/279	9.87434e-63	9.56495	1396.2	4.03446e-64	IFITM3;RPL4;RPL30;SPARC;HSP90AB1;RPL32;RPL31;HSPB1;MKI67;RPL10A;ACTB;RPL6;CTGF;ACTG1;RPS15;RPS4X;RPS14;TUBA1B;RPS16;RPL18A;RPL36AL;RPS18;MDK;TMSB4X;RPL35;SH3BGRL3;RPL37;TIMP1;RPS11;HMGN2;B2M;CTSD;RPS13;IER3;SRRM2;TMED9;GPX1;TPM4;RPS7;RPL23;RPS5;BGN;PCOLCE;MYL6;SFRP1;MMP14;MORF4L2;COL6A2;COL6A1;RPL24;TXNIP;KCTD12;PABPC1;NUPR1;PFN1;C1QB;C1QA;CD63;GRN;RPL12;HSP90B1;SPP1;RPL13;APOE;CD14;RPL18;RPS27A;…
TF Perturbations Followed by Expression	EP400_SHRNA_MKL1_HUMAN_GSE69876_RNASEQ_DOWN	99/343	1.07709e-62	8.46422	1234.69	4.4558e-64	MT-CO1;HNRNPU;ENO1;MKI67;PHB2;ACTB;ACTG1;PNN;PEG10;ARHGDIA;HMGN2;TMSB10;SOX4;HMGN1;TPM4;TPM1;HLA-B;HLA-C;ILF2;EEF1A1;MYL6;MORF4L2;NCL;SRSF2;SRSF3;MT-CO3;PFN1;SNRNP200;DDX5;SET;MAZ;NOLC1;ATXN7L3B;HSP90B1;UBB;HNRNPDL;H1FX;HSPA8;RPL41;H3F3B;HSPA5;FUS;ALYREF;NONO;H1F0;HNRNPK;HNRNPD;GNAS;CALM3;HYOU1;UBA1;CALR;EIF4G1;TOP2A;BTG2;HSP90AB1;GDI1;HMGB2;HSPB1;YBX1;MT-ATP6;RBM3;PTBP1;TUBA1B;TUBA1A;RMRP;EIF5A;…
Reactome 2016	Influenza Infection_Homo sapiens_R-HSA-168254	71/147	1.60953e-62	14.164	2079.05	1.78837e-64	RPL4;RPL5;RPL30;RPL3;RPL32;RPL31;RPLP1;RPLP0;RPL8;RPL10A;RPL9;RPL6;RPL7;RPS15;RPS4X;RPS14;RPL7A;RPS16;RPL18A;RPS18;RPL35;RPLP2;RPL38;RPL37;KPNA2;RPS11;RPS13;RPS12;HSP90AA1;RPL21;RPS7;RPS8;RPL23;RPS5;RPS6;RPL13A;RPSA;RPS3A;RPL24;RPL27;RPL29;RPL28;UBA52;SLC25A6;RPL12;RPL11;POLR2A;RPL14;RPS3;RPL13;RPL15;RPS2;RPL18;RPS27A;RPL19;RPL41;RPL35A;ISG15;RPL23A;RPS26;RPS25;RPS28;RPS27;RPS20;CALR;FAU;RPS21;RP…
TF Perturbations Followed by Expression	NCOA2_KO_MOUSE_GSE41558_CREEDSID_GENE_3047_DOWN	94/305	2.53218e-62	9.03803	1310.55	1.06046e-63	IFITM3;RPL4;EIF4A2;RPL5;SPARC;RPL3;HSP90AB1;RPL32;HSPB6;RPLP1;RPLP0;RPL8;RPL10A;RPL9;ACTB;RPL6;RPL7;EEF1B2;RPS4X;RPS14;RPL7A;TUBA1B;TUBA1A;RPL18A;RPL36AL;TMSB4X;RPL35;RPL38;RPS11;TMSB10;RPS12;HMGN1;RPL21;TPM4;RPS7;IGFBP5;DUSP1;RPS8;RPL23;RPS5;BGN;RPL13A;EDF1;EEF1A1;MYL6;MORF4L2;COL6A2;COL6A1;GAS1;COL6A3;RPL27;PABPC1;PPIB;RPL28;PTMA;GRN;GSTP1;RPL11;HSP90B1;LDHA;SERPINH1;RPL14;RPL13;APOE;RPL15;RPS2…
TF Perturbations Followed by Expression	ARID2_SIRNA_HEPG2_HUMAN_GSE69567_RNASEQ_DOWN	93/298	3.37888e-62	9.15192	1324.32	1.43231e-63	RPL4;RPL5;FKBP10;RPL3;HSP90AB1;RPL32;RPL31;RPLP1;RPLP0;CHD4;ENO1;YBX1;RPL8;MKI67;PHB2;RPL9;RPL6;MT-ND1;CTGF;ACTG1;EEF1B2;PNN;RPL7A;TUBA1B;CHCHD2;RPS16;RPL18A;TRIM28;RPL36AL;RPS18;FTH1;BSG;RPL37;RPS11;SEPHS2;CTSD;TPI1;H2AFZ;RPL23;RPS5;RPS6;RPL13A;RPSA;ILF2;NCL;FSCN1;PABPC1;RPL29;ALDOA;SNRNP200;SLC25A5;UBA52;GAPDH;ATF4;SLC25A6;EEF1A1P5;SHMT2;RPL12;RPL11;MAZ;NOLC1;PSMB4;GANAB;UBB;PCBP1;UBC;SERPINH1;…
TF Perturbations Followed by Expression	AIRE_KO_MOUSE_GSE2515_CREEDSID_GENE_60_DOWN	85/239	4.18951e-62	10.4296	1506.83	1.79734e-63	RPL4;TOP2A;RPL3;HSP90AB1;RPLP1;RPLP0;MRFAP1;YBX1;RPL8;RPL10A;RPL9;COX7C;ACTB;RPL6;RPL7;ACTG1;RPS15;EEF1B2;RPS4X;RBM3;RPS14;RPL7A;TUBA1B;TRIM28;RPL36AL;RPS18;TMSB4X;RPL35;RPLP2;BANF1;RPS11;TMSB10;RPS13;RPS12;EIF5A;BRD2;HSP90AA1;GPX1;RPL21;RPS7;H2AFZ;RPL23;RPS5;EEF1A1;MORF4L2;RPL24;RPL27;PABPC1;RPL28;SET;UQCRB;GSTP1;RPL11;LDHA;UBC;RPS3;RPL13;RPL15;RPS2;RPL18;RPS27A;RPL19;HSPA8;RPL41;H3F3B;UBE2C;CNB…
Enrichr Submissions TF-Gene Coocurrence	UBP1	93/299	4.34036e-62	9.12131	1316.76	2.0176e-63	IFITM3;EIF4A2;TOP2A;BTG2;BTG1;HSP90AB1;CITED2;PRKCSH;RPLP0;HMGB2;HNRNPU;NUCKS1;ENO1;YBX1;SAT1;ACTB;ACTG1;TUBA1B;FTH1;KPNA2;B2M;JUNB;PHLDA1;SOX4;CTSB;HMGN1;SRRM2;DDX17;BRD2;HSP90AA1;DUSP1;H2AFZ;TUBB;ARRDC3;TPM1;FOS;RHOB;EEF1A1;SFPQ;PKM;HNRNPH1;NCL;DDIT4;SRSF2;TXNIP;SRSF3;PABPC1;ALDOA;SRSF6;PTMA;GAPDH;ATF4;DDX5;CEBPB;SET;ODC1;SRSF1;ZFP36L2;ZFP36L1;HSP90B1;LDHA;HNRNPDL;MAT2A;PCBP1;UBC;PSAP;SLC38A2;M…
Enrichr Submissions TF-Gene Coocurrence	PREB	93/299	4.3953e-62	9.12131	1316.76	2.0176e-63	TOP2A;ARF1;RPL3;HSP90AB1;PRKCSH;RPLP0;HMGB2;HNRNPU;HSPB1;ENO1;AUP1;PHB2;ACTB;ACTG1;RPS14;SEC61A1;TUBA1B;ZFP36;TRIM28;PSMD2;FTH1;ARHGDIA;BSG;RPL35;B2M;JUNB;CTSD;CTSB;HIST1H1C;EIF5A;TMED9;HSP90AA1;TPI1;DUSP1;TUBB;RPS5;H2AFX;RPL13A;EDF1;MIF;RHOB;PKM;NCL;DDIT4;TXNIP;PABPC1;PFN1;ALDOA;PPIB;SLC25A5;GAPDH;ATF4;GRN;CEBPB;SHMT2;RPL12;GSTP1;MRPS34;ODC1;HSP90B1;LDHA;PSMB4;PCBP1;UBC;PSAP;SERPINH1;RPS3;RPS2;R…
Enrichr Submissions TF-Gene Coocurrence	CEBPB	93/299	4.45165e-62	9.12131	1316.76	2.0176e-63	IFITM3;BTG2;SPARC;BTG1;HSP90AB1;CITED2;HSPB1;ADM;ENO1;SAT1;ACTB;CYR61;CTGF;ACTG1;MT2A;TUBA1B;ZFP36;TUBA1A;FTH1;SH3BGRL3;TIMP1;B2M;GLUL;JUNB;CTSD;PHLDA1;TMSB10;SOX4;IER2;IER3;CTSB;HIST1H1C;HSP90AA1;GPX1;DUSP1;TUBB;IGFBP3;MIF;FOS;RHOB;PKM;DDIT4;TXNIP;NUPR1;PFN1;ALDOA;GAPDH;ATF4;FTL;PPP1R15A;CD63;GRN;CEBPD;ODC1;THBS1;ZFP36L2;ZFP36L1;HSP90B1;SOCS3;LDHA;UBC;PSAP;SPP1;HES1;APOE;CD14;SLC38A2;MCL1;EGR1;C…
TF Perturbations Followed by Expression	NEUROG3_OE_MOUSE_GSE3653_CREEDSID_GENE_2290_DOWN	80/206	6.41491e-62	11.3885	1640.39	2.78482e-63	EIF4A2;SPARC;BTG1;CITED2;RPLP1;MRFAP1;YBX1;RPL10A;PHB2;CTGF;ACTG1;EEF1B2;RPS14;MT2A;TUBA1B;TRIM28;RPS18;ARHGDIA;RPL35;RPLP2;RPS11;PHLDA1;RPS13;DDX17;EIF5A;RPL21;RPS8;RPL23;H2AFX;RPSA;PCOLCE;SFPQ;HNRNPH1;MORF4L2;SRSF2;FSCN1;RPL27;PABPC1;SRSF6;RPL28;UBA52;PTMA;SF1;MEG3;DDX5;SET;BEX1;GSTP1;ODC1;SRSF1;OAZ1;MAT2A;PCBP1;UBC;RPL14;SPP1;RPL13;RPL15;HNRNPA0;MARCKSL1;CNBP;NR2F1;RPL35A;RPL23A;EIF1;RPS26;RPS…
ENCODE Histone Modifications 2015	H3K36me3_BJ_hg19	181/1302	1.21169e-61	4.07674	590.722	1.1764e-63	EIF4A2;IFITM3;RPL3;RPL32;CHPF;MRFAP1;MIR663B;RPL8;RPL10A;RPL9;RPL6;ACTB;CTGF;ACTG1;TOMM22;RPS15;RPS14;ISLR;ZFP36;RPS16;RPL18A;TMEM88;FTH1;ARHGDIA;RPL35;RPL38;RPL37;RPS11;JUNB;TMSB10;SEPHS2;SNORA31;RPS12;MIR4292;TSPYL1;RPS8;IGFBP3;RPS5;TPM1;RPSA;HLA-E;TUFM;MIR3648;ARMCX3;EEF1A1;MYL6;NCL;DDIT4;SNORD89;RPL24;CD2BP2;NUPR1;RPL29;SRSF6;PFN1;SNORA22;RPL28;UBA52;ATF4;FTL;RBM8A;SHMT2;SNORD117;ATXN7L3B;ZFP…
TF Perturbations Followed by Expression	EHF_SIRNA_HBE_HUMAN_GSE85402_RNASEQ_DOWN	90/280	2.04698e-61	9.42606	1346.67	8.99084e-63	MT-ND6;RPL4;EIF4A2;RPL5;MT-ND4;RPL30;MT-ND5;RPL3;HSP90AB1;RPL31;CHD4;ENO1;RPL8;RPL10A;RPL9;RPL6;RPL7;PTMS;ACTG1;EEF1B2;RPS4X;RPL7A;RPL36AL;RPS18;FTH1;TMSB4X;B2M;GLUL;PHLDA1;TMSB10;AP2M1;CTSB;RPL21;TPM4;RPS7;RPS8;RPL23;RPS6;TPM1;RPS3A;RNASE1;EEF1A1;SFPQ;PKM;NCL;DDIT4;MT-CO2;PABPC1;NUPR1;PTMA;PFDN5;ATF4;CD63;CEBPB;SET;CRABP2;CEBPD;RPL11;THBS1;HSP90B1;PRDX5;UBB;HNRNPDL;MAT2A;UBC;RPL14;RPS3;RPL15;RPS…
TF Perturbations Followed by Expression	PCGF2_KD_HUMAN_GSE7578_CREEDSID_GENE_130_DOWN	94/312	2.45213e-61	8.83525	1260.57	1.08956e-62	IFITM3;RPL4;RPL30;RPL3;MRFAP1L1;HSP90AB1;RPL31;MRFAP1;RPL8;SRP14;RPL10A;PHB2;COX7C;ACTG1;IRF2BPL;EEF1B2;RPS4X;TRMT112;RPL7A;CHCHD2;RPS16;TUBA1A;RPL36AL;TMSB4X;RPLP2;BANF1;TIMP1;KPNA2;IER2;RPS13;IER3;HMGN1;RPL21;IGFBP5;GPX4;RPS8;RPL23;RPS6;RPL13A;SHISA3;RPS3A;NEAT1;H3F3AP4;SRSF2;RPL24;GAS1;RPL29;SLC25A5;RPL28;UBA52;PFDN5;SLC25A6;SF3B5;CD63;BEX1;UQCRB;RPL12;RPL11;SRSF1;COX5B;PRDX5;PNMA1;UBB;PCBP1;R…
Reactome 2016	Selenoamino acid metabolism_Homo sapiens_R-HSA-2408522	63/111	2.85109e-61	16.6442	2394.31	3.35422e-63	RPL4;RPL5;RPL30;RPL3;RPL32;RPL31;RPLP1;RPLP0;RPL8;RPL10A;RPL9;RPL6;RPL7;RPS15;RPS4X;RPS14;RPL7A;RPS16;RPL18A;RPS18;RPL35;RPLP2;RPL38;RPL37;RPS11;RPS13;RPS12;RPL21;RPS7;RPS8;RPL23;RPS5;RPS6;RPL13A;RPSA;RPS3A;RPL24;RPL27;RPL29;RPL28;UBA52;RPL12;RPL11;RPL14;RPS3;RPL13;RPL15;RPS2;RPL18;RPS27A;RPL19;RPL41;RPL35A;RPL23A;RPS26;RPS25;RPS28;RPS27;RPS20;FAU;RPS21;RPS24;RPS23
Reactome 2016	Influenza Life Cycle_Homo sapiens_R-HSA-168255	68/136	3.46877e-61	14.6628	2105.61	4.30763e-63	RPL4;RPL5;RPL30;RPL3;RPL32;RPL31;RPLP1;RPLP0;RPL8;RPL10A;RPL9;RPL6;RPL7;RPS15;RPS4X;RPS14;RPL7A;RPS16;RPL18A;RPS18;RPL35;RPLP2;RPL38;RPL37;RPS11;RPS13;RPS12;HSP90AA1;RPL21;RPS7;RPS8;RPL23;RPS5;RPS6;RPL13A;RPSA;RPS3A;RPL24;RPL27;RPL29;RPL28;UBA52;RPL12;RPL11;POLR2A;RPL14;RPS3;RPL13;RPL15;RPS2;RPL18;RPS27A;RPL19;RPL41;RPL35A;RPL23A;RPS26;RPS25;RPS28;RPS27;RPS20;CALR;FAU;RPS21;RPS24;RAN;RPS23;HSPA1A
TF Perturbations Followed by Expression	ZFP42_KD_MOUSE_GSE9978_CREEDSID_GENE_1334_DOWN	67/133	4.15054e-61	14.773	2099.79	1.86541e-62	RPL4;RPL5;RPL3;RPLP1;RPLP0;RPL8;RPL10A;RPL9;ACTB;RPL6;CTGF;ACTG1;RPL7;EEF1B2;RPS15;RPS14;RPL7A;CHCHD2;TUBA1B;RPL18A;RPL36AL;TMSB4X;RPL35;RPLP2;RPL38;RPS11;GLUL;HMGN1;RPS12;EIF5A;TPI1;TPM4;RPS7;DUSP1;RPL23;TPM1;RPL13A;RPSA;EEF1A1;PKM;NCL;RPL24;UBA52;PTMA;GAPDH;THBS1;SERPINH1;RPL14;RPL13;FLNA;APOE;RPL15;RPS2;RPS27A;RPL19;RPL41;NPM1;RPL23A;RPS26;RPS28;KRT18;VIM;RPS21;RPS24;TPT1;EIF4G1;RPS23
TF Perturbations Followed by Expression	MYCN_OE_MOUSE_GSE6077_CREEDSID_GENE_40_UP	81/217	4.2693e-61	10.9464	1555.45	1.94059e-62	RPL4;RPL3;HSP90AB1;RPLP1;RPLP0;HMGB2;RPL8;RPL10A;RPL6;RPL7;RPS15;EEF1B2;RBM3;RPL7A;TUBA1B;TRIM28;RPL36AL;RPS18;RPL35;RPLP2;RPL38;BANF1;RPS11;RPS13;RPS12;HMGN1;EIF5A;HSP90AA1;TPI1;RPL21;RPS7;RPS8;H2AFZ;RPS5;H2AFX;RPL13A;RPSA;MIF;PKM;NCL;RPL24;RPL27;PABPC1;RPL28;PTMA;GAPDH;ISYNA1;SET;BEX1;RPL12;RPL11;ODC1;LDHA;RPL14;RPS3;RPL13;RPS2;RPL18;RPS27A;RPL19;HSPA8;RPL41;NPM1;ALYREF;CNBP;IGF2;RPL35A;RPL23A;…
Enrichr Submissions TF-Gene Coocurrence	SSRP1	92/299	5.88558e-61	9.02323	1278.43	2.94108e-62	RPL4;TOP2A;RPL5;RPL3;HSP90AB1;RPLP0;HMGB2;HNRNPU;NUCKS1;CHD4;ENO1;YBX1;RPL8;MKI67;PHB2;ACTB;RPL6;ACTG1;PTBP1;RPL7A;TUBA1B;TRIM28;PSMD2;KHSRP;BANF1;RPS11;KPNA2;EIF5A;HSP90AA1;TPI1;H2AFZ;RPL23;TUBB;RPS5;RPS6;H2AFX;RPL13A;RPSA;ILF2;EEF1A1;SFPQ;PKM;HNRNPH1;NCL;SRSF2;SRSF3;PABPC1;PFN1;ALDOA;SLC25A5;PTMA;GAPDH;DDX5;SET;RPL12;ODC1;SRSF1;NOLC1;HSP90B1;LDHA;PCBP1;RPL14;RPS3;FLNA;RPS2;RPL18;HNRNPA1;RPL19;H…
Enrichr Submissions TF-Gene Coocurrence	SOX4	92/299	5.95483e-61	9.02323	1278.43	2.94108e-62	IFITM3;TOP2A;BTG2;SPARC;BTG1;CITED2;PRKCSH;HMGB2;HSPB1;ADM;MKI67;SAT1;ACTB;CYR61;CTGF;ACTG1;MT2A;TUBA1B;ZFP36;TUBA1A;MDK;ADAMTS1;FTH1;SOX9;TIMP1;B2M;GLUL;JUNB;CTSD;PHLDA1;TMSB10;IER2;IER3;HIST1H1C;HSP90AA1;TPM4;IGFBP5;DUSP1;TUBB;IGFBP3;ARRDC3;TPM1;FOS;RHOB;MMP14;DDIT4;FSCN1;TXNIP;PTMA;GRN;CEBPB;CEBPD;ODC1;THBS1;ZFP36L2;ZFP36L1;SOCS3;PSAP;SERPINH1;SPP1;HES1;SLC38A2;MEST;MCL1;EGR1;HSPA8;JUN;MARCKSL…
Enrichr Submissions TF-Gene Coocurrence	SF3A3	92/299	6.02572e-61	9.02323	1278.43	2.94108e-62	RPL4;TOP2A;RPL5;RPL3;HSP90AB1;RPL31;RPLP0;HMGB2;HNRNPU;ENO1;YBX1;RPL8;RPL10A;PHB2;ACTB;RPL6;RPL7;RPS4X;RPS14;PTBP1;TUBA1B;TRIM28;PSMD2;KHSRP;RPL35;RPS11;KPNA2;RPS13;EIF5A;HSP90AA1;TPI1;RPS8;H2AFZ;RPL23;TUBB;RPS5;RPS6;RPSA;ILF2;EEF1A1;SFPQ;PKM;HNRNPH1;NCL;SRSF2;RPL24;SRSF3;RPL27;PABPC1;PFN1;SRSF6;SLC25A5;PTMA;GAPDH;SF3B4;DDX5;SET;RPL12;RPL11;SRSF1;NOLC1;HSP90B1;LDHA;PCBP1;RPL14;RPS3;RPS2;HNRNPA1;R…
Enrichr Submissions TF-Gene Coocurrence	ID1	92/299	6.09832e-61	9.02323	1278.43	2.94108e-62	IFITM3;TOP2A;BTG2;SPARC;BTG1;CITED2;HMGB2;HSPB1;ADM;ENO1;MKI67;SAT1;ACTB;CYR61;CTGF;ACTG1;MT2A;TUBA1B;ZFP36;TUBA1A;ADAMTS1;FTH1;SOX9;TIMP1;B2M;GLUL;JUNB;PHLDA1;SOX4;IER2;IER3;HIST1H1C;HSP90AA1;IGFBP5;DUSP1;IGFBP3;TPM1;FOS;RHOB;PKM;DDIT4;FSCN1;TXNIP;NUPR1;GAPDH;PPP1R15A;GRN;CEBPB;CRABP2;CEBPD;GSTP1;ODC1;THBS1;ZFP36L2;ZFP36L1;SOCS3;LDHA;UBC;PSAP;SERPINH1;SPP1;HES1;APOE;SLC38A2;EGR1;CD74;HSPA8;JUN;M…
Enrichr Submissions TF-Gene Coocurrence	CXXC1	92/299	6.17269e-61	9.02323	1278.43	2.94108e-62	EIF4A2;RPL3;BTG1;HSP90AB1;CITED2;PRKCSH;RPLP0;HSPB1;CHD4;ENO1;YBX1;RPL8;PHB2;ACTB;ACTG1;PTBP1;SEC61A1;TUBA1B;ZFP36;TUBA1A;TRIM28;FTH1;KHSRP;ARHGDIA;SH3BGRL3;B2M;JUNB;CTSD;CTSB;HIST1H1C;SRRM2;BRD2;TPI1;GPX4;DUSP1;H2AFZ;TUBB;RPS5;H2AFX;RPL13A;FOS;HCFC1;RHOB;EEF1A1;PKM;HNRNPH1;NCL;DDIT4;SRSF2;FSCN1;TXNIP;PABPC1;PFN1;ALDOA;SRSF6;RPL28;GAPDH;ATF4;GRN;CEBPB;CENPB;ZFP36L1;BAG6;LDHA;POLR2A;PCBP1;UBC;PSAP…
Enrichr Submissions TF-Gene Coocurrence	BOLA1	92/299	6.24889e-61	9.02323	1278.43	2.94108e-62	UBXN1;PRKCSH;RPLP1;RPLP0;HMGB2;HSPB1;ENO1;RPL10A;COX7C;ACTB;RPS15;RPS14;MT2A;CHCHD2;RPS16;RPS18;FTH1;KHSRP;BSG;RPL35;RPLP2;RPL38;RPL37;RPS11;JUNB;IER2;RPS13;IER3;HIST1H1C;MRPS26;HSP90AA1;GPX1;GPX4;RPS5;H2AFX;RPL13A;RPSA;EDF1;MIF;FOS;HIST2H2BE;DDIT4;TXNIP;RPL27;RPL29;AURKAIP1;ALDOA;RPL28;GAPDH;HIST1H2BC;CUTA;SF3B5;FKBP2;CEBPB;RPL12;GSTP1;RPL11;MRPS34;COX5B;PRDX5;LDHA;PSMB4;CCDC85B;RPS3;RPL13;ROMO1…
TF Perturbations Followed by Expression	MYB_KD_A549_HUMAN_GSE85187_RNASEQ_UP	77/192	7.58852e-61	11.7608	1664.27	3.48809e-62	MT-ND6;RPL4;RPL5;MT-ND4;RPL30;MT-ND5;RPL3;MT-CO1;RPL31;RPLP1;RPLP0;MRFAP1;ENO1;RPL8;RPL10A;RPL9;COX7C;RPL7;RPS15;RPS14;RPL7A;CHCHD2;RPS16;RPS18;TMSB4X;RPL35;RPLP2;RPL38;TIMP1;HMGN2;KPNA2;RPS13;HIST1H1C;HSP90AA1;TPI1;RPL21;RPS7;RPS8;H2AFZ;RPL23;RPS5;RPSA;RPS3A;EEF1A1;MYL6;RPL27;SLC25A5;UBA52;CD63;GSTP1;HSP90B1;MAT2A;UBC;RPL14;RPL15;RPL18;RPS27A;HNRNPA1;MCL1;RPL19;RPL41;NPM1;HNRNPA3;H3F3B;FUS;RPL35…
TF Perturbations Followed by Expression	MEF2A_KD_MOUSE_GSE47150_CREEDSID_GENE_367_UP	89/277	1.01806e-60	9.42228	1330.48	4.73152e-62	RPL4;EIF4A2;RPL3;HSP90AB1;RPL32;RPLP1;RPLP0;MRFAP1;RPL8;RPL10A;RPL9;ACTB;RPL6;ACTG1;RPS15;EEF1B2;RPS4X;RPS14;RPL7A;MT2A;TUBA1B;CHCHD2;TUBA1A;RPL18A;RPL36AL;FTH1;TMSB4X;ARHGDIA;BSG;RPL35;RPLP2;RPL38;RPS11;TMSB10;AP2M1;EIF5A;HSP90AA1;TPI1;RPS7;GPX4;RPS8;RPL23;RPS5;RPL13A;RPSA;MIF;EEF1A1;MYL6;PKM;MORF4L2;RPL24;PABPC1;ALDOA;PPIB;RPL28;UBA52;PTMA;GAPDH;BEX1;UQCRB;RPL11;COX5B;OAZ1;LDHA;PSMB4;UBC;PSAP;R…
TF Perturbations Followed by Expression	MITF_KD_H3A_HUMAN_GSE61966_RNASEQ_UP	116/522	2.3402e-60	6.51678	914.713	1.09958e-61	MT-ND6;RPL4;EIF4A2;MT-ND4L;MT-ND4;MT-ND5;CHPF;MT-CO1;ATN1;HNRNPU;ENO1;AUP1;MT-ND2;MT-ND3;RPL6;ACTB;ACTG1;TRIM28;FTH1;ARHGDIA;PHLDA1;AP2M1;SOX4;DDX17;SRRM2;FBXW5;RPS6;HLA-B;RPSA;RNASE1;HCFC1;HLA-E;ATXN2L;EEF1A1;NCL;MT-CO2;MT-CO3;SNRNP200;TLN1;PFN1;RPL28;DDX5;SET;MAZ;AEBP1;BAG6;TGOLN2;LDHA;HNRNPDL;UBB;UBC;DVL3;HSPA8;FUS;NONO;FN1;PRRC2C;IRF2BP2;EEF2;PRRC2A;HNRNPK;SON;ID2;GNB2;HNRNPD;GNAS;SNAI2;UBA1;…
BioPlanet 2019	Influenza infection	69/142	2.55003e-60	14.2497	2039.88	6.75504e-63	RPL4;RPL5;RPL30;RPL3;RPL32;RPL31;RPLP1;RPLP0;RPL10A;RPL8;RPL9;RPL6;RPL7;RPS15;RPS4X;RPS14;RPL7A;RPS16;RPL18A;RPS18;RPL35;RPLP2;RPL38;RPL37;RPS11;RPS13;RPS12;HSP90AA1;RPL21;RPS7;RPS8;RPL23;RPS5;RPS6;RPL13A;RPSA;RPS3A;RPL24;RPL27;RPL29;RPL28;UBA52;SLC25A6;RPL12;RPL11;POLR2A;RPL14;RPS3;RPL13;RPL15;RPS2;RPL18;RPS27A;RPL19;RPL41;RPL35A;RPL23A;RPS26;RPS25;RPS28;RPS27;RPS20;CALR;FAU;RPS21;RPS24;RAN;RPS2…
TF Perturbations Followed by Expression	TBX3_SHRNA_HFF_HUMAN_GSE76572_RNASEQ_DOWN	83/236	3.47671e-60	10.3136	1443.46	1.65135e-61	IFITM3;RPL4;FKBP10;RPL30;RPL3;RPL32;RPL31;SRP14;RPL7;PTMS;RPS4X;RPL7A;TUBA1A;RPL36AL;RPS18;CTSL;TMSB4X;RPL38;RPL37;TIMP1;SLC39A7;B2M;TMSB10;AP2M1;TMED9;HSP90AA1;TPI1;RPL21;TPM4;IGFBP5;RPS8;RPL23;TPM2;RPS6;TPM1;PCOLCE;EEF1A1;MYL6;COL6A2;COL6A1;COL6A3;RPL27;MT-CO2;PABPC1;HNRNPH3;PPIB;UBA52;PFDN5;ATF4;CD63;DDX5;RPL12;RPL11;THBS1;HSP90B1;LDHA;GANAB;OLFML3;RPL14;RPL15;RPS27A;HNRNPA1;RPL19;RPL41;HNRNPA…
TF Perturbations Followed by Expression	MEF2D_KD_MOUSE_GSE47150_CREEDSID_GENE_366_UP	89/281	4.04893e-60	9.28815	1298.42	1.94382e-61	RPL4;EIF4A2;RPL3;HSP90AB1;RPL32;RPLP1;RPLP0;MRFAP1;RPL8;RPL10A;RPL9;ACTB;RPL6;RPL7;ACTG1;RPS15;EEF1B2;RPS4X;RPS14;RPL7A;MT2A;TUBA1B;CHCHD2;TUBA1A;RPL18A;RPL36AL;FTH1;TMSB4X;BSG;RPL35;RPLP2;RPL38;SH3BGRL3;RPS11;TMSB10;AP2M1;HMGN1;EIF5A;HSP90AA1;TPI1;RPS7;GPX4;RPS8;RPL23;RPS5;RPL13A;RPSA;EEF1A1;MYL6;PKM;MORF4L2;RPL24;PABPC1;PPIB;RPL28;UBA52;PTMA;GAPDH;BEX1;UQCRB;RPL11;COX5B;OAZ1;LDHA;PSMB4;UBC;PSAP…
ENCODE TF ChIP-seq 2015	TAF7_K562_hg19	141/793	5.52049e-60	5.21425	739.196	2.70612e-62	RPL4;EIF4A2;RPL5;RPL3;RPL32;RPL31;HNRNPU;SCARNA2;ENO1;MIR663B;RPL6;ACTB;RPS15;RPS14;CHCHD2;RPS16;TRIM28;HIST1H2AE;RPL35;RPL38;HIST1H2AG;RPL37;HMGN2;JUNB;RPS13;HMGN1;RPS12;HIST1H2AB;HIST1H2AL;RPS7;HIST1H2AI;RPS8;HIST1H2AH;HIST1H2AK;RPS6;ARRDC3;RPSA;NEAT1;MIR3648;EEF1A1;SRSF2;FSCN1;HIST1H2BF;RPL27;MALAT1;HIST1H2BH;HIST1H2BG;RPL29;RPL28;ATF4;FTL;HIST1H2BC;BEX4;DDX5;KCNQ1OT1;UBC;HIST1H3F;HIST1H3H;H1F…
Enrichr Submissions TF-Gene Coocurrence	ZNF410	91/299	8.24026e-60	8.92516	1240.77	4.2135e-61	EIF4A2;RPL5;BTG2;BTG1;HSP90AB1;RPLP0;HMGB2;HNRNPU;HSPB1;ENO1;YBX1;SAT1;ACTB;CYR61;RPS14;MT2A;TUBA1B;ZFP36;TUBA1A;FTH1;KPNA2;B2M;JUNB;TMSB10;IER3;CTSB;DDX17;HSP90AA1;DUSP1;TUBB;RPS6;TPM1;RPS3A;FOS;EEF1A1;PKM;NCL;DDIT4;TXNIP;SRSF3;ALDOA;PTMA;GAPDH;ATF4;FTL;PPP1R15A;CD63;PPP1R15B;DDX5;CEBPB;SET;ODC1;THBS1;ZFP36L2;LDHA;UBB;MAT2A;UBC;HES1;SLC38A2;MCL1;EGR1;HSPA8;JUN;JUND;GADD45B;H3F3B;HSPA5;GADD45A;PL…
Enrichr Submissions TF-Gene Coocurrence	HIST1H1T	91/299	8.33497e-60	8.92516	1240.77	4.2135e-61	IFITM3;TOP2A;BTG2;SPARC;PRKCSH;HIST2H2AB;HNRNPU;HSPB1;ADM;MKI67;ACTB;CYR61;CTGF;MT2A;TRIM28;ADAMTS1;KHSRP;HIST1H2AE;HIST1H1D;HIST1H1E;HIST1H2AG;TIMP1;KPNA2;JUNB;HIST1H1B;IER3;HIST1H2AB;HIST1H1C;HIST1H2AL;IGFBP5;HIST1H2AI;DUSP1;HIST1H2AH;HIST1H2AK;H2AFX;FOS;HIST2H2BE;RHOB;DDIT4;COL6A1;HIST1H2BF;TXNIP;HIST1H2BE;HIST1H2BH;HIST1H2BG;HIST1H2BB;GAPDH;HIST1H2BC;HIST1H2BM;HIST1H2BO;CRABP2;HIST1H2BL;HIST1…
TF Perturbations Followed by Expression	NFKB1_OE_HEK293_HUMAN_GSE57027_RNASEQ_UP	51/68	1.24613e-59	21.9941	3049.67	6.0461e-61	MT-ND6;MT-ND4L;MT-ND4;MT-ND5;RPL32;MT-CO1;RPL31;HSPB1;YBX1;MT-ND2;MKI67;RPL10A;RPL8;ACTB;RPL6;MT-ND1;PTMS;RPS15;MT-ATP6;RPL7A;RPS16;RPL18A;MTATP6P1;RPL37;RPS11;TMSB10;RPL21;RPS8;RPS5;RPS6;RPL13A;RHOB;EEF1A1;MT-CO2;PABPC1;MT-CO3;PFN1;RPL28;UBA52;FTL;RPL12;POLR2A;FLNA;FLNC;HNRNPA1;RPL19;RPL41;JUND;RPL23A;RPS27;MT-CYB
TF Perturbations Followed by Expression	YY1_KD_HUMAN_GSE14964_CREEDSID_GENE_515_UP	64/123	1.45826e-59	15.2588	2113.2	7.14977e-61	MT-ND4;RPL32;MT-CO1;RPL31;RPLP1;RPLP0;MT-ND2;SRP14;MT-ND3;RPL9;ACTB;RPL6;EEF1B2;RPS15;RPS4X;MT-ATP6;RPS14;RPL7A;TUBA1B;RPS16;RPS18;RPL35;RPL38;RPL37;RPS11;B2M;TMSB10;RPS13;RPS12;HSP90AA1;RPL21;RPS7;RPS8;RPL23;RPS6;RPL13A;RPSA;RPS3A;EEF1A1;RPL24;RPL27;MT-CO2;MALAT1;UBA52;GAPDH;RPL12;RPL11;LDHA;UBB;RPS3;RPS2;RPL19;RPL41;RPL35A;RPL23A;RPS26;RPS28;RPS27;KRT18;RPS20;RPS21;RPS24;TPT1;RPS23
TF Perturbations Followed by Expression	ZNF253_SIRNA_T47D_HUMAN_GSE79586_RNASEQ_UP	113/503	2.84596e-59	6.58804	907.908	1.4099e-60	RPL4;EIF4A2;RPL5;MT-ND4L;MT-ND4;MT-ND5;RPL3;RPL32;RPL31;HNRNPU;ENO1;MT-ND2;RPL8;RPL10A;MKI67;RPL9;RPL6;MT-ND1;RPL7;RPS14;CHCHD2;RPS16;RPS18;PSMD2;PEG10;FTH1;RPL38;RPL37;HMGN2;KPNA2;RPS11;SEPHS2;AP2M1;RPS13;HMGN1;DDX17;SRRM2;RPS8;RPL23;RPSA;RNASE1;ILF2;ATXN2L;EEF1A1;MORF4L2;NUPR1;RPL29;SNRNP200;TLN1;UBA52;ATF4;SET;CRABP2;SHMT2;ATXN7L3B;UBB;UBC;DVL3;RPL41;H3F3B;HSPA5;PLK2;NONO;PRRC2C;EEF2;EIF1;RPS2…
Reactome 2016	Influenza Viral RNA Transcription and Replication_Homo sapiens_R-HSA-168273	65/128	5.12914e-59	14.8919	2063.34	6.70475e-61	RPL4;RPL5;RPL30;RPL3;RPL32;RPL31;RPLP1;RPLP0;RPL8;RPL10A;RPL9;RPL6;RPL7;RPS15;RPS4X;RPS14;RPL7A;RPS16;RPL18A;RPS18;RPL35;RPLP2;RPL38;RPL37;RPS11;RPS13;RPS12;HSP90AA1;RPL21;RPS7;RPS8;RPL23;RPS5;RPS6;RPL13A;RPSA;RPS3A;RPL24;RPL27;RPL29;RPL28;UBA52;RPL12;RPL11;POLR2A;RPL14;RPS3;RPL13;RPL15;RPS2;RPL18;RPS27A;RPL19;RPL41;RPL35A;RPL23A;RPS26;RPS25;RPS28;RPS27;RPS20;FAU;RPS21;RPS24;RPS23
TF Perturbations Followed by Expression	MYB_OE_HUMAN_GSE2816_CREEDSID_GENE_2154_DOWN	109/469	1.08213e-58	6.81552	930.085	5.41616e-60	RPL4;IFITM3;RPL5;RPL30;RPL32;RPL8;SRP14;RPL9;SAT1;RPL6;ACTB;RPS15;RPS14;ZFP36;CHCHD2;RPS16;RPL36AL;RPS18;FTH1;RPL35;RPL38;RPL37;RPS11;TMSB10;RPS13;IER3;RPS7;RPL23;RPS5;RPS6;HLA-B;HLA-C;RPSA;HLA-A;HLA-E;EEF1A1;RPL24;TXNIP;RPL27;MALAT1;PFN1;RPL28;UBA52;ATF4;FTL;DDX5;LDHA;PSAP;CD14;SLC38A2;ATP6V1F;HSPA8;RPL41;H3F3B;GADD45B;ISG15;EEF2;EIF1;BST2;NFKBIA;RPS25;RPS27;HLA-DRA;RPS20;RPS24;RPS23;BTG1;RPLP1;…
Enrichr Submissions TF-Gene Coocurrence	MYC	90/299	1.10967e-58	8.82708	1203.79	5.932e-60	IFITM3;TOP2A;BTG2;BTG1;HSP90AB1;CITED2;RPLP0;HMGB2;HSPB1;ADM;ENO1;MKI67;SAT1;ACTB;CYR61;CTGF;ACTG1;MT2A;TUBA1B;ZFP36;TUBA1A;ADAMTS1;FTH1;SOX9;TIMP1;KPNA2;B2M;JUNB;PHLDA1;SOX4;IER2;IER3;HSP90AA1;DUSP1;TUBB;IGFBP3;MIF;FOS;RHOB;EEF1A1;PKM;NCL;DDIT4;TXNIP;PABPC1;GAPDH;ATF4;PPP1R15A;CEBPB;CEBPD;ODC1;NOLC1;THBS1;ZFP36L2;ZFP36L1;SOCS3;LDHA;MAT2A;UBC;SPP1;HES1;APOE;SLC38A2;MCL1;EGR1;HSPA8;JUN;NPM1;JUND;G…
Enrichr Submissions TF-Gene Coocurrence	MRPL28	90/299	1.12187e-58	8.82708	1203.79	5.932e-60	RPL3;HSP90AB1;RPLP1;RPLP0;HSPB1;ENO1;YBX1;RPL8;RPL10A;PHB2;ACTB;TOMM22;ACTG1;RPS15;RPS14;RPL7A;TUBA1B;CHCHD2;RPS16;RPL18A;FTH1;BSG;RPL35;RPLP2;RPL38;BANF1;RPS11;RPS13;EIF5A;MRPS26;HSP90AA1;TPI1;GPX1;GPX4;RPS8;H2AFZ;TUBB;RPS5;H2AFX;RPL13A;RPSA;EDF1;MIF;TUFM;PKM;RPL24;RPL27;PFN1;AURKAIP1;ALDOA;SLC25A5;RPL28;GAPDH;SF3B5;RPL12;GSTP1;RPL11;MRPS34;COX5B;OAZ1;PRDX5;LDHA;PSMB4;RPL14;RPS3;RPL13;ROMO1;RPS2…
Enrichr Submissions TF-Gene Coocurrence	CBFB	90/299	1.13433e-58	8.82708	1203.79	5.932e-60	IFITM3;EIF4A2;TOP2A;BTG2;SPARC;BTG1;HSP90AB1;RPLP0;HMGB2;HNRNPU;HSPB1;NUCKS1;ENO1;YBX1;MKI67;ACTB;CTGF;ACTG1;TUBA1B;TUBA1A;FTH1;KPNA2;B2M;PHLDA1;SOX4;IER3;HSP90AA1;TPI1;DUSP1;H2AFZ;TUBB;FOS;RHOB;EEF1A1;SFPQ;PKM;HNRNPH1;NCL;DDIT4;SRSF2;TXNIP;SRSF3;PABPC1;PFN1;ALDOA;SLC25A5;GAPDH;DDX5;CEBPB;SET;CEBPD;ODC1;SRSF1;THBS1;ZFP36L2;ZFP36L1;HSP90B1;LDHA;MAT2A;PSAP;SERPINH1;SPP1;FLNA;SLC38A2;MCL1;EGR1;HSPA8…
Enrichr Submissions TF-Gene Coocurrence	BCLAF1	90/299	1.14708e-58	8.82708	1203.79	5.932e-60	RPL4;EIF4A2;TOP2A;RPL5;RPL3;HSP90AB1;RPL31;RPLP0;HMGB2;HNRNPU;NUCKS1;CHD4;ENO1;YBX1;MKI67;ACTB;RPL6;RPL7;ACTG1;PNN;RPS14;PTBP1;TUBA1B;TRIM28;KPNA2;SRRM2;DDX17;BRD2;HSP90AA1;TUBB;RPS6;TPM1;RPL13A;EEF1A1;SFPQ;PKM;HNRNPH1;NCL;SRSF2;TXNIP;SRSF3;PABPC1;HNRNPH3;ALDOA;SRSF6;PTMA;GAPDH;DDX5;SET;SRSF1;NOLC1;HSP90B1;LDHA;HNRNPDL;MAT2A;UBC;RPS3;FLNA;RPL15;RPS2;HNRNPA1;SLC38A2;EGR1;HSPA8;JUN;NPM1;HNRNPA3;HSP…
ENCODE Histone Modifications 2015	H3K36me3_MCF-7_hg19	182/1395	9.59768e-58	3.82598	519.186	1.16477e-59	RPL4;EIF4A2;RPL32;RPL31;MRFAP1;AUP1;MIR663B;PHB2;RPL6;ACTB;RPL7;ACTG1;RPS15;EEF1B2;PNN;RPS14;ZFP36;RPS16;RPL18A;TMEM88;RPL36AL;PSMD2;FTH1;RPL35;RPL38;BANF1;RPL37;HMGN2;KPNA2;RPS11;MIR4461;AP2M1;RPS13;SNORA31;HMGN1;RPS12;MIR4292;FBXW5;RPS5;RPS6;RPSA;MIF;ILF2;HLA-E;TUFM;ARMCX3;EEF1A1;MYL6;NCL;DDIT4;SRSF2;SNORD89;TXNIP;CD2BP2;SNORA23;SNORA74B;RPL29;SRSF6;SNRNP200;SNORA22;RPL28;ATF4;TSPYL5;DDX5;RBM8A…
TF Perturbations Followed by Expression	PAX5_SIRNA_MCF7_HUMAN_GSE79586_RNASEQ_UP	93/331	1.10623e-57	8.23949	1105.17	5.59331e-59	RPL4;RPL5;RPL30;ARF1;HSP90AB1;RPL32;CHPF;RPL31;HNRNPU;HSPB1;RPL8;SRP14;MT-ND3;ACTB;RPL6;PTBP1;RPL7A;RPL18A;RPL36AL;CTSL;FTH1;TMSB4X;ARHGDIA;BSG;RPL35;RPLP2;RPL38;RPL37;KPNA2;B2M;GLUL;CTSD;TMSB10;CTSB;RMRP;EIF5A;TMED9;HSP90AA1;RPS7;HLA-C;RPL13A;EDF1;HLA-A;SFPQ;PKM;NCL;PPDPF;MT-CO3;PABPC1;PFN1;PPIB;UBA52;FTL;CD63;GRN;CRABP2;RPL12;RPL11;HSP90B1;PSMB4;GANAB;POLR2A;UBC;SERPINH1;FLNA;RPL18;HNRNPA1;NPM1…
Enrichr Submissions TF-Gene Coocurrence	VEZF1	89/299	1.51859e-57	8.729	1167.48	8.20622e-59	IFITM3;EIF4A2;TOP2A;BTG2;BTG1;HSP90AB1;CITED2;HMGB2;HNRNPU;HSPB1;ENO1;YBX1;ACTB;ACTG1;TUBA1B;ZFP36;TUBA1A;FTH1;SOX9;B2M;GLUL;JUNB;PHLDA1;SOX4;CTSB;DDX17;BRD2;HSP90AA1;IGFBP5;DUSP1;TUBB;RPS6;TPM1;FOS;RHOB;EEF1A1;SFPQ;PKM;HNRNPH1;DDIT4;TXNIP;PABPC1;SRSF6;GAPDH;GRN;DDX5;CEBPB;SET;ODC1;SRSF1;THBS1;ZFP36L2;ZFP36L1;HSP90B1;LDHA;MAT2A;UBC;PSAP;HES1;SLC38A2;MCL1;EGR1;HSPA8;JUN;NPM1;MARCKSL1;JUND;H3F3B;HS…
TF Perturbations Followed by Expression	ELF4_KO_MOUSE_GSE15324_CREEDSID_GENE_2838_DOWN	61/115	1.95497e-57	15.5553	2077.43	9.98453e-59	RPL4;RPL5;RPL32;RPLP1;RPLP0;RPL8;RPL9;RPS15;RPS14;RPL7A;ZFP36;RPL18A;RPL36AL;RPL35;RPLP2;RPL38;RPS11;JUNB;IER2;RPS12;GPX1;RPL21;RPS7;RPS8;DUSP1;RPL23;RPS5;RPL13A;RPSA;FOS;PABPC1;RPL28;PTMA;PPP1R15A;UQCRB;ODC1;COX5B;OAZ1;ZFP36L2;SOCS3;UBC;RPL14;RPS2;RPL18;HNRNPA1;RPL19;RPL41;JUN;HSPA5;H3F3B;RPL35A;RPL23A;PNRC1;EIF1;RPS26;NFKBIA;RPS28;KLF6;VIM;FAU;TPT1
TF Perturbations Followed by Expression	BHLHA15_KO_MOUSE_GSE3644_CREEDSID_GENE_785_UP	102/416	3.46031e-57	7.19039	956.039	1.80261e-58	RPL4;EIF4A2;RPL5;RPL3;MRFAP1;HNRNPU;RPL8;RPL10A;RPL9;RPL6;ACTB;RPL7;ACTG1;RPS15;EEF1B2;RPS14;MT2A;CHCHD2;TRIM28;RPL36AL;RPS18;FTH1;ARHGDIA;RPL35;RPL38;RPS11;B2M;GLUL;RPL21;RPS7;RPS8;RPL23;RPS5;RPSA;MIF;EEF1A1;MORF4L2;NCL;RPL24;TXNIP;RPL27;MALAT1;SRSF6;PFN1;PPIB;RPL28;UBA52;UQCRB;OAZ1;HSP90B1;LDHA;HSPA8;JUND;H3F3B;HSPA5;FUS;PLK2;NONO;EEF2;RPS26;RPS25;RPS28;HNRNPK;RPS20;CALR;RPS21;NOP10;RPS23;HSP90…
TF Perturbations Followed by Expression	TP53_SIRNA_HESC_HUMAN_GSE76023_RNASEQ_UP	98/379	3.47606e-57	7.58285	1008.26	1.79307e-58	MT-ND6;RPL4;EIF4A2;RPL5;MT-ND4L;MT-ND4;RPL30;MT-ND5;RPL3;RPL32;HNRNPU;MT-ND2;RPL8;RPL9;ACTB;MT-ND1;ACTG1;EEF1B2;PNN;RPL18A;TRIM28;RPL36AL;RPS18;FTH1;BSG;RPL37;RPS11;KPNA2;GLUL;RPS13;SRRM2;DDX17;RPL21;TPM4;RPS8;RPL23;RPS6;TPM1;RPSA;RNASE1;ATXN2L;EEF1A1;SFRP1;NCL;SRSF2;RPL27;MT-CO2;RPL29;SRSF6;FTL;SET;CRABP2;HSPA5;FUS;NONO;RPS25;HNRNPK;ID2;ID1;HNRNPD;GNAS;RPS20;MT-CYB;RPS24;EIF4G2;RPS23;FKBP10;RPLP…
TF Perturbations Followed by Expression	HOXA11_SIRNA_MDAMB231_HUMAN_GSE79586_RNASEQ_UP	100/398	4.08528e-57	7.36822	978.388	2.14905e-58	RPL4;RPL3;MRFAP1;HNRNPU;NUCKS1;ENO1;RPL8;MKI67;ACTB;ACTG1;MT2A;TRIM28;RPL18A;PSMD2;FTH1;ARHGDIA;BSG;RPL35;KPNA2;PHLDA1;TMSB10;IER3;TPM4;RPS7;RPS5;RPS6;RPSA;HLA-A;NCL;DDIT4;RPL27;SNRNP200;PFN1;PPIB;ATF4;FTL;SET;SHMT2;OAZ1;HSP90B1;LDHA;UBC;SERPINH1;HSPA8;RPL41;H3F3B;HSPA5;UBE2C;EEF2;EIF1;NFKBIA;H1F0;HNRNPD;HLA-DRA;HYOU1;CALM3;CALR;RPS21;EIF4G2;NFE2L1;RPS24;EIF4G1;HSP90AB1;RPLP0;HMGB2;YBX1;MEA1;CYR6…
TF Perturbations Followed by Expression	TCF7_KO_MOUSE_GSE20754_CREEDSID_GENE_3010_DOWN	91/319	4.61298e-57	8.36559	1109.73	2.4502e-58	RPL4;RPL5;RPL30;RPL3;PPP1R11;RPL31;RPLP1;RPLP0;CHD4;RPL8;RPL10A;RPL9;RPL6;RPL7;RPS15;EEF1B2;RPS4X;RBM3;RPS14;TRMT112;RPL7A;RPL18A;RPS18;RPL35;RPLP2;RPL38;RPL37;RPS11;HMGN2;RPS13;RPS12;SNORA31;SRRM2;HSP90AA1;RPL21;RPS7;RPS8;RPL23;RPS5;RPS6;RPL13A;RPSA;MIF;EEF1A1;SNORD104;RPL24;RPL27;SNORA23;XIST;RPL29;SRSF6;RPL28;UBA52;PFDN5;RPL12;GSTP1;RPL11;MAT2A;RPS3;RPL13;RPL15;RPS2;RPL18;RPS27A;HNRNPA1;SLC38A…
GO Biological Process 2018	viral gene expression (GO:0019080)	61/111	5.27888e-57	16.1158	2200	5.17233e-60	RPL4;RPL5;RPL30;RPL3;RPL32;RPL31;RPLP1;RPLP0;RPL8;RPL10A;RPL9;RPL6;RPL7;RPS15;RPS4X;RPS14;RPL7A;RPS16;RPL18A;RPS18;RPL35;RPLP2;RPL38;RPL37;RPS11;RPS13;RPL21;RPS7;RPS8;RPL23;RPS5;RPS6;RPL13A;RPSA;RPS3A;RPL24;RPL27;RPL29;RPL28;UBA52;RPL12;RPL11;RPL14;RPS3;RPL13;RPL15;RPS2;RPL18;RPS27A;RPL19;RPL41;RPL35A;RPL23A;RPS26;RPS25;RPS28;RPS27;RPS20;RPS21;RPS24;RPS23
ENCODE and ChEA Consensus TFs from ChIP-X	PML_ENCODE	193/1596	1.11029e-56	3.54626	469.474	3.20275e-58	EIF4A2;MDC1;RPL30;RPL3;RPL31;HNRNPU;SCARNA2;ENO1;RPL8;RPS16;TRIM28;RPL36AL;FTH1;RPL35;RPL38;HIST3H2BB;RPL37;JUNB;GLUL;SEPHS2;IER3;RPS12;ARRDC3;MIF;SNORD104;DDIT4;RPL24;CD2BP2;PFN1;AURKAIP1;RPL28;TERC;NOLC1;OAZ1;TGOLN2;LDHA;HIST1H3A;KCNQ1OT1;SERPINH1;HIST1H3H;HIST1H3B;BTF3;JUN;RPL41;PRPF38B;JUND;GADD45B;GADD45A;IRF2BP2;EIF1;RPS25;HIST1H4A;RPS28;HNRNPK;HIST1H4B;C19ORF43;FASN;ID2;HIST1H4J;HIST1H4C;H…
TF Perturbations Followed by Expression	MECOM_KD_HUMAN_GSE16238_CREEDSID_GENE_2342_UP	87/289	1.13253e-56	8.8281	1163.07	6.07332e-58	IFITM3;MT-ND4;RPL30;HSP90AB1;KDELR1;MT-CO1;PRKCSH;RPLP1;MT-ND2;RPL8;MEA1;PHB2;RPL9;ACTB;ACTG1;MT-ATP6;PTBP1;MT2A;TUBA1B;TRIM28;RPS18;BSG;RPLP2;SH3BGRL3;CPXM1;TIMP1;HMGN2;B2M;TMSB10;AP2M1;HMGN1;RPL21;RPS7;H2AFZ;TUBB;RPS5;HLA-B;HLA-C;HLA-A;PKM;DDIT4;H3F3AP4;MYADM;PABPC1;PFN1;ALDOA;PPIB;UBA52;SLC25A6;CD63;CEBPB;SET;GSTP1;BAG6;LDHA;GANAB;PCBP1;PSAP;SERPINH1;FLNA;APOE;RPS2;SLC38A2;MEST;RPL19;CD74;RPL4…
TF Perturbations Followed by Expression	ESR1_KO_MOUSE_GSE53812_CREEDSID_GENE_2898_UP	91/323	1.51878e-56	8.26199	1085.98	8.22222e-58	IFITM3;RPL4;EIF4A2;RPL5;SPARC;HSP90AB1;RPLP0;MRFAP1;HSPB1;YBX1;RPL8;RPL10A;RPL7;CTGF;ACTG1;IRF2BPL;RPS15;RPS14;RPL7A;TUBA1B;CHCHD2;TUBA1A;RPL18A;RPS18;TMSB4X;RPL35;CTSD;RPS13;HMGN1;TMED9;HSP90AA1;GPX1;TPM4;RPS8;H2AFZ;TPM2;RPS5;TPM1;RPL13A;RPSA;PCOLCE;MYL6;NCL;DDIT4;COL6A1;TXNIP;GAS1;ALDOA;SLC25A5;RPL28;CD63;AEBP1;COX5B;OAZ1;UBB;MAT2A;UBC;PSAP;SPP1;APOE;CD14;RPL15;RPS2;RPL18;HIST1H3D;RPL19;CD74;HS…
TF Perturbations Followed by Expression	GATA1_MUT_MOUSE_GSE2433_CREEDSID_GENE_979_UP	73/188	1.78785e-56	11.387	1494.78	9.77016e-58	RPL4;EIF4A2;RPL5;RPL3;HSP90AB1;RPL32;RPLP1;RPLP0;RPL8;MKI67;RPL10A;RPL9;RPL6;RPL7;EEF1B2;RPS15;RPS4X;RPS14;RPL7A;MT2A;TUBA1B;RPL18A;RPS18;TMSB4X;BSG;RPL35;RPLP2;BANF1;RPL38;RPS11;RPS12;TPI1;RPS7;RPS8;RPL23;RPS5;RPL13A;RPSA;MIF;EEF1A1;PKM;RPL24;RPL27;KCTD12;PABPC1;ALDOA;RPL28;UBA52;GAPDH;ATF4;CEBPB;RPL12;RPL11;RPL14;RPL13;RPL15;RPS2;RPL18;RPS27A;RPL19;RPL41;NPM1;RPL35A;RPL23A;EEF2;RPS26;RPS28;ID1;…
Enrichr Submissions TF-Gene Coocurrence	ZNF721	88/299	1.97895e-56	8.63092	1131.84	1.11539e-57	EIF4A2;RPL5;BTG1;HSP90AB1;RPLP0;HMGB2;HNRNPU;ADM;NUCKS1;RPL8;RPL9;COX7C;SAT1;ACTB;ACTG1;RPS4X;PNN;MT2A;TUBA1B;TUBA1A;FTH1;B2M;TMSB10;IER2;IER3;SRRM2;DDX17;HSP90AA1;DUSP1;RPS6;RPL13A;RPS3A;FOS;NEAT1;EEF1A1;MYL6;HNRNPH1;DDIT4;TXNIP;MALAT1;PABPC1;RPL28;PTMA;GAPDH;ATF4;FTL;DDX5;CEBPB;UQCRB;RPL12;RPL11;HIST1H2BK;ZFP36L2;LDHA;UBB;HNRNPDL;MAT2A;UBC;RPS3;RPL15;HNRNPA1;SLC38A2;MCL1;EGR1;HSPA8;JUN;NPM1;MAR…
Enrichr Submissions TF-Gene Coocurrence	ZC3H4	88/299	1.99956e-56	8.63092	1131.84	1.11539e-57	BTG2;MIDN;HSP90AB1;CITED2;PRKCSH;HNRNPU;HSPB1;NUCKS1;CHD4;ENO1;YBX1;MKI67;ACTB;ACTG1;IRF2BPL;PNN;PTBP1;ZFP36;TRIM28;KHSRP;JUNB;SRRM2;DDX17;KDM6B;BRD2;HSP90AA1;DUSP1;TUBB;FOS;HCFC1;RHOB;ATXN2L;EEF1A1;SFPQ;PKM;HNRNPH1;NCL;DDIT4;SRSF2;FSCN1;TXNIP;SRSF3;PABPC1;TLN1;ALDOA;SRSF6;PTMA;GAPDH;SF1;DDX5;SRSF1;ZFP36L2;ZFP36L1;BAG6;POLR2A;MAT2A;PCBP1;UBC;FLNA;HNRNPA1;SLC38A2;MCL1;HNRNPA0;EGR1;HSPA8;JUN;JUND;H…
Enrichr Submissions TF-Gene Coocurrence	NR5A1	88/299	2.02061e-56	8.63092	1131.84	1.11539e-57	TOP2A;BTG2;HSP90AB1;CITED2;PRKCSH;HNRNPU;HSPB1;ENO1;YBX1;RPL8;ACTB;CYR61;CTGF;ACTG1;PTBP1;ZFP36;TRIM28;FTH1;KHSRP;ARHGDIA;BSG;SOX9;JUNB;IER3;CTSB;HSP90AA1;GPX1;GPX4;DUSP1;TUBB;H2AFX;MIF;FOS;RHOB;PKM;NCL;DDIT4;FSCN1;TXNIP;PABPC1;PFN1;ALDOA;GAPDH;ATF4;GRN;ISYNA1;CEBPB;CEBPD;MAZ;THBS1;ZFP36L2;ZFP36L1;LDHA;POLR2A;PCBP1;UBC;PSAP;SERPINH1;FLNA;HES1;APOE;EGR1;HSPA8;JUN;NPM1;JUND;HSPA5;NR2F1;FN1;NR2F2;EE…
Enrichr Submissions TF-Gene Coocurrence	NFE2L2	88/299	2.0421e-56	8.63092	1131.84	1.11539e-57	IFITM3;BTG2;SPARC;BTG1;HSP90AB1;CITED2;PRKCSH;HSPB1;ADM;ENO1;SAT1;ACTB;CYR61;CTGF;ACTG1;MT2A;ZFP36;TUBA1A;FTH1;TIMP1;B2M;GLUL;JUNB;CTSD;PHLDA1;SOX4;IER2;IER3;CTSB;HSP90AA1;GPX1;DUSP1;TUBB;IGFBP3;TPM1;FOS;RHOB;EEF1A1;PKM;DDIT4;TXNIP;PABPC1;ALDOA;GAPDH;ATF4;PPP1R15A;GRN;CEBPB;CEBPD;GSTP1;THBS1;ZFP36L2;ZFP36L1;HSP90B1;SOCS3;LDHA;MAT2A;UBC;PSAP;SPP1;HES1;APOE;CD14;SLC38A2;MCL1;EGR1;CD74;HSPA8;JUN;JUN…
TF Perturbations Followed by Expression	NCOA2_KO_MOUSE_GSE41558_CREEDSID_GENE_46_DOWN	91/326	3.64904e-56	8.18596	1068.66	2.01275e-57	IFITM3;RPL4;EIF4A2;RPL5;SPARC;RPL3;BTG1;RPL32;HSPB6;RPLP1;RPLP0;RPL8;RPL10A;RPL9;RPL6;RPL7;RPS15;EEF1B2;RPS4X;RPS14;TUBA1A;RPL18A;RPL36AL;TMSB4X;RPL35;RPL38;RPS11;TMSB10;RPS13;RPS12;HMGN1;RPL21;RPS7;DUSP1;RPS8;RPL23;RPS5;BGN;RPL13A;RPSA;EDF1;FOS;EEF1A1;MYL6;MORF4L2;COL6A2;RPL24;GAS1;RPL27;PABPC1;PPIB;RPL28;PTMA;GRN;DDX5;GSTP1;HSP90B1;SERPINH1;RPL14;RPL13;ROMO1;APOE;RPL15;RPS2;RPL18;RPS27A;RPL19;N…
GO Cellular Component 2018	cytosolic ribosome (GO:0022626)	63/125	4.08228e-56	14.7801	1975.18	9.15309e-59	RPL4;RPL5;RPL30;RPL3;RPL32;RPL31;RPLP1;RPLP0;RPL8;RPL10A;RPL9;RPL6;RPL7;RPS15;RPS4X;RPS14;RPL7A;RPS16;RPL18A;RPL36AL;RPS18;RPL35;RPLP2;RPL38;RPL37;RPS11;RPS13;RPL21;RPS7;RPS8;RPL23;RPS5;RPS6;RPL13A;RPSA;RPS3A;HBA1;RPL24;RPL27;RPL29;RPL28;RPL12;RPL11;RPL14;RPS3;RPL13;RPL15;RPS2;RPL18;RPS27A;RPL19;RPL41;RPL35A;RPL23A;RPS26;RPS25;RPS28;RPS27;RPS20;RPS21;RPS24;EIF4G1;RPS23
GO Biological Process 2018	viral transcription (GO:0019083)	61/114	4.11342e-56	15.6917	2107.03	4.83648e-59	RPL4;RPL5;RPL30;RPL3;RPL32;RPL31;RPLP1;RPLP0;RPL8;RPL10A;RPL9;RPL6;RPL7;RPS15;RPS4X;RPS14;RPL7A;RPS16;RPL18A;RPS18;RPL35;RPLP2;RPL38;RPL37;RPS11;RPS13;RPL21;RPS7;RPS8;RPL23;RPS5;RPS6;RPL13A;RPSA;RPS3A;RPL24;RPL27;RPL29;RPL28;UBA52;RPL12;RPL11;RPL14;RPS3;RPL13;RPL15;RPS2;RPL18;RPS27A;RPL19;RPL41;RPL35A;RPL23A;RPS26;RPS25;RPS28;RPS27;RPS20;RPS21;RPS24;RPS23
TF Perturbations Followed by Expression	IRF4_KD_HUMAN_GSE22036_CREEDSID_GENE_2601_DOWN	77/218	5.82579e-56	10.3581	1347.29	3.24316e-57	RPL4;RPL5;MT-ND4;RPL3;RPL32;MT-CO1;RPL31;RPLP1;RPLP0;HSPB1;MT-ND2;RPL8;RPL10A;MT-ND3;PHB2;RPL9;ACTG1;MT-ATP6;EEF1B2;RBM3;RPL7A;RPS16;RPS18;TMSB4X;RPL35;RPLP2;RPL38;RPS12;HSP90AA1;TPI1;RPL21;RPS7;GPX4;RPS8;RPL23;RPS5;RPS6;RPL13A;MIF;DDIT4;RPL24;RPL27;MT-CO3;PABPC1;RPL29;PFN1;ALDOA;UBA52;PFDN5;FTL;SLC25A6;RPL12;RPL11;OAZ1;HSP90B1;RPL14;RPL13;RPL15;RPS2;RPS27A;HNRNPA1;RPL19;BTF3;RPL41;HNRNPA3;HSPA5;…
ENCODE Histone Modifications 2015	H3K36me3_C2C12_mm9	100/407	1.47038e-55	7.20529	940.188	2.14132e-57	RPL4;EIF4A2;RPL30;RPL3;RPL32;HNRNPU;ENO1;RPL8;RPL9;RPL6;ACTB;RPL7;TOMM22;ACTG1;EEF1B2;RPS14;SNORD17;RPL35;RPL38;RPL37;RPS11;PHLDA1;SNORA31;RPS12;DDX17;RPS7;RPL23;RPS6;RPSA;NEAT1;TUG1;NCL;SRSF2;RPL27;MALAT1;SRSF6;PFN1;SF1;ATF4;DDX5;AEBP1;HSP90B1;ATP5B;UBB;SLC38A2;MCL1;BTF3;H3F3B;HSPA5;PLK2;ALYREF;EEF2;GNB2L1;EIF1;RPS28;RPS27;RPS20;EIF4G2;RPS24;TOP2A;HSP90AB1;CITED2;CYR61;PTBP1;RPL7A;TUBA1B;RPLP2;H…
TF Perturbations Followed by Expression	LHX1_ABLATION_MOUSE_GSE4230_CREEDSID_GENE_776_UP	68/161	1.5766e-55	12.3859	1598.6	8.85731e-57	RPL4;SPARC;HSP90AB1;RPL32;RPLP0;HNRNPU;RPL8;ACTB;RPL6;RPL7;RPS15;RPL7A;ISLR;TUBA1B;RPL18A;TRIM28;MDK;ARHGDIA;TMSB4X;RPLP2;PHLDA1;B2M;TMSB10;RPS8;H2AFZ;RPS5;SFPQ;PKM;FSCN1;COL6A3;GAS1;KCTD12;PABPC1;PFN1;RPL28;UBA52;PTMA;SET;OAZ1;ZFP36L1;OLFML3;RPL13;FLNA;H1FX;MEST;RPL19;HNRNPA0;MARCKSL1;NPM1;JUND;H3F3B;FUS;NR2F1;IGF2;FN1;COL1A1;RPS26;H19;MFAP4;RPS28;MARCKS;COL3A1;COL1A2;MFAP2;ID4;SNAI2;ID3;RPS23
TF Perturbations Followed by Expression	MYCN_SHRNA_IMR575_HUMAN_GSE80397_24HR_RNASEQ_UP	108/492	1.68161e-55	6.43731	830.365	9.53315e-57	MT-ND6;RPL4;RPL5;MT-ND5;RPL3;RPL32;MT-CO1;RPL31;HNRNPU;NUCKS1;RPL10A;MKI67;RPL6;ACTB;ACTG1;EEF1B2;RPS14;RPS18;PSMD2;FTH1;RPL38;HMGN2;KPNA2;RPS11;TMSB10;AP2M1;SOX4;DDX17;SRRM2;TPM4;IGFBP5;RPS8;RPL23;RPS6;RPSA;ILF2;HCFC1;EEF1A1;MYL6;FSCN1;SRSF3;SNRNP200;TLN1;FTL;KMT2D;DDX5;RBM8A;MAZ;UBB;UBC;DVL3;H1FX;MCL1;RPL41;H3F3B;NONO;EEF2;PRRC2A;H1F0;HNRNPK;SON;RPS27;ID2;GNAS;CALM3;MT-CYB;EIF4G2;NFE2L1;RPS24;T…
Molecular Function 2018	RNA binding (GO:0003723)	180/1388	1.79744e-55	3.80302	506.198	1.56163e-58	RPL4;EIF4A2;RPL5;RPL30;RPL3;RPL32;RPL31;HNRNPU;NUCKS1;ENO1;RPL8;RPL10A;MKI67;SRP14;RPL9;RPL6;RPL7;RPS15;PNN;RPS14;ZFP36;RPS16;RPL18A;TRIM28;RPS18;PEG10;KHSRP;RPL35;RPL38;RPL37;SOX9;HMGN2;KPNA2;RPS11;RPS13;DDX17;SRRM2;RPL21;RPS7;RPS8;RPL23;RPS5;RPS6;RPSA;HLA-A;ILF2;TUFM;ATXN2L;EEF1A1;NCL;SRSF2;FSCN1;RPL24;SRSF3;RPL27;KCTD12;RPL29;SRSF6;SNRNP200;PFN1;PPIB;RPL28;SF1;DDX5;RBM8A;MAZ;NOLC1;ZFP36L2;HSP9…
Enrichr Submissions TF-Gene Coocurrence	ZNF580	87/299	2.46463e-55	8.53284	1096.87	1.48938e-56	IFITM3;BTG2;MIDN;BTG1;CITED2;PRKCSH;ATN1;HSPB1;ADM;ACTB;CYR61;PTMS;IRF2BPL;RPS15;MT2A;ZFP36;TUBA1A;MDK;FTH1;ARHGDIA;BSG;SH3BGRL3;TIMP1;JUNB;CTSD;TMSB10;SOX4;IER2;IER3;HIST1H1C;KDM6B;GPX1;GPX4;DUSP1;H2AFX;MIF;FOS;RHOB;PKM;PPDPF;DDIT4;MYADM;FSCN1;TXNIP;PFN1;ALDOA;RPL28;PTMA;FTL;PPP1R15A;GRN;FKBP2;CEBPB;CEBPD;MAZ;LENG8;ZFP36L2;ZFP36L1;CCDC85B;SERPINH1;RPL13;H1FX;HES1;HES4;EGR1;JUN;MARCKSL1;JUND;GADD…
Enrichr Submissions TF-Gene Coocurrence	RFXANK	87/299	2.48856e-55	8.53284	1096.87	1.48938e-56	IFITM3;BTG1;PRKCSH;HMGB2;HSPB1;ENO1;ACTB;ACTG1;RPS15;RPS14;PTBP1;MT2A;ZFP36;TUBA1A;TRIM28;FTH1;BSG;RPL35;TIMP1;B2M;JUNB;TMSB10;SOX4;IER2;HIST1H1C;KDM6B;GPX1;GPX4;TUBB;RPS5;TPM1;H2AFX;EDF1;MIF;FOS;MYL6;PKM;HNRNPH1;PPDPF;DDIT4;TXNIP;PFN1;AURKAIP1;ALDOA;RPL28;UBA52;GAPDH;ATF4;FTL;CD63;GRN;FKBP2;CEBPB;SHMT2;GSTP1;MRPS34;ZFP36L2;ZFP36L1;SOCS3;PRDX5;SERPINH1;RPL14;RPS3;RPL13;RPS2;RPL18;EGR1;HSPA8;JUN;M…
Enrichr Submissions TF-Gene Coocurrence	NFYC	87/299	2.51296e-55	8.53284	1096.87	1.48938e-56	RPL5;BTG2;BTG1;HSP90AB1;CITED2;PRKCSH;HMGB2;HNRNPU;HSPB1;ENO1;YBX1;ACTB;ACTG1;PTBP1;TUBA1B;TRIM28;FTH1;KHSRP;KPNA2;B2M;GLUL;JUNB;HIST1H1C;EIF5A;BRD2;HSP90AA1;GPX4;DUSP1;TUBB;FOS;RHOB;EEF1A1;SFPQ;PKM;HNRNPH1;NCL;DDIT4;SRSF2;TXNIP;SRSF3;PABPC1;ALDOA;PTMA;GAPDH;ATF4;GRN;DDX5;CEBPB;SET;RPL11;SRSF1;ZFP36L1;LDHA;POLR2A;MAT2A;PCBP1;UBC;PSAP;HES1;SLC38A2;MCL1;EGR1;HSPA8;JUN;NPM1;JUND;GADD45A;FUS;EEF2;NFK…
Enrichr Submissions TF-Gene Coocurrence	KLF6	87/299	2.53784e-55	8.53284	1096.87	1.48938e-56	IFITM3;BTG2;SPARC;BTG1;CITED2;HSPB1;ADM;SAT1;ACTB;CYR61;CTGF;ACTG1;MT2A;ZFP36;TUBA1A;ADAMTS1;FTH1;SH3BGRL3;TIMP1;B2M;GLUL;JUNB;PHLDA1;TMSB10;SOX4;IER2;IER3;CTSB;HSP90AA1;TPM4;DUSP1;TUBB;IGFBP3;ARRDC3;TPM1;FOS;NEAT1;RHOB;PKM;DDIT4;MYADM;TXNIP;MALAT1;NUPR1;ATF4;PPP1R15A;GRN;CEBPB;CEBPD;ODC1;THBS1;ZFP36L2;ZFP36L1;SOCS3;LDHA;UBC;PSAP;SPP1;HES1;SLC38A2;MCL1;EGR1;CD74;HSPA8;JUN;JUND;GADD45B;H3F3B;HSPA5…
Enrichr Submissions TF-Gene Coocurrence	HIST1H1B	87/299	2.56322e-55	8.53284	1096.87	1.48938e-56	TOP2A;HSP90AB1;RPLP0;HIST2H2AB;HMGB2;HNRNPU;HSPB1;ENO1;YBX1;MKI67;ACTB;HIST2H2AC;PTBP1;MT2A;TUBA1B;TRIM28;KHSRP;HIST1H2AE;HIST1H1D;HIST1H1E;HIST1H2AG;KPNA2;HIST1H2AB;HIST1H1C;HIST1H2AL;HSP90AA1;TPI1;HIST1H2AI;HIST1H2AH;H2AFZ;TUBB;HIST1H2AK;HIST1H2AJ;H2AFX;FOS;EEF1A1;PKM;NCL;FSCN1;HIST1H2BF;HIST1H2BE;HIST1H2BH;PABPC1;HIST1H2BG;HIST1H2BB;GAPDH;HIST1H2BC;HIST1H2BM;HIST1H2BO;HIST1H2BL;HIST1H2BK;THBS1…
Enrichr Submissions TF-Gene Coocurrence	GATAD1	87/299	2.58911e-55	8.53284	1096.87	1.48938e-56	EIF4A2;BTG2;BTG1;HSP90AB1;RPL31;CITED2;PRKCSH;RPLP0;HMGB2;HNRNPU;NUCKS1;ENO1;YBX1;ACTB;FTH1;KHSRP;RPL35;B2M;GLUL;JUNB;SOX4;CTSB;HIST1H1C;DDX17;EIF5A;HSP90AA1;TPI1;GPX1;DUSP1;TUBB;TPM1;FOS;RHOB;EEF1A1;SFPQ;PKM;HNRNPH1;DDIT4;SRSF2;TXNIP;PABPC1;GAPDH;ATF4;DDX5;CEBPB;SET;ODC1;SRSF1;ZFP36L2;ZFP36L1;PURB;LDHA;MAT2A;RPL13;SLC38A2;MCL1;HNRNPA0;EGR1;HSPA8;JUN;JUND;GADD45B;H3F3B;GADD45A;FN1;IRF2BP2;EEF2;HN…
Enrichr Submissions TF-Gene Coocurrence	FARSB	87/299	2.61553e-55	8.53284	1096.87	1.48938e-56	RPL4;TOP2A;RPL5;RPL3;HSP90AB1;RPL31;RPLP0;HMGB2;HNRNPU;ENO1;YBX1;RPL8;RPL10A;PHB2;ACTB;RPL6;RPL7;ACTG1;EEF1B2;RPS14;PTBP1;RPL7A;TUBA1B;RPS16;TRIM28;RPL35;RPS11;KPNA2;RPS13;EIF5A;HSP90AA1;TPI1;RPS8;H2AFZ;RPL23;TUBB;RPS5;RPS6;RPL13A;RPSA;MIF;ILF2;EEF1A1;PKM;NCL;SRSF2;RPL27;PABPC1;PFN1;ALDOA;SLC25A5;GAPDH;SET;SHMT2;RPL12;RPL11;ODC1;SRSF1;NOLC1;HSP90B1;LDHA;MAT2A;PCBP1;RPL14;RPS3;RPL15;RPS2;RPL18;RPL…
TF Perturbations Followed by Expression	JUN_DOMNEG_MOUSE_GSE6850_CREEDSID_GENE_1505_DOWN	91/334	3.63756e-55	7.98989	1024.4	2.08073e-56	RPL4;EIF4A2;RPL5;RPL3;HSP90AB1;RPLP0;RPL8;RPL10A;PHB2;RPL9;ACTB;RPL6;RPL7;ACTG1;RPS15;EEF1B2;RPS4X;RPS14;MT2A;TUBA1B;CHCHD2;RPL18A;RPL36AL;TMSB4X;RPL35;RPLP2;KPNA2;GLUL;RPS12;CTSB;HIST1H1C;HSP90AA1;RPL21;RPS7;GPX4;RPS8;H2AFZ;RPL23;RPS5;ARRDC3;H2AFX;RPSA;EDF1;NEAT1;MYL6;MORF4L2;RPL27;PABPC1;XIST;PFN1;ALDOA;RPL28;PTMA;GAPDH;HIST1H2BC;RPL12;RPL11;COX5B;HSP90B1;PCBP1;PSAP;RPL13;RPS2;RPL18;RPS27A;RPL1…
TF Perturbations Followed by Expression	PBRM1_OE_CAKI2_HUMAN_GSE76199_RNASEQ_UP	74/202	4.24772e-55	10.743	1375.62	2.45144e-56	RPL4;RPL30;RPL3;RPL32;RPL31;RPLP1;RPLP0;ENO1;YBX1;MKI67;SRP14;RPL10A;COX7C;RPL7;CTGF;RPS4X;RPS14;TUBA1B;RPS18;PSMD2;FTH1;TMSB4X;RPLP2;RPL37;RPS11;HMGN2;KPNA2;B2M;TMSB10;RMRP;EIF5A;TPI1;RPS7;RPL23;IGFBP3;RPS6;HLA-B;RPL13A;RPSA;RPS3A;EEF1A1;MYL6;MRPL51;MORF4L2;RPL27;MT-CO3;PPIB;UBA52;GAPDH;FTL;RPL12;THBS1;LDHA;UBB;UBC;RPL14;RPS3;RPL15;RPS2;RPS27A;RPL19;RPL41;NPM1;YIPF3;FN1;RPS27;RPS20;CALR;VIM;P4HB…
TF Perturbations Followed by Expression	ESR1_KD_HUMAN_GSE26298_CREEDSID_GENE_479_DOWN	79/238	4.68717e-55	9.7341	1245.39	2.72899e-56	RPL4;MT-ND4;RPL30;RPL3;RPL32;RPL31;RPLP1;RPLP0;AUP1;RPL8;MEA1;MT-ND3;RPL9;RPL6;RPL7;RPS15;MT-ATP6;EEF1B2;RPS4X;RPS14;RPL7A;MT2A;RPS16;RPL36AL;RPS18;TMSB4X;RPL35;RPLP2;RPL37;RPS11;TMSB10;RPS13;RPS12;IER3;RPS7;GPX4;RPS8;H2AFZ;RPL23;RPS5;RPS6;RPL13A;RPS3A;MIF;FOS;TUG1;RPL24;MT-CO2;RPL29;UBA52;PFDN5;GAPDH;CUTA;RPL12;COX5B;UBB;RPS3;ROMO1;RPS2;RPS27A;EGR1;OST4;UBE2C;RPL35A;RPL23A;RPS26;NFKBIA;RPS25;KRT…
GO Biological Process 2018	nuclear-transcribed mRNA catabolic process (GO:0000956)	71/175	6.56906e-55	11.8978	1562.79	9.01106e-58	RPL4;EIF4A2;RPL5;RPL30;RPL3;RPL32;RPL31;RPLP1;RPLP0;RPL8;RPL10A;RPL9;RPL6;RPL7;RPS15;RPS4X;RPS14;RPL7A;ZFP36;RPS16;RPL18A;RPS18;RPL35;RPLP2;RPL38;RPL37;RPS11;RPS13;RPL21;RPS7;RPS8;RPL23;RPS5;RPS6;RPL13A;RPSA;RPS3A;RPL24;RPL27;PABPC1;RPL29;RPL28;UBA52;DDX5;RBM8A;RPL12;RPL11;ZFP36L1;EXOSC6;RPL14;RPS3;RPL13;RPL15;RPS2;RPL18;RPS27A;RPL19;RPL41;RPL35A;RPL23A;PNRC1;PNRC2;RPS26;RPS25;RPS28;RPS27;RPS20;R…
TF Perturbations Followed by Expression	MYC_SILENCING_HUMAN_GSE22139_CREEDSID_GENE_1007_DOWN	80/248	1.14925e-54	9.45984	1201.73	6.74994e-56	RPL4;RPL30;RPL3;RPL32;RPL31;RPLP0;RPL8;RPL10A;MT-ND3;PHB2;RPL9;COX7C;RPL6;RPS15;EEF1B2;TRMT112;RPL7A;RPS16;RPL36AL;RPS18;RPL35;RPLP2;RPL38;RPL37;KPNA2;RPS13;AP2M1;HMGN1;RPL21;RPS7;GPX4;RPS8;RPL23;RPS5;RPS6;RPL13A;RPS3A;EEF1A1;MRPL51;RPL24;RPL27;RPL29;SLC25A5;RPL28;UBA52;PTMA;PFDN5;GAPDH;ATF4;BEX1;RPL12;RPL11;ODC1;RPS3;RPL13;RPS2;RPL18;SLC38A2;MEST;RPL19;BTF3;OST4;RPL41;NPM1;H3F3B;RPL35A;RPL23A;SS…
TF Perturbations Followed by Expression	OVOL2_OE_PC3_HUMAN_GSE48230_RNASEQ_DOWN	97/393	1.29014e-54	7.2381	918.595	7.64332e-56	RPL5;RPL32;HNRNPU;NUCKS1;ENO1;RPL6;ACTB;RPL7;ACTG1;MT2A;RPS16;TRIM28;RPL18A;RPL36AL;PSMD2;BSG;RPL38;RPL37;SOX9;HMGN2;KPNA2;AP2M1;RPS13;RPS7;RPS5;RPS6;RPSA;SHISA3;ILF2;SRSF3;RPL27;PFN1;PPIB;RPL28;UBA52;FTL;SET;NOLC1;OAZ1;HSP90B1;LDHA;UBB;PCBP1;HSPA8;RPL41;H3F3B;HSPA5;FUS;NONO;RPS26;RPS25;RPS28;HNRNPK;CALU;GNAS;CALR;RPS21;EIF4G2;RPS23;TOP2A;ARF1;HSP90AB1;RPLP1;YBX1;RPS4X;PTBP1;RPL7A;SEC61A1;TUBA1B;…
ENCODE Histone Modifications 2015	H3K36me3_SK-N-SH_hg19	127/707	1.37232e-54	5.26781	674.797	2.3316e-56	EIF4A2;RPL32;MIR663B;RPL8;RPL10A;RPL9;ACTB;ACTG1;RPS14;RPS16;RPL18A;TRIM28;RPL35;RPL38;RPL37;RPS11;SEPHS2;SOX4;RPS13;SNORA31;RPS12;RPS7;RPS8;RPL23;RPS5;RPSA;TUFM;MIR3648;EEF1A1;NCL;DDIT4;SRSF2;TXNIP;RPL29;SRSF6;RPL28;UBA52;ATF4;TSPYL5;FTL;SNORD117;ATXN7L3B;ATP5I;SNORA5C;SOCS3;UBB;PCBP1;UBC;ZBED6;SLC38A2;SNORA53;MCL1;EGR1;HSPA8;H3F3B;FUS;PLK2;FZD7;ALYREF;IRF2BP2;EEF2;GNB2L1;EIF1;DRAP1;NFKBIA;RPS28…
TF Perturbations Followed by Expression	ZNF589_SIRNA_MDAMB231_HUMAN_GSE79586_RNASEQ_UP	89/322	1.60702e-54	8.1055	1026.83	9.60274e-56	RPL4;RPL5;RPL30;RPL3;HSP90AB1;RPL32;RPLP0;MRFAP1;YBX1;RPL8;ACTB;RPL6;CYR61;EEF1B2;SEC61A1;RPL7A;MT2A;RPS16;RPL18A;RPL36AL;RPS18;PSMD2;FTH1;ARHGDIA;RPL35;RPLP2;PHLDA1;TMSB10;RPS13;IER3;EIF5A;HSP90AA1;TPI1;GPX1;RPL21;TPM4;RPS7;RPS5;RPS6;RPL13A;RPSA;RPS3A;RNASE1;MYL6;PKM;NCL;RPL27;PABPC1;RPL29;PFN1;ALDOA;PPIB;UBA52;GAPDH;FTL;RPL12;NOLC1;OAZ1;HSP90B1;LDHA;UBC;RPL14;RPS3;FLNA;RPL15;FLNC;RPS2;RPL18;RPS…
Enrichr Submissions TF-Gene Coocurrence	ZNF146	86/299	3.08454e-54	8.43476	1062.55	1.9536e-55	RPL4;EIF4A2;TOP2A;RPL5;HSP90AB1;HMGB2;HNRNPU;HSPB1;NUCKS1;ENO1;YBX1;MKI67;RPL9;ACTB;CTGF;ACTG1;PNN;RPL35;KPNA2;B2M;PHLDA1;SOX4;DDX17;HSP90AA1;DUSP1;TUBB;RPS6;RPL13A;RPS3A;FOS;EEF1A1;SFPQ;HNRNPH1;NCL;DDIT4;SRSF2;TXNIP;SRSF3;PABPC1;HNRNPH3;PFN1;PTMA;GAPDH;ATF4;DDX5;CEBPB;SET;ODC1;SRSF1;NOLC1;THBS1;HSP90B1;LDHA;HNRNPDL;MAT2A;RPL14;HNRNPA1;SLC38A2;MCL1;EGR1;HSPA8;JUN;NPM1;MARCKSL1;HSPA5;UBE2C;CNBP;PR…
Enrichr Submissions TF-Gene Coocurrence	PLXNB2	86/299	3.1131e-54	8.43476	1062.55	1.9536e-55	IFITM3;BTG2;SPARC;HSP90AB1;CITED2;PRKCSH;HSPB1;ENO1;ACTB;CYR61;ACTG1;ZFP36;TUBA1A;FTH1;ARHGDIA;BSG;TIMP1;B2M;GLUL;JUNB;CTSD;PHLDA1;SOX4;IER3;CTSB;HSP90AA1;GPX1;TPM4;DUSP1;TUBB;TPM1;FOS;RHOB;MMP14;PKM;DDIT4;COL6A1;MYADM;FSCN1;TXNIP;PABPC1;TLN1;ALDOA;GAPDH;CD63;GRN;CEBPB;THBS1;ZFP36L2;ZFP36L1;HSP90B1;SOCS3;LDHA;UBC;PSAP;SERPINH1;FLNA;APOE;SLC38A2;EGR1;CD74;HSPA8;JUN;MARCKSL1;GADD45B;HSPA5;LAMB2;PLK…
Enrichr Submissions TF-Gene Coocurrence	FOS	86/299	3.1422e-54	8.43476	1062.55	1.9536e-55	IFITM3;TOP2A;BTG2;SPARC;BTG1;CITED2;HSPB1;ADM;MKI67;SAT1;ACTB;CYR61;CTGF;ACTG1;MT2A;ZFP36;TUBA1A;ADAMTS1;FTH1;SOX9;TIMP1;B2M;GLUL;JUNB;CTSD;PHLDA1;SOX4;IER2;IER3;CTSB;HIST1H1C;HSP90AA1;IGFBP5;DUSP1;IGFBP3;ARRDC3;RHOB;DDIT4;TXNIP;KCTD12;NUPR1;ATF4;PPP1R15A;GRN;CEBPB;CEBPD;ODC1;THBS1;ZFP36L2;ZFP36L1;SOCS3;LDHA;UBC;PSAP;SERPINH1;SPP1;HES1;APOE;CD14;SLC38A2;MCL1;EGR1;CD74;HSPA8;JUN;JUND;GADD45B;HSPA5…
Enrichr Submissions TF-Gene Coocurrence	COPS3	86/299	3.17184e-54	8.43476	1062.55	1.9536e-55	RPL4;EIF4A2;TOP2A;RPL5;RPL3;HSP90AB1;RPLP0;HMGB2;ENO1;YBX1;RPL8;RPL10A;PHB2;ACTB;RPL6;ACTG1;RPS14;PTBP1;RPL7A;TUBA1B;CHCHD2;TUBA1A;TRIM28;PSMD2;RPL35;RPS11;KPNA2;EIF5A;HSP90AA1;TPI1;H2AFZ;TUBB;RPS5;RPL13A;MIF;ILF2;EEF1A1;SFPQ;PKM;HNRNPH1;NCL;SRSF2;SRSF3;PABPC1;PFN1;ALDOA;SLC25A5;PTMA;GAPDH;DDX5;SET;RPL12;ODC1;SRSF1;HSP90B1;LDHA;PSMB4;PCBP1;UBC;RPS3;RPS2;RPL18;HNRNPA1;RPL19;HSPA8;NPM1;HSPA5;CNBP;S…
TF Perturbations Followed by Expression	ZNF217_SIRNA_MCF7_HUMAN_GSE58326_RNASEQ_DOWN	95/378	3.18818e-54	7.37017	928.561	1.92137e-55	TOP2A;RPL5;MT-ND4;RPL30;ARF1;MT-ND5;HSP90AB1;RPL32;GDI1;RPLP1;RPLP0;HMGB2;NUCKS1;ENO1;YBX1;MT-ND2;MKI67;MT-ND3;MT-ND1;RPL7;MT-ATP6;EEF1B2;PNN;TRMT112;RPL7A;TUBA1B;RPS16;TRIM28;RPS18;BSG;BANF1;RPS11;HMGN2;KPNA2;CTSD;AP2M1;EIF5A;TMED9;HSP90AA1;TPI1;RPL21;GPX4;H2AFZ;RPSA;EDF1;RPS3A;ILF2;TUFM;HNRNPH1;NCL;SRSF3;MT-CO2;MT-CO3;HNRNPH3;PFN1;SNRNP200;SLC25A5;UBA52;PTMA;GAPDH;SLC25A6;SET;SHMT2;SRSF1;NOLC1;…
Enrichr Submissions TF-Gene Coocurrence	AKAP8L	86/299	3.20205e-54	8.43476	1062.55	1.9536e-55	EIF4A2;TOP2A;BTG2;BTG1;HSP90AB1;PRKCSH;HNRNPU;HSPB1;CHD4;ACTB;CYR61;ACTG1;PNN;ZFP36;TRIM28;KHSRP;BSG;B2M;JUNB;CTSD;IER3;HIST1H1C;SRRM2;DDX17;BRD2;HSP90AA1;DUSP1;TUBB;RPS5;TPM1;MIF;FOS;RHOB;ATXN2L;SFPQ;PKM;HNRNPH1;NCL;DDIT4;TXNIP;PABPC1;ALDOA;SRSF6;GAPDH;PPP1R15A;GRN;DDX5;CEBPB;SRSF1;LENG8;ZFP36L1;HSP90B1;HNRNPDL;MAT2A;UBC;PSAP;FLNA;HES1;APOE;MCL1;EGR1;HSPA8;JUN;NPM1;JUND;GADD45B;HSPA5;GADD45A;FUS…
TF Perturbations Followed by Expression	GATA1_TRUNCATED_EXPRESSION__GATA1DELTANEODELTAHS_MUTANT_MOUSE_GSE2433_CREEDSID_GENE_2658_UP	74/207	3.24729e-54	10.4835	1320.53	1.97358e-55	RPL4;EIF4A2;RPL5;RPL3;HSP90AB1;RPL32;RPLP0;HMGB2;RPL8;RPL10A;RPL9;RPL7;RPS15;EEF1B2;RPS4X;RPS14;RPL7A;MT2A;TUBA1B;RPL18A;TRIM28;RPS18;TMSB4X;RPL35;RPLP2;RPL38;RPS11;PHLDA1;IER2;RPS13;RPS12;IER3;EIF5A;HSP90AA1;RPS7;RPS8;RPL23;RPS5;EEF1A1;NCL;RPL27;KCTD12;PABPC1;SLC25A5;RPL28;UBA52;GAPDH;ATF4;SET;RPL11;ZFP36L2;RPL14;SPP1;RPL13;RPL15;RPS2;RPL18;RPS27A;RPL19;JUN;NPM1;CNBP;RPL35A;RPL23A;EEF2;RPS26;RPS…
TF Perturbations Followed by Expression	SOX7_OE_HUMAN_GSE10809_CREEDSID_GENE_1271_UP	72/194	4.45603e-54	10.8837	1367.4	2.73097e-55	EIF4A2;RPL5;MT-ND4;RPL30;RPL3;MT-CO1;RPL31;RPLP0;MT-ND2;RPL10A;MT-ND3;RPL9;ACTB;ACTG1;RPS15;MT-ATP6;RPS4X;TUBA1B;RPS16;TUBA1A;RPS18;MDK;TMSB4X;RPLP2;RPS11;TMSB10;RPS13;RPS12;HMGN1;RPL21;IGFBP5;RPL23;RPS5;IGFBP3;HLA-B;HLA-C;RPL13A;RPSA;RPS3A;EEF1A1;H3F3AP4;RPL24;MT-CO2;PFN1;RPL28;UBA52;PFDN5;GAPDH;CD63;BEX1;RPL12;GSTP1;RPL11;PRDX5;RPS3;RPS27A;RPL19;OST4;RPL41;FZD7;FN1;RPL23A;DLK1;RPS26;MARCKS;RPS2…
TF Perturbations Followed by Expression	GATA6_OE_HESC_HUMAN_GSE69322_KSRMEDIA_RNASEQ_UP	64/144	5.34153e-54	13.0336	1635.03	3.30095e-55	MT-ND6;MT-ND4;MIDN;RPL3;RPLP1;RPLP0;ENO1;MT-ND2;RPL8;RPL10A;MT-ND3;ACTB;MT-ND1;ACTG1;PTMS;RPS15;RPS4X;MT-ATP6;SEC61A1;RPL18A;TRIM28;MTATP6P1;PSMD2;FTH1;ARHGDIA;BSG;RPLP2;TMSB10;CTSD;TPI1;TPM2;PKM;MYADM;FSCN1;MT-CO2;TLN1;PFN1;ALDOA;RPL28;GAPDH;FTL;GSTP1;MAZ;OAZ1;THBS1;UBB;UBC;SERPINH1;RPS3;FLNA;APOE;FLNC;RPS2;RPL18;RPL19;FN1;TUBB4B;EIF1;RPS28;KRT18;ZYX;VIM;P4HB;MT-CYB
TF Perturbations Followed by Expression	IRX6_SIRNA_BT549_HUMAN_GSE79586_RNASEQ_UP	104/469	7.53389e-54	6.50289	813.484	4.69425e-55	RPL4;EIF4A2;RPL5;RPL30;RPL3;SPARC;RPL32;RPL31;NUCKS1;MT-ND3;RPL9;RPL7;CTGF;RPS14;MT2A;RPL18A;RPL36AL;RPS18;PEG10;FTH1;BSG;RPL35;RPL37;RPS11;B2M;RPS13;SRRM2;RPS7;RPS8;RPL23;RPS5;RPS6;ARRDC3;EEF1A1;MYL6;SFRP1;RPL27;MT-CO2;RPL29;RPL28;UBA52;CRABP2;TGOLN2;LDHA;UBB;UBC;SERPINH1;MCL1;HSPA8;RPL41;SURF4;PRRC2C;NR2F2;EEF2;RPS25;RPS28;COL1A2;HNRNPK;SON;RPS27;ID3;TPP1;CALM3;RPS20;RPS21;NFE2L1;RPS24;EIF4G1;R…
ENCODE TF ChIP-seq 2015	TAF1_MCF-7_hg19	196/1695	7.92226e-54	3.39103	431.899	4.85432e-56	RPL4;EIF4A2;RPL5;MDC1;RPL30;RPL3;RPL31;HNRNPU;SCARNA2;RPL8;RPL9;RPL6;RPS15;PNN;RPS14;RPS16;RPL36AL;PSMD2;FTH1;RPL35;RPL38;HIST3H2BB;RPL37;RPS11;JUNB;IER2;RPS13;IER3;RPS12;RPL23;ARRDC3;MYL6;DDIT4;RPL24;RPL27;RPL29;RPL28;UBA52;ATF4;TSPYL5;OAZ1;TGOLN2;ATP5B;HIST1H3A;KCNQ1OT1;PCBP1;HIST1H3G;HIST1H3H;HIST1H3I;HIST1H3D;BTF3;JUN;RPL41;PRPF38B;H3F3B;GADD45B;GADD45A;PLK2;RPS26;RPS25;HIST1H4A;RPS28;C19ORF4…
TF Perturbations Followed by Expression	E2F1_SHRNA_NKI_HUMAN_GSE95304_RNASEQ_DOWN	59/118	1.34551e-53	14.6628	1825.51	8.52113e-55	RPL5;RPL3;HSP90AB1;MT-CO1;RPLP1;RPLP0;ENO1;RPL8;RPL6;ACTG1;RPS4X;TRMT112;RPL7A;TUBA1B;RPS16;TUBA1A;RPS18;ADAMTS1;FTH1;TMSB4X;RPL35;RPL37;HMGN2;PHLDA1;TMSB10;HSP90AA1;RPL23;RPS5;RPL13A;EEF1A1;DDIT4;MYADM;RPL27;MT-CO3;RPL28;ATF4;CD63;RPL12;NOLC1;HSP90B1;LDHA;GANAB;UBB;RPS3;RPL15;RPS2;RPL19;HSPA8;RPL41;MARCKSL1;HSPA5;EIF1;RPS25;H1F0;KLF6;RPS21;HSPA1B;TPT1;RPS23
TF Perturbations Followed by Expression	ERG_KD_HUMAN_GSE14801_CREEDSID_GENE_827_UP	76/225	1.34633e-53	9.90551	1233.31	8.45752e-55	IFITM3;RPL4;MT-ND4;RPL30;RPL3;RPL32;MT-CO1;RPLP1;RPLP0;ENO1;YBX1;MT-ND2;RPL8;MT-ND3;RPL9;RPL6;ACTG1;IRF2BPL;RPS15;MT-ATP6;EEF1B2;RPS4X;RPS16;RPS18;FTH1;TMSB4X;TIMP1;TMSB10;RPS13;RPS12;RPL21;TPM4;RPS7;TPM2;RPS5;TPM1;RPL13A;RPSA;RPS3A;EEF1A1;MYADM;RPL24;RPL27;MT-CO2;RPL29;PFN1;GAPDH;SLC25A6;CEBPB;CEBPD;RPL12;ODC1;LDHA;UBC;RPS3;FLNA;RPS2;SLC38A2;MEST;RPL19;RPL41;GADD45A;FN1;RPL23A;RPS26;NFKBIA;RPS25…
TF Perturbations Followed by Expression	GATA2_OE_HESC_HUMAN_GSE57395_RNASEQ_UP	107/505	2.16862e-53	6.21352	770.566	1.38446e-54	RPL4;RPL5;MIDN;SPARC;MT-CO1;ENO1;RPL8;RPL6;RPL7;RPL18A;RPS18;PSMD2;FTH1;BSG;SLC39A7;RPS11;TMSB10;IER2;AP2M1;IER3;TPM4;IGFBP5;RPS8;IGFBP3;RPS6;TPM1;MYL6;DDIT4;FSCN1;RPL27;PFN1;PPIB;ATF4;FTL;ISYNA1;OAZ1;HSP90B1;UBB;UBC;DVL3;RPL41;JUND;H3F3B;HSPA5;PLK2;SURF4;FN1;IGF2;PRRC2C;IRF2BP2;NR2F2;EIF1;COL1A1;COL1A2;BHLHE40;CALU;GNAS;HYOU1;RPS20;CALR;MT-CYB;EIF4G2;EIF4G1;ARF1;BTG1;RPLP1;RPLP0;HSPB1;PTBP1;SEC6…
TF Perturbations Followed by Expression	MECP2_KD_MOUSE_GSE47150_CREEDSID_GENE_951_UP	72/198	2.32871e-53	10.6638	1321.62	1.49856e-54	RPL4;RPL5;SPARC;RPL32;RPLP1;RPLP0;YBX1;RPL8;RPL10A;RPL6;RPL7;RPS15;EEF1B2;RPS14;RPL7A;MT2A;RPL18A;TRIM28;RPL36AL;RPS18;RPL35;RPLP2;RPL38;RPS11;TMSB10;RPS12;HMGN1;DDX17;RPL21;RPS7;RPS8;RPL23;RPS5;RPL13A;EEF1A1;RPL24;PABPC1;RPL28;UBA52;HIST1H2BC;RPL12;HIST1H2BL;RPL11;UBC;PSAP;RPL14;RPS3;RPL13;RPL15;RPS2;RPL18;RPS27A;RPL19;HNRNPA0;NPM1;FUS;RPL35A;RPL23A;EEF2;RPS26;RPS28;MARCKS;RPS20;FAU;VIM;P4HB;RPS…
Enrichr Submissions TF-Gene Coocurrence	ZNF32	85/299	3.79972e-53	8.33668	1028.88	2.51695e-54	IFITM3;RPL5;SPARC;RPL3;BTG1;RPL31;CITED2;PRKCSH;HSPB1;ADM;RPL9;SAT1;CYR61;CTGF;EEF1B2;RPS14;TUBA1A;RPS18;MDK;FTH1;RPL35;SOX9;TIMP1;B2M;JUNB;PHLDA1;SOX4;HIST1H1C;GPX4;DUSP1;RPS8;RPL23;RPS5;IGFBP3;TPM1;RPL13A;FOS;RHOB;EEF1A1;DDIT4;RPL24;TXNIP;RPL27;NUPR1;PFDN5;ATF4;FTL;CEBPB;UQCRB;RPL12;RPL11;ODC1;THBS1;ZFP36L2;ZFP36L1;PSAP;SERPINH1;RPS3;RPL13;HES1;RPS27A;EGR1;HSPA8;JUN;MARCKSL1;FZD2;GADD45B;GADD45…
Enrichr Submissions TF-Gene Coocurrence	NR2F6	85/299	3.83334e-53	8.33668	1028.88	2.51695e-54	IFITM3;TOP2A;BTG2;SPARC;HSP90AB1;CITED2;PRKCSH;HSPB1;ENO1;ACTB;CTGF;ACTG1;MT2A;ZFP36;TRIM28;MDK;FTH1;BSG;JUNB;CTSD;SOX4;IER2;IER3;CTSB;GPX1;GPX4;DUSP1;TUBB;IGFBP3;TPM1;H2AFX;MIF;FOS;RHOB;MMP14;PKM;PPDPF;DDIT4;FSCN1;TXNIP;PFN1;ALDOA;GAPDH;GRN;ISYNA1;CEBPB;CEBPD;MAZ;THBS1;ZFP36L2;ZFP36L1;SOCS3;LDHA;CCDC85B;SERPINH1;SPP1;HES1;APOE;CD14;EGR1;CD74;HSPA8;JUN;MARCKSL1;JUND;GADD45B;GADD45A;UBE2C;NR2F1;FN…
Enrichr Submissions TF-Gene Coocurrence	KLF10	85/299	3.86757e-53	8.33668	1028.88	2.51695e-54	IFITM3;BTG2;MIDN;SPARC;BTG1;HSP90AB1;CITED2;HMGB2;HSPB1;ADM;MKI67;SAT1;ACTB;CYR61;CTGF;ACTG1;MT2A;ZFP36;TUBA1A;ADAMTS1;FTH1;TIMP1;B2M;GLUL;JUNB;PHLDA1;SOX4;IER2;IER3;CTSB;HIST1H1C;KDM6B;HSP90AA1;DUSP1;IGFBP3;ARRDC3;FOS;RHOB;PKM;DDIT4;MYADM;TXNIP;ALDOA;GAPDH;ATF4;PPP1R15A;CEBPB;CEBPD;ODC1;THBS1;ZFP36L2;ZFP36L1;SOCS3;LDHA;UBC;PSAP;SPP1;HES1;SLC38A2;MCL1;EGR1;HSPA8;JUN;MARCKSL1;JUND;GADD45B;HSPA5;GA…
Enrichr Submissions TF-Gene Coocurrence	IRF3	85/299	3.90241e-53	8.33668	1028.88	2.51695e-54	HSP90AB1;PRKCSH;HSPB1;ENO1;YBX1;ACTB;RPS15;RPS14;MT2A;ZFP36;RPS16;TRIM28;FTH1;ARHGDIA;BSG;RPLP2;BANF1;TIMP1;B2M;JUNB;CTSD;AP2M1;CTSB;EIF5A;HSP90AA1;TPI1;GPX1;GPX4;TUBB;RPS5;RPL13A;MIF;FOS;PKM;PPDPF;DDIT4;TXNIP;PFN1;ALDOA;RPL28;GAPDH;ATF4;GRN;CEBPB;CEBPD;GSTP1;MAZ;ZFP36L1;HSP90B1;BAG6;LDHA;UBC;PSAP;RPS3;FLNA;HES1;APOE;RPS2;RPL18;MCL1;EGR1;CD74;HSPA8;JUN;NPM1;JUND;HSPA5;FN1;ISG15;TUBB4B;EEF2;NFKBIA…
Enrichr Submissions TF-Gene Coocurrence	FARSA	85/299	3.93789e-53	8.33668	1028.88	2.51695e-54	RPL4;TOP2A;RPL3;HSP90AB1;PRKCSH;RPLP0;HNRNPU;HSPB1;ENO1;YBX1;RPL8;RPL10A;PHB2;ACTB;ACTG1;RPS15;RPS14;PTBP1;TUBA1B;RPS16;TRIM28;PSMD2;KHSRP;ARHGDIA;RPLP2;BANF1;RPS11;KPNA2;EIF5A;HSP90AA1;TPI1;RPS8;TUBB;RPS5;H2AFX;RPSA;MIF;ILF2;TUFM;EEF1A1;SFPQ;PKM;NCL;SRSF2;SRSF3;PABPC1;PFN1;ALDOA;SLC25A5;GAPDH;SET;SHMT2;RPL12;SRSF1;NOLC1;LDHA;MAT2A;RPL14;RPS3;RPL13;FLNA;RPS2;RPL18;HNRNPA1;HSPA8;NPM1;HSPA5;ALYREF;…
TF Perturbations Followed by Expression	DLX4_OE_HUMAN_GSE21657_CREEDSID_GENE_2160_UP	82/275	4.85886e-53	8.74433	1077.23	3.15156e-54	RPL4;EIF4A2;ARF1;RPL32;KDELR1;PRKCSH;RPLP0;HNRNPU;YBX1;RPL10A;PHB2;ACTB;RPL6;ACTG1;RPS4X;RPS14;PTBP1;SEC61A1;RPL7A;MT2A;RPS16;TRIM28;FTH1;RPL35;RPLP2;BANF1;RPS11;HMGN2;CTSD;IER2;AP2M1;RPS12;TPM4;RPS7;RPS5;RPS6;RPL13A;LDOC1;FOS;ILF2;EEF1A1;SFPQ;MORF4L2;SRSF2;TXNIP;PABPC1;RPL29;ALDOA;SLC25A5;RPL28;PFDN5;GAPDH;ATF4;COX5B;PNMA1;MAT2A;PCBP1;RPL14;RPS3;RPL13;H1FX;RPL15;RPL18;HNRNPA1;MEST;BTF3;HSPA8;NPM…
TF Perturbations Followed by Expression	THRB_HCC_MUTANT_BN_HUMAN_GSE29159_CREEDSID_GENE_1696_DOWN	87/324	3.81081e-52	7.87444	953.786	2.49123e-53	RPL30;RPL3;KDELR1;RPL31;PRKCSH;RPLP0;HIST2H2AB;HSPB1;ENO1;RPL8;RPL10A;PHB2;ACTB;RPL7;PTMS;TOMM22;ACTG1;RPS15;RPS14;MT2A;CHCHD2;RPS16;RPL18A;RPS18;MDK;ARHGDIA;BSG;RPL35;RPLP2;BANF1;RPS11;HMGN2;GLUL;CTSD;RPS13;CTSB;GPX4;H2AFZ;TUBB;RPS5;HLA-B;RPSA;MIF;RHOB;TUFM;MYL6;MRPL51;PKM;RPL24;RPL27;SLC25A5;UBA52;PTMA;GAPDH;SLC25A6;CD63;HIST1H2BM;GRN;ISYNA1;SRSF1;OAZ1;ZFP36L2;LDHA;PSMB4;UBC;PSAP;SPP1;RPS3;RPS2…
Enrichr Submissions TF-Gene Coocurrence	ZFP36	84/299	4.68456e-52	8.23861	995.871	3.18474e-53	IFITM3;BTG2;SPARC;BTG1;CITED2;HSPB1;ADM;SAT1;ACTB;CYR61;CTGF;ACTG1;MT2A;TUBA1A;ADAMTS1;FTH1;SH3BGRL3;TIMP1;B2M;GLUL;JUNB;CTSD;PHLDA1;IER2;IER3;CTSB;HIST1H1C;KDM6B;DUSP1;IGFBP3;ARRDC3;FOS;NEAT1;RHOB;DDIT4;MYADM;TXNIP;NUPR1;PFN1;GAPDH;PPP1R15A;GRN;CEBPB;CEBPD;ODC1;THBS1;ZFP36L2;ZFP36L1;SOCS3;LDHA;UBC;PSAP;SPP1;HES1;APOE;CD14;SLC38A2;MCL1;EGR1;CD74;HSPA8;JUN;MARCKSL1;JUND;GADD45B;HSPA5;GADD45A;PLK2;…
Transcription Factor PPIs	ESR1	138/871	4.69853e-52	4.64629	575.428	1.63712e-54	RPL4;RPL5;RPL3;RPL31;HNRNPU;ENO1;RPL8;RPL10A;MKI67;RPL9;PHB2;RPL6;ACTB;RPL7;RPS14;RPS16;RPL18A;TRIM28;RPS18;RPL36AL;PSMD2;ARHGDIA;RPS11;JUNB;AP2M1;RPS13;RPS12;DDX17;SRRM2;RPL21;RPS7;RPS8;RPS6;TPM1;RPSA;ILF2;EEF1A1;MYL6;NCL;SRSF2;RPL24;SRSF3;HIST1H2BE;RPL29;SRSF6;PFN1;HIST1H2BB;RPL28;SF1;DDX5;SHMT2;HSP90B1;ATP5B;LDHA;UBB;PCBP1;UBC;SERPINH1;BTF3;HSPA8;JUN;JUND;GADD45B;HSPA5;FUS;GADD45A;NR2F1;EEF2;G…
Enrichr Submissions TF-Gene Coocurrence	STAT3	84/299	4.72494e-52	8.23861	995.871	3.18474e-53	IFITM3;TOP2A;BTG2;SPARC;BTG1;HSP90AB1;CITED2;PRKCSH;HSPB1;ENO1;SAT1;ACTB;CYR61;CTGF;ACTG1;MT2A;ZFP36;TUBA1A;FTH1;TIMP1;B2M;GLUL;JUNB;CTSD;SOX4;IER3;CTSB;HSP90AA1;DUSP1;TUBB;IGFBP3;TPM1;FOS;RHOB;EEF1A1;PKM;DDIT4;TXNIP;PABPC1;TLN1;ALDOA;GAPDH;ATF4;PPP1R15A;GRN;DDX5;CEBPB;CEBPD;THBS1;ZFP36L1;HSP90B1;SOCS3;LDHA;UBC;PSAP;SPP1;FLNA;APOE;MCL1;EGR1;CD74;HSPA8;JUN;NPM1;JUND;GADD45B;HSPA5;GADD45A;FN1;ISG15…
Enrichr Submissions TF-Gene Coocurrence	GATAD2A	84/299	4.76603e-52	8.23861	995.871	3.18474e-53	TOP2A;HSP90AB1;PRKCSH;HNRNPU;HSPB1;CHD4;ENO1;YBX1;MKI67;ACTB;ACTG1;PTBP1;TUBA1B;TRIM28;FTH1;KHSRP;ARHGDIA;KPNA2;JUNB;SRRM2;BRD2;HSP90AA1;TUBB;TPM1;H2AFX;HCFC1;ATXN2L;EEF1A1;SFPQ;PKM;HNRNPH1;NCL;DDIT4;SRSF2;FSCN1;PABPC1;TLN1;PFN1;ALDOA;SRSF6;PTMA;GAPDH;SF1;DDX5;SET;SRSF1;NOLC1;ZFP36L2;ZFP36L1;LDHA;POLR2A;MAT2A;PCBP1;FLNA;HNRNPA1;EGR1;HSPA8;JUN;NPM1;MARCKSL1;JUND;NONO;PRRC2C;IRF2BP2;SSRP1;TUBB4B;EE…
TF Perturbations Followed by Expression	MEIS2_KD_KASUMI1_HUMAN_GSE81328_RNASEQ_UP	104/489	5.23356e-52	6.23692	753.415	3.44806e-53	MT-ND6;RPL4;EIF4A2;RPL5;MT-ND4L;MT-ND4;MT-ND5;HNRNPU;NUCKS1;MT-ND2;MKI67;MT-ND3;RPL9;RPL6;ACTB;MT-ND1;RPL7;EEF1B2;PNN;PSMD2;HMGN2;KPNA2;B2M;RPS13;HMGN1;RPS7;RPS8;RPL23;RPSA;HLA-A;ILF2;EEF1A1;MORF4L2;NCL;SRSF2;SRSF3;MT-CO2;MT-CO3;SNRNP200;PPIB;FTL;DDX5;SET;UQCRB;HSP90B1;HNRNPDL;UBC;HSPA8;RPL41;HSPA5;NONO;PRRC2C;RPS25;HNRNPK;SON;RPS27;MTND2P28;HNRNPD;GNAS;MT-CYB;EIF4G2;RPS24;EIF4G1;RPS23;TOP2A;HSP9…
KEGG 2019 Human	Ribosome	65/153	5.29344e-52	12.4586	1542.34	1.71865e-54	RPL4;RPL5;RPL30;RPL3;RPL32;RPL31;RPLP1;RPLP0;RPL8;RPL10A;RPL9;RPL6;RPL7;RPS15;RPS4X;RPS14;RPL7A;RPS16;RPL18A;RPL36AL;RPS18;RPL35;RPLP2;RPL38;RPL37;RPS11;RPS13;RPS12;RPL21;RPS7;RPS8;RPL23;RPS5;RPS6;RPL13A;RPSA;RPS3A;RPL24;RPL27;RPL29;RPL28;UBA52;RNA5S9;RPL12;RPL11;RPL14;RPS3;RPL13;RPL15;RPS2;RPL18;RPS27A;RPL19;RPL41;RPL35A;RPL23A;RPS26;RPS25;RPS28;RPS27;RPS20;FAU;RPS21;RPS24;RPS23
TF Perturbations Followed by Expression	KLF10_SIRNA_KLF10_HUMAN_GSE90566_RNASEQ_DOWN	85/309	7.39026e-52	8.06689	971.628	4.90671e-53	MT-ND6;RPL4;EIF4A2;TOP2A;FKBP10;RPL30;MT-ND5;RPL32;MT-CO1;RPL31;RPLP0;NUCKS1;MT-ND2;RPL10A;COX7C;RPL6;RPL7;EEF1B2;RPS4X;RBM3;PNN;TRMT112;RPL36AL;RPS18;TMSB4X;RPL35;RPL37;B2M;TMSB10;RPS13;DDX17;TMED9;HSP90AA1;RPL21;RPS7;RPS8;RPL23;TPM2;RPS5;IGFBP3;RPS6;TPM1;RPL13A;RPSA;RPS3A;EEF1A1;MYL6;HNRNPH1;MORF4L2;SRSF3;RPL27;PTMA;ATF4;FTL;DDX5;UQCRB;RPL12;GSTP1;RPL11;SRSF1;HSP90B1;MAT2A;UBC;RPL14;RPL15;RPS2;…
TF Perturbations Followed by Expression	CHD1_KO_22RV1_HUMAN_GSE84610_RNASEQ_UP	93/387	3.10271e-51	7.04722	838.647	2.07587e-52	EIF4A2;MT-ND4;RPL30;ARF1;RPL3;HSP90AB1;RPL32;MT-CO1;RPLP1;RPLP0;ENO1;RPL8;MT-ND3;PHB2;ACTB;ACTG1;SEC61A1;TUBA1B;CHCHD2;RPS16;TRIM28;RPL18A;MDK;FTH1;BSG;RPL35;RPLP2;HIST1H1E;CTSD;HIST1H1B;HIST1H1C;SRRM2;TPI1;GPX4;RPS8;RPS5;RPS6;RPL13A;RPSA;HIST2H2BE;TUFM;PKM;TXNIP;MT-CO2;MT-CO3;PABPC1;RPL29;SNRNP200;PFN1;ALDOA;PPIB;UBA52;GAPDH;FTL;SLC25A6;CD63;SHMT2;MAZ;OAZ1;BAG6;GANAB;UBB;RPS3;FLNA;HIST1H3H;H1FX;…
ENCODE Histone Modifications 2015	H3K36me3_Caco-2_hg19	93/382	3.1185e-51	7.13946	858.42	6.05534e-53	EIF4A2;RPL3;RPL32;CITED2;MIR663B;AUP1;RPL8;RPL10A;PHB2;ACTB;RPL6;TOMM22;CTGF;ACTG1;RBM3;RPS14;PTBP1;TUBA1B;RPS16;RPL18A;TRIM28;FTH1;RPL35;RPL38;RPL37;RPS11;SEPHS2;GLUL;RPS12;SNORA31;TMED9;RPS8;RPL23;RPS5;RPS6;H2AFX;RPSA;MIF;FOS;HLA-E;EEF1A1;MIR3648;MIR3687;PPDPF;DDIT4;SRSF2;RPL29;SRSF6;RPL28;GAPDH;ARF6;FTL;PPP1R15A;SNORD15B;RBM8A;GSTP1;SNORD117;ATP5I;COX5B;THBS1;ZFP36L2;SNORA5C;TGOLN2;PURB;EXOSC6…
TF Perturbations Followed by Expression	EPAS1_KD_HUVEC_HUMAN_GSE62974_RNASEQ_DOWN	80/272	3.23929e-51	8.62515	1025.99	2.18379e-52	MT-ND6;EIF4A2;TOP2A;MT-ND4L;MT-ND4;MT-ND5;RPL3;RPL32;MT-CO1;RPL31;RPLP1;RPLP0;ATN1;HNRNPU;HSPB1;MT-ND2;RPL8;RPL10A;MT-ND1;MT-ATP6;RPL18A;MTATP6P1;RPS18;MDK;ADAMTS1;FTH1;TMSB4X;RPL37;TMSB10;SRRM2;DDX17;TPI1;RPL21;CD93;RPS8;H2AFZ;RPL23;TPM2;RPS6;RPL13A;MYL6;HNRNPH1;TXNIP;MT-CO2;MT-CO3;RPL28;PTMA;GAPDH;DDX5;RPL12;LENG8;HSP90B1;TGOLN2;SOCS3;LDHA;GANAB;UBB;POLR2A;SERPINH1;RPL14;RPL15;RPS2;HNRNPA1;HSPA…
TF Perturbations Followed by Expression	MYC_KNOCKIN_MOUSE_GSE39443_CREEDSID_GENE_1847_UP	86/323	3.25608e-51	7.80803	928.692	2.21174e-52	RPL3;HSP90AB1;RPL32;RPL31;RPLP1;HIST2H2AB;ENO1;YBX1;RPL10A;PHB2;RPL9;RPS15;MT-ATP6;EEF1B2;RPS4X;RPS14;RPL7A;TUBA1B;RPS16;TRIM28;RPL36AL;RPL35;RPLP2;RPL38;BANF1;HIST1H2AG;RPL37;RPS11;B2M;RPS13;RPS12;EIF5A;TPI1;GPX1;RPS7;HIST1H2AI;RPS8;HIST1H2AH;H2AFZ;RPL23;RPS5;HIST1H2AK;RPS6;RPL13A;MIF;TUFM;MORF4L2;SRSF2;RPL24;RPL27;MT-CO2;HIST1H2BH;RPL29;PFN1;AURKAIP1;ALDOA;SLC25A5;RPL28;SF3B5;RPL12;MRPS34;ODC1;…
Reactome 2016	Major pathway of rRNA processing in the nucleolus_Homo sapiens_R-HSA-6791226	66/166	3.6234e-51	11.6595	1404.19	4.9733e-53	RPL4;RPL5;RPL30;RPL3;RPL32;RPL31;RPLP1;RPLP0;RPL8;RPL10A;RPL9;RPL6;RPL7;RPS15;RPS4X;RPS14;RPL7A;RPS16;RPL18A;RPS18;RPL35;RPLP2;RPL38;RPL37;RPS11;RPS13;RPS12;RPL21;RPS7;RPS8;RPL23;RPS5;RPS6;RPL13A;RPSA;RPS3A;RPL24;RPL27;RPL29;RPL28;UBA52;RPL12;RPL11;SNORD3A;EXOSC6;RPL14;RPS3;RPL13;RPL15;RPS2;RPL18;RPS27A;RPL19;RPL41;UTP3;RPL35A;RPL23A;RPS26;RPS25;RPS28;RPS27;RPS20;FAU;RPS21;RPS24;RPS23
Reactome 2016	rRNA processing_Homo sapiens_R-HSA-72312	68/180	5.30891e-51	11.0785	1329.47	7.63373e-53	RPL4;RPL5;RPL30;RPL3;RPL32;RPL31;RPLP1;RPLP0;RPL8;RPL10A;RPL9;RPL6;RPL7;RPS15;RPS4X;RPS14;TRMT112;RPL7A;RPS16;RPL18A;RPS18;RPL35;RPLP2;RPL38;RPL37;RPS11;RPS13;RPS12;RPL21;RPS7;RPS8;RPL23;RPS5;RPS6;RPL13A;RPSA;RPS3A;RPL24;RPL27;RPL29;RPL28;UBA52;RPL12;RPL11;SNORD3A;EXOSC6;RPL14;RPS3;RPL13;RPL15;RPS2;RPL18;RPS27A;RPL19;RPL41;UTP3;RPL35A;RPL23A;RPS26;RPS25;RPS28;RPS27;RPS20;FAU;RPS21;NOP10;RPS24;RPS…
Enrichr Submissions TF-Gene Coocurrence	ZFR	83/299	5.67521e-51	8.14053	963.504	3.95715e-52	RPL4;EIF4A2;RPL5;RPL3;HSP90AB1;PRKCSH;RPLP0;HNRNPU;NUCKS1;CHD4;ENO1;YBX1;RPL8;ACTB;RPL6;ACTG1;PNN;PTBP1;TUBA1B;TRIM28;FTH1;KHSRP;SRRM2;DDX17;HSP90AA1;TUBB;RPS5;RPS6;RPL13A;EEF1A1;SFPQ;PKM;HNRNPH1;NCL;SRSF2;TXNIP;SRSF3;PABPC1;ALDOA;SRSF6;GAPDH;DDX5;SET;SRSF1;ZFP36L1;HSP90B1;LDHA;HNRNPDL;MAT2A;PSAP;RPS3;FLNA;RPL15;RPS2;SLC38A2;EGR1;HSPA8;NPM1;HNRNPA3;HSPA5;NONO;CNBP;PRRC2C;EEF2;HNRNPAB;EIF1;MARCKS;…
Enrichr Submissions TF-Gene Coocurrence	SMARCC2	83/299	5.7229e-51	8.14053	963.504	3.95715e-52	EIF4A2;TOP2A;HSP90AB1;PRKCSH;RPLP0;HNRNPU;HSPB1;NUCKS1;CHD4;ENO1;YBX1;ACTB;ACTG1;PNN;PTBP1;TUBA1B;TUBA1A;TRIM28;KHSRP;GLUL;SRRM2;DDX17;KDM6B;BRD2;HSP90AA1;TUBB;FOS;ILF2;HCFC1;ATXN2L;EEF1A1;MYL6;SFPQ;PKM;HNRNPH1;NCL;TXNIP;PABPC1;TLN1;ALDOA;SRSF6;SNRNP200;GAPDH;SF1;DDX5;SRSF1;HSP90B1;BAG6;POLR2A;UBC;PSAP;RPS3;FLNA;HNRNPA1;EGR1;HSPA8;JUN;NPM1;JUND;HSPA5;FUS;NONO;PRRC2C;TUBB4B;EEF2;PRRC2A;MARCKS;HNRN…
Enrichr Submissions TF-Gene Coocurrence	ATF5	83/299	5.7714e-51	8.14053	963.504	3.95715e-52	IFITM3;TOP2A;BTG2;SPARC;BTG1;CITED2;PRKCSH;HSPB1;ADM;ENO1;SAT1;ACTB;CYR61;CTGF;MT2A;ZFP36;TUBA1A;FTH1;TIMP1;B2M;JUNB;CTSD;PHLDA1;SOX4;IER2;IER3;CTSB;HIST1H1C;HSP90AA1;GPX1;DUSP1;IGFBP3;FOS;RHOB;PKM;DDIT4;FSCN1;TXNIP;NUPR1;ALDOA;GAPDH;ATF4;PPP1R15A;GRN;CEBPB;CEBPD;SHMT2;ODC1;THBS1;ZFP36L1;SOCS3;LDHA;PSAP;SERPINH1;SPP1;HES1;APOE;SLC38A2;EGR1;CD74;HSPA8;JUN;JUND;GADD45B;HSPA5;GADD45A;UBE2C;FN1;ISG15…
TF Perturbations Followed by Expression	GATA1_KD_MOUSE_GSE2527_CREEDSID_GENE_108_UP	68/185	9.75309e-51	10.7791	1270.17	6.67474e-52	RPL4;RPL5;RPL3;RPL32;CITED2;RPLP1;RPLP0;RPL8;RPL10A;RPL9;RPL6;RPL7;EEF1B2;RPS15;RPS14;RPL7A;MT2A;RPL18A;RPL35;RPLP2;RPL38;RPS11;SRRM2;EIF5A;RPS7;RPS8;RPL23;RPS5;RPL13A;RPSA;MIF;NEAT1;EEF1A1;RPL27;KCTD12;SRSF6;RPL28;UBA52;PTMA;GAPDH;SET;RPL12;RPL11;RPL14;RPS3;RPL13;APOE;RPL15;RPS2;RPL18;RPS27A;RPL19;HNRNPA0;NPM1;CNBP;RPL35A;RPL23A;EEF2;RPS26;RPS25;RPS28;APEX1;FAU;RPS21;NOP10;RPS24;HSPA1B;RPS23
TF Perturbations Followed by Expression	EHF_KD_CALU3_HUMAN_GSE63397_RNASEQ_UP	93/393	1.2855e-50	6.93963	815.77	8.86324e-52	RPL4;TOP2A;RPL5;MT-ND4L;RPL3;RPL32;RPL31;RPLP1;RPLP0;HMGB2;HNRNPU;HSPB1;NUCKS1;YBX1;RPL6;RPL7;CTGF;RPS4X;RPS14;TUBA1B;RPS16;RPL36AL;RPS18;TMSB4X;FTH1;RPLP2;RPL38;RPL37;SOX9;RPS11;RPS13;HSP90AA1;RPL21;RPS7;RPL23;RPS5;IGFBP3;RPS6;TPM1;RPSA;RPS3A;RPL3P4;SFPQ;HNRNPH1;NCL;SRSF2;SRSF3;RPL27;PABPC1;SNRNP200;RPL28;UBA52;PTMA;FTL;SET;RPL11;THBS1;TGOLN2;LDHA;UBC;RPL14;FLNA;RPS27A;HNRNPA1;RPL19;HSPA8;PRPF38…
TF Perturbations Followed by Expression	POU5F1_KD_HUMAN_GSE34904_CREEDSID_GENE_1350_UP	80/277	1.50556e-50	8.46946	994.206	1.04574e-51	SPARC;RPL3;CITED2;RPLP0;ENO1;SRP14;RPL9;SAT1;PTMS;EEF1B2;RPS4X;SEC61A1;RPL7A;TUBA1B;CHCHD2;TUBA1A;RPL36AL;RPL35;RPLP2;RPL38;TMSB10;RPS13;HMGN1;TMED9;GPX1;IGFBP5;RPS8;H2AFZ;RPL23;TUBB;RPS6;TPM1;RPL13A;RPS3A;EEF1A1;MYL6;SFRP1;DDIT4;H3F3AP4;SRSF2;FSCN1;TXNIP;RPL27;SRSF6;SLC25A5;PFDN5;GAPDH;ATF4;FTL;CRABP2;GSTP1;RPL11;UBB;MAT2A;SERPINH1;SPP1;RPS3;FLNC;RPS2;RPL18;RPS27A;RPL19;MARCKSL1;RPL35A;TUBB4B;CO…
TF Perturbations Followed by Expression	ERG_OE_CD34_HUMAN_GSE53665_RNASEQ_DOWN	78/262	2.29473e-50	8.7305	1021.1	1.60561e-51	RPL4;EIF4A2;TOP2A;RPL3;HSP90AB1;NUCKS1;CHD4;ENO1;YBX1;RPL8;RPL10A;RPL6;MT-ATP6;EEF1B2;RBM3;RPL7A;TUBA1B;RPS16;TRIM28;RPS18;RPL35;RPL37;KPNA2;GLUL;SOX4;HMGN1;SRRM2;EIF5A;HSP90AA1;TPI1;H2AFZ;RPS5;RPS6;RPSA;ILF2;TUFM;SFPQ;NCL;SRSF2;SRSF3;RPL29;PPIB;SNRNP200;SET;SHMT2;RPL12;GSTP1;NOLC1;HSP90B1;LDHA;GANAB;HNRNPDL;RPS3;RPS2;HNRNPA1;HNRNPA0;HSPA8;RPL41;NPM1;HSPA5;NONO;SURF4;SSRP1;TUBB4B;EEF2;RPS26;RPS25…
TF Perturbations Followed by Expression	IKZF4_KO_MOUSE_GSE40273_CREEDSID_GENE_1061_UP	69/195	3.38446e-50	10.3767	1209.54	2.38537e-51	RPL3;HSP90AB1;HIST2H2AB;RPL8;RPL9;SAT1;ACTG1;RPS15;RPS4X;TRMT112;PTBP1;RPL7A;TUBA1A;RPL18A;RPS18;TMSB4X;RPL35;RPL38;SH3BGRL3;BANF1;RPL37;RPS11;HMGN2;B2M;CTSD;HIST1H1B;RMRP;EIF5A;RPL21;DUSP1;RPL23;MIF;RN7SK;RPL24;RPL27;MT-CO2;RPL29;ALDOA;RPL28;UBA52;PTMA;GAPDH;HIST1H2BL;RPL11;ZFP36L1;UBC;PSAP;RPS3;HIST1H3H;HIST1H3I;HIST1H3B;RPL18;HIST1H3C;RPL19;BTF3;PRELID1;NPM1;JUND;H3F3B;CNBP;RPS26;NFKBIA;HIST1H…
TF Perturbations Followed by Expression	MYB_OE_HUMAN_GSE2815_CREEDSID_GENE_1740_UP	100/468	3.71352e-50	6.26614	729.77	2.63625e-51	RPL4;RPL5;RPL3;ENO1;RPL10A;PHB2;RPL9;SAT1;ACTB;ACTG1;RPS15;EEF1B2;MT2A;CHCHD2;RPS16;TRIM28;FTH1;BSG;RPL35;SOX9;KPNA2;TMSB10;GLUL;IER2;IER3;HMGN1;TPM4;RPS7;RPS8;RPS6;MIF;TUFM;NCL;RPL27;FTL;CUTA;ISYNA1;DDX5;CRABP2;MAZ;OAZ1;BAG6;LDHA;PCBP1;H1FX;BTF3;HSPA8;JUND;EEF2;HIGD2A;RPS26;RPS25;UQCRQ;GNB2;GNAS;HYOU1;RPS20;CALR;RPS21;ARF1;BTG1;GDI1;RPLP1;HSPB1;YBX1;MEA1;SH3BGRL3;CTSD;CTSB;HSP90AA1;TPI1;GPX4;H2A…
TF Perturbations Followed by Expression	FOXD4L6_SIRNA_BT549_HUMAN_GSE79586_RNASEQ_UP	86/334	6.21094e-50	7.55088	875.456	4.44092e-51	RPL4;RPL5;RPL30;SPARC;RPL3;HSP90AB1;RPL32;RPL31;RPLP1;RPLP0;MT-ND3;ACTB;RPL6;CYR61;RPL7;CTGF;RPS4X;RPL7A;MT2A;RPL18A;RPS18;CTSL;PEG10;FTH1;ARHGDIA;BSG;RPL37;TIMP1;RPS11;B2M;CTSD;TMSB10;CTSB;TPM4;RPS7;GPX4;RPS8;RPL23;TPM2;IGFBP3;ARRDC3;RPS6;TPM1;RPL13A;RPS3A;RNASE1;EEF1A1;COL6A1;MT-CO2;MT-CO3;PABPC1;PFN1;ALDOA;RPL28;FTL;SLC25A6;CD63;RPL11;THBS1;UBC;SERPINH1;RPL14;RPS3;RPL15;HNRNPA1;RPL19;HSPA8;NPM…
TF Perturbations Followed by Expression	ADARB1_KD_HUVEC_HUMAN_GSE60217_RNASEQ_DOWN	73/226	6.49239e-50	9.4724	1097.75	4.67532e-51	RPL4;TOP2A;RPL5;SPARC;RPL3;RPL32;MT-CO1;RPLP1;RPLP0;HSPB1;MKI67;RPL10A;ACTB;RPL6;MT-ND1;RPL7;MT-ATP6;RPS4X;RPL7A;RPL18A;RPS18;TMSB4X;RPL37;RPS11;HMGN2;KPNA2;DDX17;RPS7;RPS8;RPL23;RPS5;RPS6;BGN;RPL13A;RPS3A;HLA-A;HLA-E;EEF1A1;MYL6;MT-CO3;KCTD12;PABPC1;RPL28;FTL;SLC25A6;DDX5;RPL12;RPL11;OAZ1;THBS1;HSP90B1;GANAB;UBB;RPL14;RPS3;RPL15;RPS2;RPL18;HNRNPA1;RPL19;RPL41;MARCKSL1;HNRNPA3;PLK2;EEF2;GNAS;RPS2…
Enrichr Submissions TF-Gene Coocurrence	ERF	82/299	6.8104e-50	8.04245	931.778	4.82782e-51	BTG2;MIDN;SPARC;HSP90AB1;CITED2;PRKCSH;HNRNPU;HSPB1;ADM;CHD4;MKI67;ACTB;CYR61;PTMS;CTGF;IRF2BPL;PTBP1;MT2A;ZFP36;TRIM28;ADAMTS1;KHSRP;ARHGDIA;SOX9;GLUL;JUNB;PHLDA1;SOX4;IER2;IER3;KDM6B;BRD2;HSP90AA1;DUSP1;H2AFX;FOS;RHOB;MMP14;DDIT4;FSCN1;TXNIP;PFN1;ALDOA;PTMA;GAPDH;ATF4;PPP1R15A;CEBPB;CEBPD;MAZ;THBS1;ZFP36L2;ZFP36L1;SOCS3;SERPINH1;FLNA;HES1;SLC38A2;MCL1;EGR1;HSPA8;JUN;MARCKSL1;JUND;GADD45B;GADD45…
Enrichr Submissions TF-Gene Coocurrence	DVL1	82/299	6.86668e-50	8.04245	931.778	4.82782e-51	EIF4A2;BTG2;RPL3;HSP90AB1;PRKCSH;RPLP0;HSPB1;ENO1;YBX1;ACTB;CTGF;ACTG1;MT2A;TUBA1B;TUBA1A;TRIM28;FTH1;KHSRP;ARHGDIA;BSG;JUNB;CTSD;SOX4;IER2;HSP90AA1;TPI1;FBXW5;GPX1;GPX4;DUSP1;TUBB;H2AFX;MIF;FOS;RHOB;PKM;PPDPF;DDIT4;MXRA8;FSCN1;TXNIP;AURKAIP1;ALDOA;GAPDH;ATF4;GRN;CEBPB;GSTP1;ODC1;ZFP36L1;HSP90B1;LDHA;CCDC85B;UBC;RPL13;FLNA;DVL3;APOE;RPS2;RPL18;EGR1;HSPA8;JUN;MARCKSL1;JUND;GADD45B;HSPA5;GADD45A;FN…
TF Perturbations Followed by Expression	PAX2_SIRNA_REP_HUMAN_GSE59781_RNASEQ_UP	74/234	7.32397e-50	9.27388	1073.56	5.31156e-51	MT-ND6;RPL4;RPL5;SPARC;RPL31;MRFAP1;ENO1;YBX1;RPL9;COX7C;ACTB;RPL6;CYR61;PTMS;CTGF;MT-ATP6;EEF1B2;RBM3;MT2A;TUBA1B;FTH1;TMSB4X;HMGN2;B2M;TMSB10;HMGN1;TMED9;HSP90AA1;TPM4;TPM2;TPM1;RPSA;RNASE1;MYL6;SFPQ;MORF4L2;NCL;MT-CO2;PPIB;PTMA;ATF4;FTL;CD63;DDX5;SET;RPL11;THBS1;HSP90B1;GANAB;HNRNPDL;UBC;RPS27A;HSPA8;JUN;NPM1;HNRNPA3;FN1;RPL23A;EIF1;MARCKS;KLF6;COL1A2;KRT18;HNRNPA2B1;RAB13;CALU;GNAS;CALR;VIM;P…
TF Perturbations Followed by Expression	RELA_KD_HUMAN_GSE1676_CREEDSID_GENE_1787_DOWN	64/164	1.10304e-49	11.4441	1320.03	8.05589e-51	RPL4;EIF4A2;RPLP1;NUCKS1;RPL10A;MEA1;SAT1;RPL7;RPS4X;TUBA1A;TRIM28;RPS18;RPLP2;RPL38;RPL37;TIMP1;HMGN2;RPS11;TMSB10;RPS13;RPS12;DDX17;BRD2;RPL21;RPS8;DUSP1;RPS5;HLA-B;HLA-C;RPL13A;RPS3A;HLA-A;RHOB;EEF1A1;H3F3AP4;TXNIP;XIST;SRSF6;RPL28;CUTA;GSTP1;RPL11;HIST1H2BK;UBB;RPS3;RPL18;RPS27A;RPL41;JUND;UBE2C;NONO;PBX2;RPL23A;RPS28;RPS27;CHMP2A;ID4;TPP1;VIM;RPS21;RPS24;HSPA1B;TPT1;RPS23
TF Perturbations Followed by Expression	EBF3_OE_SKNSH_HUMAN_GSE90682_RNASEQ_DOWN	79/276	1.34518e-49	8.3939	966.473	9.89302e-51	RPL4;RPL5;MT-ND4L;MT-ND5;SPARC;MT-CO1;RPLP1;RPLP0;ENO1;RPL8;RPL10A;RPL9;ACTB;RPL6;CYR61;RPL7;ACTG1;RPS15;RPS14;RPL7A;TUBA1B;CHCHD2;RPS16;RPL18A;PSMD2;TMSB4X;RPL35;EMILIN1;TMSB10;TPM4;RPS7;RPS8;TPM2;RPS5;RPS6;TPM1;HLA-C;RPL13A;RPSA;PCOLCE;RPS3A;EEF1A1;RPL3P4;SFRP1;PKM;COL6A3;PABPC1;RPL29;PFN1;RPL28;PTMA;GAPDH;ARF6;FTL;AEBP1;LDHA;GANAB;RPL14;RPS3;FLNA;RPL15;FLNC;RPS2;RPL18;HNRNPA1;RPL19;NPM1;H3F3B;…
TF Perturbations Followed by Expression	FOXP3_OE_SW780_HUMAN_GSE81157_RNASEQ_DOWN	75/244	1.52701e-49	9.01399	1036.67	1.13083e-50	RPL4;ARF1;HSP90AB1;RPL31;RPLP1;RPLP0;HSPB1;ENO1;AUP1;YBX1;RPL8;RPL10A;RPS15;RPS14;PTBP1;MT2A;CHCHD2;RPL18A;TRIM28;RPS18;FTH1;RPLP2;RPL37;RPS11;IER3;EIF5A;TPI1;TPM4;RPS7;RPS8;RPL23;RPS5;TPM1;HLA-C;RPL13A;RPSA;HLA-A;ILF2;TUFM;PKM;TXNIP;RPL27;PFN1;ALDOA;PPIB;RPL28;UBA52;GAPDH;GRN;RBM8A;GSTP1;RPL11;OAZ1;THBS1;LDHA;PSMB4;UBB;PCBP1;RPL15;RPS2;RPL18;RPS27A;RPL19;NPM1;FN1;ISG15;RPL23A;EEF2;EIF1;RPS28;RPS…
ENCODE Histone Modifications 2015	H3K36me3_GM06990_hg19	161/1255	1.58933e-49	3.76208	437.105	3.47184e-51	EIF4A2;RPL5;RPL3;RPL32;RPL31;AUP1;MIR663B;RPL8;RPL10A;RPL6;ACTB;ACTG1;TOMM22;RPS15;PNN;RPS14;ZFP36;SNORD17;RPS16;RPL18A;TRIM28;RPL35;RPL38;BANF1;RPL37;KPNA2;RPS11;TMSB10;B2M;SEPHS2;RPS13;SNORA31;RPS12;MIR4292;TSPYL1;FBXW5;RPS7;RPS8;RPL23;RPS5;RPS6;RPSA;MIF;NEAT1;HLA-E;TUFM;MIR3648;ARMCX3;EEF1A1;MYL6;NCL;SNORD104;DDIT4;SRSF2;SNORA23;RPL27;SNORA74B;RPL29;SRSF6;PFN1;RPL28;UBA52;ATF4;RBM8A;SHMT2;SNOR…
TF Perturbations Followed by Expression	FOXM1_KD_HUMAN_GSE55204_CREEDSID_GENE_1369_DOWN	90/375	1.59551e-49	7.03812	809.071	1.1897e-50	RPL4;RPL5;HSP90AB1;RPLP1;RPLP0;HMGB2;NUCKS1;ENO1;YBX1;RPL8;SRP14;RPL10A;PHB2;RPL9;COX7C;RPL6;RPS15;EEF1B2;RPL7A;TUBA1B;CHCHD2;RPS16;PSMD2;RPL37;HMGN2;KPNA2;SEPHS2;RPS13;RPS12;HSP90AA1;TPI1;RPL21;RPS7;H2AFZ;RPS5;RPS6;RPL13A;RPSA;MIF;ILF2;TUFM;NCL;DDIT4;SRSF2;SRSF3;RPL27;AURKAIP1;SLC25A5;UBA52;PTMA;GAPDH;ATF4;SLC25A6;CD63;SET;UQCRB;OAZ1;PSMB4;UBC;RPL14;RPS3;RPL13;RPL15;HNRNPA1;SLC38A2;MEST;RPL19;HS…
TF Perturbations Followed by Expression	MYB_OE_HUMAN_GSE2815_CREEDSID_GENE_941_UP	97/445	1.90534e-49	6.3923	733.653	1.43047e-50	RPL4;IFITM3;RPL5;RPL32;HNRNPU;ENO1;RPL10A;PHB2;RPL9;RPS15;RPS14;MT2A;CHCHD2;RPS16;TRIM28;RPL36AL;FTH1;BSG;RPL35;HMGN2;KPNA2;RPS11;TMSB10;B2M;GLUL;RPS12;TSPYL1;RPS7;RPS8;RPS5;RPS6;RPSA;MIF;SRSF2;RPL24;SRSF3;RPL27;RPL29;UBA52;DDX5;CRABP2;MAZ;OAZ1;PCBP1;H1FX;BTF3;HSPA8;FUS;EEF2;HIGD2A;DRAP1;RPS26;RPS25;UQCRQ;GNB2;ID1;GNAS;HYOU1;CALM3;EIF4G2;RPS24;RPS23;ARF1;RPLP1;RPLP0;YBX1;PTBP1;RPL7A;TUBA1B;TUBA1A…
TF Perturbations Followed by Expression	HIF1A_OE_786O_HUMAN_GSE67237_RNASEQ_DOWN	74/237	1.98111e-49	9.15649	1050.48	1.49747e-50	IFITM3;RPL30;RPL32;CITED2;RPLP1;HSPB1;ENO1;RPL8;MT-ND3;ACTB;MT-ND1;RPL7;MT-ATP6;RPS4X;MT2A;RPL18A;RPS18;FTH1;TMSB4X;BSG;RPLP2;RPL38;SH3BGRL3;RPS11;B2M;CTSD;PHLDA1;TMSB10;RPS13;AP2M1;IER3;CTSB;HSP90AA1;RPS6;HLA-A;RNASE1;MMP14;PKM;COL6A2;COL6A1;RPL27;MT-CO2;MT-CO3;RPL29;PFN1;UBA52;GAPDH;FTL;CD63;GRN;RPL11;THBS1;PRDX5;LDHA;UBB;PCBP1;RPL14;RPS3;RPS27A;RPL19;HSPA8;RPL41;NPM1;HSPA5;FN1;ISG15;EIF1;RPS25…
TF Perturbations Followed by Expression	SETDB1_KD_THP1_HUMAN_GSE103409_SGRNA6DAY7_RNASEQ_DOWN	54/107	2.24187e-49	14.7998	1695.98	1.70602e-50	MT-ND6;MT-ND4;RPL30;RPL32;MT-CO1;RPLP1;RPLP0;HSPB1;YBX1;MT-ND2;RPL8;MT-ND3;ACTB;MT-ND1;ACTG1;RPS4X;MT-ATP6;TUBA1B;MTATP6P1;RPS18;FTH1;TMSB4X;RPLP2;RPL37;HMGN2;TMSB10;RPS7;H2AFZ;RPS6;HLA-B;RPL13A;RPS3A;EEF1A1;MYL6;MT-CO2;MT-CO3;PABPC1;RPL29;ALDOA;PTMA;GAPDH;ATF4;RPL12;RPL11;LDHA;RPS2;RPS27A;JUND;IRF2BP2;RPS25;RPS20;MT-CYB;RPS24;TPT1
TF Perturbations Followed by Expression	NFIA_DEFICIENCY_MOUSE_GSE4623_CREEDSID_GENE_667_UP	73/230	2.51596e-49	9.30766	1065.48	1.92745e-50	RPL5;ARF1;RPL3;RPLP1;RPLP0;YBX1;RPL8;RPL10A;ACTB;RPL6;RPL7;PTMS;ACTG1;RPS4X;RBM3;RPL7A;ISLR;TUBA1B;TUBA1A;TRIM28;TMSB4X;BANF1;RPL37;RPS11;TMSB10;SOX4;HMGN1;RPL21;RPS7;RPS5;RPS6;EEF1A1;MORF4L2;NCL;SRSF2;PABPC1;SRSF6;PPIB;RPL28;PTMA;MEG3;LDHA;PCBP1;SPP1;RPS3;RPL13;NDN;RPS2;RPL18;RPS27A;RPL19;BTF3;RPL41;NPM1;MARCKSL1;H3F3B;PLK2;RPL23A;COL1A1;RPS26;H19;RPS28;COPS6;MARCKS;COL1A2;GNB2;HNRNPA2B1;CALM3;M…
TF Perturbations Followed by Expression	NEUROG3_OE_MOUSE_GSE3653_CREEDSID_GENE_2289_UP	70/209	4.3856e-49	9.82194	1118.82	3.38216e-50	RPL3;RPLP1;RPLP0;MRFAP1;HMGB2;RPL8;RPL10A;PHB2;EEF1B2;RPS4X;RBM3;MT2A;TUBA1B;TUBA1A;RPS18;CTSL;MDK;RPL35;RPS13;RPS12;HMGN1;SRRM2;DDX17;TPI1;RPL21;TPM4;RPS7;RPS8;RPL13A;RPSA;PKM;DDIT4;FSCN1;RPL27;MALAT1;ALDOA;PPIB;BEX4;MEG3;GSTP1;LDHA;HNRNPDL;PCBP1;RPL14;RPS3;APOE;RPS27A;HNRNPA0;BTF3;HSPA8;PRELID1;FUS;CNBP;RPL23A;EEF2;EIF1;BST2;RPS25;MARCKS;KRT18;FASN;SERBP1;HNRNPA2B1;GNAS;RPS20;CALR;RPS21;RPS24;R…
TF Perturbations Followed by Expression	GATA1_DELTAN_MUTATION_MOUSE_GSE2433_CREEDSID_GENE_980_UP	78/272	4.78672e-49	8.40952	957.143	3.71595e-50	IFITM3;EIF4A2;RPL5;BTG2;BTG1;RPL32;CITED2;MKI67;RPL10A;RPL6;RPL7;RPS15;EEF1B2;RPS14;ZFP36;RPL18A;RPL36AL;RPS18;CTSL;RPL38;RPS11;JUNB;IER2;RPS13;TPI1;RPL21;RPS7;GPX4;DUSP1;RPS8;H2AFZ;RPL13A;MIF;FOS;NEAT1;EEF1A1;PKM;MYADM;RPL27;XIST;ALDOA;RPL28;GAPDH;PPP1R15A;C1QA;CEBPB;RPL11;OAZ1;THBS1;ZFP36L1;PRDX5;LDHA;RPL14;RPL13;APOE;CD14;RPL15;RPL18;RPS27A;HIST1H3C;MCL1;EGR1;CD74;PRELID1;MARCKSL1;JUND;RPL35A;…
GO Biological Process 2018	viral process (GO:0016032)	73/221	4.84137e-49	9.68671	1140.2	7.58984e-52	RPL4;RPL5;RPL30;ARF1;RPL3;RPL32;RPL31;RPLP1;RPLP0;NUCKS1;RPL8;RPL10A;RPL9;RPL6;RPL7;RPS15;RPS4X;RPS14;PTBP1;RPL7A;RPS16;RPL18A;RPS18;RPL35;RPLP2;RPL38;RPL37;RPS11;B2M;RPS13;AP2M1;RPL21;RPS7;RPS8;RPL23;RPS5;RPS6;RPL13A;RPSA;RPS3A;HCFC1;RPL24;RPL27;RPL29;RPL28;UBA52;RPL12;RPL11;UBB;UBC;RPL14;RPS3;RPL13;APOE;RPL15;RPS2;RPL18;RPS27A;RPL19;RPL41;RPL35A;RPL23A;RPS26;RPS25;RPS28;RPS27;CHMP2A;RPS20;RPS21…
TF Perturbations Followed by Expression	MYCN_SHRNA_IMR575_HUMAN_GSE80397_12HR_RNASEQ_DOWN	99/472	6.79723e-49	6.1509	697.878	5.31142e-50	MT-ND6;MT-ND4L;MT-ND4;MIDN;MT-ND5;RPL3;ATN1;HNRNPU;ENO1;RPL8;MT-ND3;ACTB;ACTG1;RPS15;RPS16;TRIM28;RPL18A;PSMD2;FTH1;ARHGDIA;BSG;TMSB10;SRRM2;SOX12;HCFC1;TUFM;ATXN2L;NCL;SRSF2;FSCN1;MT-CO2;MT-CO3;TLN1;PFN1;RPL28;FTL;KMT2D;MAZ;OAZ1;BAG6;H1FX;HSPA8;HSPA5;FUS;ALYREF;NONO;EEF2;PRRC2A;RPS28;ID1;UBA1;CALR;NES;NFE2L1;EIF4G1;FKBP10;RPLP1;RPLP0;HSPB1;YBX1;PTMS;MT-ATP6;PTBP1;SEC61A1;TUBA1B;MDK;RPLP2;EIF5A;K…
Enrichr Submissions TF-Gene Coocurrence	TSC22D4	81/299	7.83621e-49	7.94437	900.688	5.78268e-50	IFITM3;BTG2;MIDN;SPARC;BTG1;CITED2;PRKCSH;HSPB1;SAT1;ACTB;ACTG1;MT2A;ZFP36;TUBA1A;TRIM28;FTH1;ARHGDIA;BSG;SH3BGRL3;B2M;GLUL;JUNB;CTSD;SOX4;IER2;CTSB;HIST1H1C;GPX1;GPX4;DUSP1;TUBB;FOS;RHOB;MMP14;PKM;PPDPF;DDIT4;FSCN1;TXNIP;PABPC1;TLN1;PFN1;ALDOA;GAPDH;PPP1R15A;GRN;CEBPB;CEBPD;ZFP36L2;ZFP36L1;SOCS3;CCDC85B;UBC;PSAP;FLNA;APOE;RPS2;RPL18;EGR1;HSPA8;JUN;MARCKSL1;JUND;GADD45B;HSPA5;LAMB2;ISG15;EEF2;NFK…
Enrichr Submissions TF-Gene Coocurrence	TSC22D3	81/299	7.8984e-49	7.94437	900.688	5.78268e-50	IFITM3;BTG2;SPARC;BTG1;CITED2;HMGB2;HSPB1;ADM;SAT1;ACTB;CYR61;CTGF;MT2A;ZFP36;TUBA1A;ADAMTS1;FTH1;TIMP1;B2M;GLUL;JUNB;CTSD;PHLDA1;SOX4;IER2;IER3;CTSB;HIST1H1C;IGFBP5;DUSP1;IGFBP3;ARRDC3;TPM1;FOS;RHOB;DDIT4;MYADM;TXNIP;NUPR1;ATF4;PPP1R15A;GRN;CEBPB;CEBPD;ODC1;THBS1;ZFP36L2;ZFP36L1;SOCS3;LDHA;UBC;PSAP;SPP1;HES1;APOE;SLC38A2;MCL1;EGR1;CD74;HSPA8;JUN;JUND;GADD45B;HSPA5;GADD45A;PLK2;FN1;PNRC1;EIF1;COL…
Enrichr Submissions TF-Gene Coocurrence	TOX4	81/299	7.96159e-49	7.94437	900.688	5.78268e-50	BTG2;BTG1;HSP90AB1;PRKCSH;HNRNPU;HSPB1;NUCKS1;CHD4;YBX1;SAT1;ACTB;ACTG1;TUBA1A;TRIM28;PSMD2;KHSRP;B2M;JUNB;PHLDA1;CTSB;SRRM2;DDX17;BRD2;HSP90AA1;DUSP1;TUBB;FOS;SFPQ;PKM;HNRNPH1;NCL;TXNIP;SRSF3;PABPC1;ALDOA;SRSF6;SLC25A5;GAPDH;GRN;DDX5;SRSF1;NOLC1;THBS1;ZFP36L1;HSP90B1;LDHA;POLR2A;UBC;HNRNPA1;SLC38A2;MCL1;EGR1;HSPA8;JUN;NPM1;JUND;GADD45B;HSPA5;FUS;NONO;FN1;PRRC2C;IRF2BP2;EEF2;EIF1;NFKBIA;KLF6;HNRN…
Enrichr Submissions TF-Gene Coocurrence	SREBF1	81/299	8.0258e-49	7.94437	900.688	5.78268e-50	IFITM3;BTG2;SPARC;BTG1;HSP90AB1;CITED2;PRKCSH;HSPB1;ADM;ENO1;SAT1;ACTB;CYR61;CTGF;ACTG1;MT2A;ZFP36;TUBA1A;FTH1;BSG;SOX9;B2M;GLUL;JUNB;CTSD;PHLDA1;SOX4;IER2;IER3;CTSB;HIST1H1C;HSP90AA1;IGFBP5;GPX4;DUSP1;IGFBP3;FOS;RHOB;PKM;DDIT4;FSCN1;TXNIP;ALDOA;GAPDH;ATF4;GRN;CEBPB;CEBPD;THBS1;ZFP36L2;ZFP36L1;SOCS3;LDHA;UBC;PSAP;SERPINH1;SPP1;FLNA;HES1;APOE;SLC38A2;EGR1;CD74;HSPA8;JUN;JUND;GADD45B;HSPA5;GADD45A;…
Enrichr Submissions TF-Gene Coocurrence	EGR1	81/299	8.09105e-49	7.94437	900.688	5.78268e-50	IFITM3;TOP2A;BTG2;SPARC;BTG1;CITED2;HSPB1;ADM;SAT1;ACTB;CYR61;CTGF;ACTG1;MT2A;ZFP36;TUBA1A;ADAMTS1;FTH1;SOX9;TIMP1;B2M;GLUL;JUNB;PHLDA1;SOX4;IER2;IER3;CTSB;HIST1H1C;HSP90AA1;IGFBP5;DUSP1;IGFBP3;ARRDC3;TPM1;FOS;RHOB;DDIT4;MYADM;TXNIP;NUPR1;PPP1R15A;GRN;CEBPB;CEBPD;ODC1;THBS1;ZFP36L2;ZFP36L1;SOCS3;LDHA;UBC;SPP1;HES1;APOE;CD14;SLC38A2;MCL1;CD74;HSPA8;JUN;JUND;GADD45B;HSPA5;GADD45A;PLK2;FN1;COL1A1;NF…
TF Perturbations Followed by Expression	FLI1_EWSFUSION_EXPRESSION_HUMAN_GSE1822_CREEDSID_GENE_1187_UP	91/392	8.74832e-49	6.80771	770.636	6.8807e-50	RPL4;RPL5;ARF1;HSP90AB1;RPL32;RPLP0;ENO1;YBX1;RPL8;RPL10A;PHB2;SAT1;ACTB;ACTG1;RPS15;EEF1B2;SEC61A1;MT2A;TRIM28;RPS18;ARHGDIA;BSG;RPL35;RPS11;TMSB10;B2M;IER2;IER3;TPI1;GPX1;RPS8;RPS5;TUBB;RPS6;HLA-B;RPL13A;RPSA;HLA-A;TUFM;PKM;MORF4L2;DDIT4;H3F3AP4;RPL24;PABPC1;ALDOA;PPIB;UBA52;GAPDH;PTMA;PFDN5;SF1;ATF4;FTL;BEX4;CEBPB;SHMT2;RPL12;GSTP1;ODC1;HIST1H2BK;BAG6;LDHA;PSMB4;UBB;PCBP1;PSAP;UBC;RPL13;RPS27A…
TF Perturbations Followed by Expression	RUNX1_KO_MOUSE_GSE46970_CREEDSID_GENE_1446_UP	64/169	9.76389e-49	11.1055	1255.86	7.72933e-50	RPL4;EIF4A2;RPL5;MIDN;RPL3;BTG1;HSP90AB1;RPL31;RPLP1;RPLP0;RPL8;RPL9;ACTB;ACTG1;RPL7;EEF1B2;RPS15;RPS4X;RPS14;RPL7A;RPL18A;RPLP2;RPL38;B2M;TMSB10;CTSD;RPS12;RPS7;IGFBP5;PEG3;RPS8;RPL23;RPS5;RPL13A;PCOLCE;EEF1A1;DDIT4;MALAT1;RPL28;UBA52;PTMA;BEX4;RPL11;OAZ1;SOCS3;PSAP;RPL13;RPL15;RPS2;RPS27A;HSPA8;EEF2;RPS26;BST2;RPS28;MARCKS;ID2;ID1;ID3;FAU;RPS21;RPS24;TPT1;RPS23
TF Perturbations Followed by Expression	TCF21_SIRNA_HCASMC_HUMAN_GSE44461_RNASEQ_DOWN	102/506	9.86264e-49	5.91147	668.396	7.85788e-50	RPL4;EIF4A2;RPL5;MT-ND4;RPL30;RPL3;RPL32;MT-CO1;MRFAP1;HNRNPU;NUCKS1;ENO1;RPL10A;SRP14;RPL6;ACTB;RPL7;ACTG1;EEF1B2;RPL36AL;PSMD2;FTH1;RPL35;RPL37;RPS11;TMSB10;B2M;AP2M1;RPL21;TPM4;RPS7;RPL23;TPM2;RPS6;TPM1;RPSA;ARMCX3;EEF1A1;MYL6;NCL;RPL27;MT-CO3;KCTD12;TLN1;UBA52;FTL;DDX5;SET;UQCRB;HNRNPDL;UBB;UBC;MCL1;HSPA8;RPL41;NONO;EEF2;RPS25;HNRNPK;RPS27;CALU;CALM3;RPS20;MT-CYB;EIF4G2;RPS24;EIF4G1;RPS23;HSP…
TF Perturbations Followed by Expression	MYOD1_MUT_MOUSE_GSE6487_CREEDSID_GENE_1180_UP	78/277	2.10782e-48	8.25773	927.358	1.69013e-49	IFITM3;RPL4;RPL5;ARF1;KDELR1;RPLP1;RPLP0;ACTB;RPL7;PTMS;ACTG1;RBM3;RPL7A;TUBA1A;RPL18A;RPL36AL;ADAMTS1;TMSB4X;ARHGDIA;RPLP2;RPL38;TIMP1;B2M;TMSB10;AP2M1;RPS12;CTSB;HMGN1;TMED9;TPM4;PEG3;H2AFZ;RPL23;BGN;RPL13A;PCOLCE;EEF1A1;MMP14;MORF4L2;COL6A2;COL6A1;MYADM;FSCN1;GAS1;COL6A3;PTMA;ATF4;GRN;CEBPB;OAZ1;THBS1;ZFP36L1;HSP90B1;PSAP;SERPINH1;SPP1;FLNA;RPS2;RPS27A;EGR1;RPL41;NPM1;FZD2;H3F3B;FN1;COL1A1;NFK…
TF Perturbations Followed by Expression	SETDB1_KD_THP1_HUMAN_GSE103409_SGRNA9DAY7_RNASEQ_UP	99/478	2.23192e-48	6.07369	681.701	1.80104e-49	MT-ND6;RPL4;RPL5;RPL3;MT-CO1;ENO1;AUP1;RPL8;RPL10A;RPS15;EEF1B2;RPS14;RPS16;TRIM28;RPL18A;RPS18;PSMD2;ARHGDIA;RPL35;SLC39A7;RPS11;AP2M1;SRRM2;RPS8;RPS5;RPSA;HCFC1;HLA-E;TUFM;NCL;SRSF2;FSCN1;MT-CO2;SNRNP200;TLN1;PFN1;RPL28;DDX5;SET;MAZ;OAZ1;HSP90B1;UBB;PCBP1;SERPINH1;MCL1;HSPA8;H3F3B;HSPA5;FUS;SURF4;ISG15;EEF2;PRRC2A;DRAP1;BST2;SON;HYOU1;UBA1;CALR;NFE2L1;EIF4G1;ARF1;HSP90AB1;PTBP1;RPL7A;SEC61A1;CT…
TF Perturbations Followed by Expression	HNF4A_MUT_MOUSE_GSE3116_CREEDSID_GENE_850_UP	72/229	2.44502e-48	9.22025	1033.97	1.98548e-49	IFITM3;RPL4;RPL5;RPL3;HSP90AB1;RPL31;RPLP1;RPLP0;YBX1;RPL8;MKI67;RPL9;RPL6;RPL7;CTGF;RPS15;RPS14;PTBP1;RPL36AL;PSMD2;RPL35;RPLP2;TMSB10;RPS12;DDX17;TPI1;RPL21;RPS7;RPL23;RPS5;TPM1;RPSA;MIF;NEAT1;EEF1A1;MYL6;PKM;MORF4L2;MYADM;NUPR1;ALDOA;RPL28;GAPDH;MEG3;RPL11;HSP90B1;PSAP;SERPINH1;RPS3;FLNA;RPL18;RPL19;RPL41;NPM1;H3F3B;HSPA5;RPL23A;SSRP1;EEF2;DLK1;COL1A1;RPS26;RPS25;H19;H1F0;KRT18;FASN;UBA1;FAU;R…
TF Perturbations Followed by Expression	YY2_KD_HUMAN_GSE14964_CREEDSID_GENE_517_UP	65/178	2.50106e-48	10.7088	1200.58	2.04377e-49	MT-ND4;RPL32;MT-CO1;RPL31;RPLP1;HSPB1;MT-ND2;SRP14;MT-ND3;COX7C;ACTB;RPL6;MT-ATP6;MT2A;TUBA1B;RPS18;FTH1;TMSB4X;RPL35;RPL38;SH3BGRL3;B2M;TMSB10;RPS13;HSP90AA1;GPX1;GPX4;RPSA;EEF1A1;MYL6;PKM;H3F3AP4;RPL24;RPL27;MT-CO2;MALAT1;PPIB;PFN1;ALDOA;PTMA;GAPDH;FTL;CD63;HIST1H2BK;OAZ1;LDHA;UBB;UBC;RPS2;RPS27A;HSPA8;RPL41;HNRNPA3;RPL23A;TUBB4B;H19;RPS27;KRT18;UQCRQ;RPS20;RPS21;RPS24;HSPA1B;TPT1;HSPA1A
TF Perturbations Followed by Expression	ZEB1_OE_CFPAC1_HUMAN_GSE64558_RNASEQ_UP	86/349	2.62546e-48	7.22634	809.718	2.17224e-49	MT-ND6;RPL5;MT-ND4L;FKBP10;MT-ND4;ARF1;RPL3;HSP90AB1;RPLP0;MRFAP1;HSPB1;ENO1;YBX1;MT-ND2;RPL6;CYR61;MT-ND1;CTGF;MT-ATP6;SEC61A1;MT2A;TRIM28;ADAMTS1;PEG10;PSMD2;FTH1;TIMP1;SLC39A7;CTSD;DDX17;BRD2;HSP90AA1;IGFBP5;RPS5;ARRDC3;RPSA;HLA-A;EEF1A1;MYL6;MMP14;SFPQ;PKM;COL6A1;TXNIP;MT-CO3;TLN1;ALDOA;RPL28;PFDN5;ATF4;FTL;SLC25A6;PPP1R15A;CD63;KMT2D;GRN;OAZ1;HSP90B1;POLR2A;UBC;SERPINH1;FLNA;HSPA8;PRELID1;HS…
TF Perturbations Followed by Expression	DOT1L_DELETION_MOUSE_GSE25911_CREEDSID_GENE_453_UP	75/253	2.62641e-48	8.69333	974.147	2.15961e-49	IFITM3;RPL4;RPL5;RPL3;HSP90AB1;CITED2;MRFAP1;RPL8;RPL10A;ACTB;RPL6;RPL7;TOMM22;ACTG1;RPS15;EEF1B2;RPS4X;RPS14;RPL7A;MT2A;TUBA1A;RPL18A;RPS18;CTSL;FTH1;TMSB4X;RPL35;SLC39A7;HIST1H1C;HSP90AA1;GPX1;GPX4;RPS8;RPS5;RPL13A;RHOB;EEF1A1;NCL;DDIT4;MALAT1;PABPC1;PFN1;ALDOA;PPIB;SLC25A5;UBA52;PTMA;HIST1H2BC;DDX5;UQCRB;RPL12;GSTP1;ODC1;THBS1;HSP90B1;PRDX5;LDHA;PSMB4;PCBP1;UBC;PSAP;RPL13;RPS2;RPS27A;RPL19;MCL…
TF Perturbations Followed by Expression	GATA6_OE_HESC_HUMAN_GSE69322_MTESR1MEDIA_RNASEQ_UP	91/398	3.31077e-48	6.70508	749.714	2.75616e-49	MT-ND6;MT-ND4L;MT-ND4;ARF1;MT-ND5;SPARC;GDI1;KDELR1;ATN1;ENO1;MT-ND2;CYR61;ACTB;MT-ND1;PTMS;ACTG1;MT-ATP6;PTBP1;SEC61A1;TUBA1A;MTATP6P1;TRIM28;PSMD2;TMSB4X;PEG10;FTH1;ARHGDIA;BSG;TMSB10;CTSD;CTSB;SRRM2;KDM6B;TPM4;TPM1;HCFC1;RHOB;MMP14;PKM;COL6A2;COL6A1;FSCN1;MYADM;COL6A3;MT-CO2;KCTD12;TLN1;ALDOA;FTL;SLC25A6;KMT2D;EEF1A1P5;MAZ;THBS1;HSP90B1;BAG6;TGOLN2;GANAB;POLR2A;PCBP1;UBC;SERPINH1;FLNA;FLNC;APO…
TF Perturbations Followed by Expression	AFF4_SHRNA_HELA_HUMAN_GSE69021_RNASEQ_UP	84/332	3.78734e-48	7.41971	828.575	3.17223e-49	MT-ND6;RPL4;TOP2A;RPL5;MT-ND4;RPL30;MT-ND5;RPL32;MT-CO1;RPL31;RPLP1;RPLP0;HMGB2;HNRNPU;NUCKS1;RPL8;RPL10A;PHB2;RPL9;RPL6;RPL7;MT-ATP6;EEF1B2;RPS4X;RBM3;RPS14;RPL7A;RPS16;RPL18A;RPL36AL;RPS18;PEG10;HIST1H2AE;HIST1H2AG;RPL37;RPS11;RPL21;RPS7;RPS8;RPL23;RPS5;RPS6;RPL13A;RPSA;RPS3A;EEF1A1;SFPQ;HNRNPH1;NCL;DDIT4;SRSF2;TXNIP;MT-CO2;MT-CO3;SET;EEF1A1P5;SRSF1;HNRNPDL;RPS23P8;UBC;RPL14;HIST1H3G;HIST1H3H;R…
TF Perturbations Followed by Expression	PPARG_OE_MOUSE_GSE2192_CREEDSID_GENE_865_DOWN	79/288	4.16895e-48	8.04415	897.487	3.51316e-49	IFITM3;EIF4A2;SPARC;KDELR1;MRFAP1;SRP14;SAT1;ACTB;ACTG1;RBM3;ISLR;MT2A;TUBA1B;TUBA1A;TRIM28;CTSL;TMSB4X;RPL37;RPS11;B2M;TMSB10;HMGN1;RPL21;RPS7;RPS5;TPM1;BGN;PCOLCE;SFRP1;MMP14;HNRNPH1;MORF4L2;NCL;COL6A1;MYADM;TXNIP;GAS1;PFN1;PPIB;RPL28;PTMA;MEG3;CD63;DDX5;AEBP1;THBS1;ZFP36L1;HSP90B1;SERPINH1;SPP1;RPL13;HIST1H3I;RPS27A;NPM1;FZD2;JUND;H3F3B;HSPA5;LUM;IGF2;FN1;RPL23A;DLK1;COL1A1;RPS26;H19;RPS28;COL…
TF Perturbations Followed by Expression	SETDB1_KO_HELA_HUMAN_GSE86813_RNASEQ_DOWN	94/430	4.95477e-48	6.41069	714.096	4.20067e-49	TOP2A;MT-ND4L;MT-ND4;RPL30;MT-ND5;HSP90AB1;CHD4;ENO1;YBX1;PHB2;RPL6;ACTB;RPL7;ACTG1;RPS15;MT-ATP6;PTBP1;RPS14;TUBA1B;CHCHD2;TMSB4X;PEG10;FTH1;RPL35;RPL38;HIST1H2AG;KPNA2;RPS11;TMSB10;B2M;IER2;RMRP;CTSB;DDX17;EIF5A;TSPYL1;TPI1;TPM4;HIST1H2AH;H2AFZ;RPL23;TPM2;RPL13A;RPS3A;FOS;RHOB;TUFM;MYL6;PKM;MORF4L2;NCL;FSCN1;ALDOA;GAPDH;PTMA;FTL;SLC25A6;CRABP2;SRSF1;NOLC1;OAZ1;HSP90B1;LDHA;HNRNPDL;UBB;FLNA;RPL1…
GO Cellular Component 2018	cytosolic part (GO:0044445)	63/160	5.63539e-48	11.5469	1318.68	2.52708e-50	RPL4;RPL5;RPL30;RPL3;RPL32;RPL31;RPLP1;RPLP0;RPL8;RPL10A;RPL9;RPL6;RPL7;RPS15;RPS4X;RPS14;RPL7A;RPS16;RPL18A;RPL36AL;RPS18;RPL35;RPLP2;RPL38;RPL37;RPS11;RPS13;RPL21;RPS7;RPS8;RPL23;RPS5;RPS6;RPL13A;RPSA;RPS3A;HBA1;RPL24;RPL27;RPL29;RPL28;RPL12;RPL11;RPL14;RPS3;RPL13;RPL15;RPS2;RPL18;RPS27A;RPL19;RPL41;RPL35A;RPL23A;RPS26;RPS25;RPS28;RPS27;RPS20;RPS21;RPS24;EIF4G1;RPS23
TF Perturbations Followed by Expression	NFKB1_INACTIVATION_HUMAN_GSE20667_CREEDSID_GENE_2574_DOWN	83/326	8.42391e-48	7.46631	827.676	7.18484e-49	RPL4;EIF4A2;RPL5;RPL3;RPL32;RPL31;RPLP1;RPLP0;YBX1;RPL8;RPL10A;PHB2;RPL9;RPL6;ACTG1;IRF2BPL;EEF1B2;RPS4X;RPS14;RPL7A;RPS18;FTH1;RPL35;RPL37;RPS11;SEPHS2;HMGN1;TPI1;GPX1;RPS7;GPX4;RPS8;RPS5;RPS6;RPL13A;RPSA;RPS3A;MIF;HLA-A;EEF1A1;HNRNPH1;H3F3AP4;RPL24;RPL29;PFN1;PPIB;SLC25A5;RPL28;GAPDH;FTL;SLC25A6;CUTA;CEBPB;SET;SHMT2;RPL12;GSTP1;RPL11;ODC1;PSAP;RPL14;RPS3;RPL13;ROMO1;RPL15;RPS2;HNRNPA1;RPL19;RPL…
Enrichr Submissions TF-Gene Coocurrence	ZNF664	80/299	8.47937e-48	7.84629	870.231	6.79926e-49	EIF4A2;TOP2A;HSP90AB1;CITED2;PRKCSH;RPLP0;HMGB2;HNRNPU;NUCKS1;ENO1;MKI67;ACTB;RPL6;ACTG1;TUBA1B;TUBA1A;FTH1;KPNA2;B2M;PHLDA1;SOX4;DDX17;HSP90AA1;TUBB;TPM1;EEF1A1;SFPQ;PKM;HNRNPH1;NCL;DDIT4;SRSF2;TXNIP;PABPC1;ALDOA;PTMA;FTL;DDX5;SET;ODC1;SRSF1;THBS1;ZFP36L2;ZFP36L1;HSP90B1;HNRNPDL;MAT2A;PSAP;HNRNPA1;SLC38A2;MCL1;EGR1;HSPA8;JUN;NPM1;H3F3B;NONO;PRRC2C;IRF2BP2;EEF2;MARCKS;KLF6;HNRNPK;KRT18;SON;FASN;I…
Enrichr Submissions TF-Gene Coocurrence	THAP4	80/299	8.54126e-48	7.84629	870.231	6.79926e-49	RPL3;HSP90AB1;RPL31;PRKCSH;RPLP0;HNRNPU;HSPB1;ENO1;YBX1;RPL8;RPL10A;PHB2;ACTB;RPS15;RPL7A;TUBA1B;TRIM28;FTH1;KHSRP;BSG;RPL35;JUNB;EIF5A;MRPS26;HSP90AA1;TPI1;GPX4;DUSP1;TUBB;RPS5;RPL13A;EDF1;MIF;RHOB;TUFM;EEF1A1;PKM;NCL;DDIT4;SRSF2;PABPC1;AURKAIP1;ALDOA;SLC25A5;RPL28;PTMA;GAPDH;ATF4;CEBPB;SHMT2;RPL12;GSTP1;MRPS34;ODC1;ZFP36L1;PRDX5;LDHA;MAT2A;PCBP1;UBC;RPS3;RPL13;RPS2;RPL18;RPL19;EGR1;HSPA8;JUN;TU…
Enrichr Submissions TF-Gene Coocurrence	SRF	80/299	8.60406e-48	7.84629	870.231	6.79926e-49	BTG2;MIDN;HSP90AB1;CITED2;PRKCSH;HNRNPU;HSPB1;ADM;ACTB;CYR61;CTGF;ACTG1;PTBP1;MT2A;ZFP36;TRIM28;ADAMTS1;SOX9;JUNB;PHLDA1;SOX4;IER2;IER3;KDM6B;HSP90AA1;DUSP1;TUBB;TPM1;H2AFX;FOS;RHOB;PKM;NCL;DDIT4;MYADM;FSCN1;TXNIP;PFN1;ALDOA;GAPDH;ATF4;PPP1R15A;CEBPB;CEBPD;ODC1;THBS1;ZFP36L2;ZFP36L1;SOCS3;LDHA;POLR2A;MAT2A;UBC;FLNA;HES1;SLC38A2;MCL1;EGR1;HSPA8;JUN;JUND;GADD45B;HSPA5;GADD45A;PLK2;FN1;IRF2BP2;TUBB4…
Enrichr Submissions TF-Gene Coocurrence	SMARCC1	80/299	8.6678e-48	7.84629	870.231	6.79926e-49	TOP2A;RPL3;HSP90AB1;PRKCSH;RPLP0;HMGB2;HNRNPU;NUCKS1;CHD4;ENO1;YBX1;MKI67;ACTB;ACTG1;PNN;PTBP1;TUBA1B;TUBA1A;TRIM28;KHSRP;KPNA2;SOX4;SRRM2;DDX17;HSP90AA1;TUBB;RPS6;TPM1;ILF2;HCFC1;EEF1A1;SFPQ;PKM;HNRNPH1;NCL;SRSF2;SRSF3;PABPC1;ALDOA;SRSF6;SNRNP200;PTMA;GAPDH;DDX5;SET;SRSF1;NOLC1;HSP90B1;LDHA;POLR2A;MAT2A;RPS3;FLNA;RPS2;HNRNPA1;EGR1;HSPA8;JUN;NPM1;MARCKSL1;HNRNPA3;HSPA5;FUS;NONO;PRRC2C;SSRP1;EEF2;…
Enrichr Submissions TF-Gene Coocurrence	NR4A1	80/299	8.73248e-48	7.84629	870.231	6.79926e-49	IFITM3;BTG2;MIDN;SPARC;BTG1;CITED2;HSPB1;ADM;MKI67;SAT1;ACTB;CYR61;CTGF;MT2A;ZFP36;TUBA1A;ADAMTS1;FTH1;TIMP1;B2M;GLUL;JUNB;PHLDA1;SOX4;IER2;IER3;KDM6B;HSP90AA1;IGFBP5;DUSP1;IGFBP3;ARRDC3;FOS;RHOB;DDIT4;COL6A1;MYADM;TXNIP;NUPR1;PPP1R15A;CEBPB;CEBPD;ODC1;THBS1;ZFP36L2;ZFP36L1;SOCS3;UBC;SERPINH1;SPP1;HES1;APOE;SLC38A2;MCL1;EGR1;CD74;HSPA8;JUN;JUND;GADD45B;HSPA5;GADD45A;PLK2;FN1;COL1A1;NFKBIA;COL3A1;…
Enrichr Submissions TF-Gene Coocurrence	MAX	80/299	8.79814e-48	7.84629	870.231	6.79926e-49	BTG2;BTG1;HSP90AB1;CITED2;PRKCSH;HNRNPU;HSPB1;CHD4;ENO1;YBX1;SAT1;ACTB;ACTG1;RPS14;ZFP36;FTH1;B2M;GLUL;JUNB;CTSD;DDX17;HSP90AA1;DUSP1;TUBB;TPM1;FOS;RHOB;EEF1A1;SFPQ;PKM;NCL;DDIT4;SRSF2;TXNIP;PABPC1;PFN1;ALDOA;PTMA;GAPDH;ATF4;DDX5;CEBPB;CEBPD;THBS1;ZFP36L2;ZFP36L1;SOCS3;LDHA;POLR2A;MAT2A;UBC;PSAP;FLNA;HES1;SLC38A2;MCL1;EGR1;HSPA8;JUN;NPM1;JUND;GADD45B;HSPA5;GADD45A;FN1;IRF2BP2;EEF2;NFKBIA;KLF6;HNR…
Enrichr Submissions TF-Gene Coocurrence	E2F4	80/299	8.86479e-48	7.84629	870.231	6.79926e-49	TOP2A;HSP90AB1;PRKCSH;HMGB2;HNRNPU;HSPB1;CHD4;ENO1;YBX1;MKI67;PHB2;ACTB;ACTG1;PTBP1;MT2A;TUBA1B;TRIM28;KHSRP;ARHGDIA;BSG;BANF1;KPNA2;JUNB;EIF5A;HSP90AA1;TPI1;GPX1;DUSP1;TUBB;H2AFX;FOS;HCFC1;PKM;NCL;SRSF2;FSCN1;PABPC1;PFN1;ALDOA;GAPDH;ATF4;SF3B4;CEBPB;SET;SHMT2;ODC1;MAZ;NOLC1;LDHA;POLR2A;MAT2A;PCBP1;RPS2;MCL1;EGR1;HSPA8;JUN;NPM1;JUND;GADD45A;UBE2C;FUS;SSRP1;TUBB4B;EEF2;HNRNPAB;EIF1;NFKBIA;FASN;APE…
Enrichr Submissions TF-Gene Coocurrence	DDIT3	80/299	8.93246e-48	7.84629	870.231	6.79926e-49	IFITM3;BTG2;SPARC;BTG1;CITED2;HSPB1;ADM;SAT1;ACTB;CYR61;CTGF;MT2A;ZFP36;TUBA1A;FTH1;TIMP1;B2M;JUNB;PHLDA1;SOX4;IER2;IER3;CTSB;HIST1H1C;KDM6B;HSP90AA1;DUSP1;IGFBP3;ARRDC3;FOS;NEAT1;RHOB;DDIT4;TXNIP;NUPR1;ALDOA;ATF4;PPP1R15A;GRN;CEBPB;CEBPD;SHMT2;ODC1;THBS1;ZFP36L1;HSP90B1;SOCS3;LDHA;UBC;PSAP;SPP1;HES1;APOE;SLC38A2;MCL1;EGR1;HSPA8;JUN;JUND;GADD45B;HSPA5;GADD45A;PLK2;FN1;ISG15;PNRC1;EIF1;COL1A1;NFKB…
Enrichr Submissions TF-Gene Coocurrence	COPS4	80/299	9.00117e-48	7.84629	870.231	6.79926e-49	RPL4;EIF4A2;RPL5;RPL3;HSP90AB1;RPL31;RPLP0;HMGB2;HNRNPU;ENO1;YBX1;RPL8;RPL10A;PHB2;RPL9;ACTB;RPL6;RPL7;EEF1B2;RPS14;TUBA1B;PSMD2;RPL35;BANF1;RPS11;KPNA2;RPS13;EIF5A;HSP90AA1;TPI1;H2AFZ;RPL23;TUBB;RPS5;MIF;ILF2;EEF1A1;MYL6;PKM;NCL;SRSF2;RPL24;SRSF3;RPL27;PABPC1;ALDOA;SLC25A5;GAPDH;SF3B5;DDX5;SET;RPL12;HSP90B1;LDHA;PSMB4;PCBP1;RPL14;RPS3;RPS2;RPL18;RPL19;HSPA8;NPM1;HSPA5;CNBP;TUBB4B;EEF2;EIF1;COPS6…
Enrichr Submissions TF-Gene Coocurrence	BOLA3	80/299	9.07095e-48	7.84629	870.231	6.79926e-49	TOP2A;RPL3;HSP90AB1;RPLP0;HMGB2;HSPB1;ENO1;YBX1;RPL10A;PHB2;COX7C;ACTB;ACTG1;RPS15;EEF1B2;RPS14;MT2A;TUBA1B;CHCHD2;RPS16;FTH1;RPL35;RPL38;BANF1;RPS11;KPNA2;B2M;TMSB10;RPS13;EIF5A;HSP90AA1;TPI1;GPX1;GPX4;RPS8;H2AFZ;TUBB;RPS5;RPL13A;MIF;MRPL51;PKM;DDIT4;RPL24;TXNIP;RPL27;PFN1;ALDOA;SLC25A5;PTMA;GAPDH;UQCRB;RPL12;GSTP1;ODC1;COX5B;PRDX5;LDHA;RPL14;ROMO1;RPS2;RPS27A;EGR1;HSPA8;PRELID1;NPM1;UBE2C;TUBB4…
TF Perturbations Followed by Expression	GATA6_KO_MOUSE_GSE47049_CREEDSID_GENE_2225_DOWN	72/233	9.07797e-48	9.06196	1003.83	7.78907e-49	RPL4;EIF4A2;RPL5;RPL3;RPL32;RPLP0;RPL8;RPL10A;RPL9;RPL6;RPL7;RPS15;EEF1B2;RPS14;RPL7A;ZFP36;RPL18A;RPS18;BSG;RPL35;RPLP2;RPL38;EMILIN1;IER2;RPS12;HMGN1;RPL21;RPS7;CD93;RPS8;H2AFZ;RPL23;RPS5;RPL13A;RPSA;FOS;NEAT1;MYADM;FSCN1;RPL27;PPIB;RPL28;RPL12;RPL11;THBS1;ZFP36L1;SOCS3;RPL14;RPS3;RPL13;APOE;RPL15;RPS2;RPL18;RPS27A;FZD1;EGR1;RPL41;NPM1;FN1;RPL35A;RPL23A;RPS26;RPS25;RPS28;ID2;FAU;P4HB;RPS21;RPS2…
Enrichr Submissions TF-Gene Coocurrence	AKAP8	80/299	9.14182e-48	7.84629	870.231	6.79926e-49	TOP2A;HSP90AB1;HNRNPU;HSPB1;CHD4;YBX1;MKI67;ACTB;ACTG1;RBM3;PNN;PTBP1;ZFP36;TRIM28;KHSRP;KPNA2;SRRM2;DDX17;BRD2;HSP90AA1;DUSP1;TUBB;RPS5;FOS;HCFC1;ATXN2L;EEF1A1;SFPQ;HNRNPH1;NCL;DDIT4;SRSF2;TXNIP;SRSF3;PABPC1;HNRNPH3;SRSF6;GAPDH;SF1;DDX5;SET;SRSF1;NOLC1;ZFP36L1;HNRNPDL;POLR2A;MAT2A;FLNA;APOE;HNRNPA1;EGR1;HSPA8;PRPF38B;JUN;NPM1;HNRNPA3;GADD45B;HSPA5;GADD45A;FUS;NONO;PRRC2C;EEF2;HNRNPAB;NFKBIA;HNRN…
TF Perturbations Followed by Expression	YY1_KO_MOUSE_GSE39009_CREEDSID_GENE_76_UP	74/249	9.27842e-48	8.71521	965.176	8.00844e-49	RPL3;HSP90AB1;RPLP1;RPLP0;MRFAP1;HSPB1;SRP14;RPL9;RPL7;CTGF;ACTG1;RPS15;RPS4X;RPS14;RPL7A;MT2A;TUBA1B;RPL35;RPLP2;RPL38;BANF1;RPS12;EIF5A;HSP90AA1;GPX1;RPS7;PEG3;GPX4;RPS8;RPL23;RPS5;BGN;RPL13A;RPSA;EEF1A1;MORF4L2;RPL24;PFN1;RPL28;UBA52;GAPDH;BEX1;GSTP1;RPL11;OAZ1;RPL14;RPS3;RPL13;RPL15;FLNC;RPS2;RPS27A;RPL19;HSPA8;H3F3B;HSPA5;CNBP;IGF2;FN1;RPL35A;EEF2;RPS26;H19;RPS28;COL3A1;COL1A2;DES;RPS20;RPS2…
TF Perturbations Followed by Expression	EZH1_SHRNA_PROE_HUMAN_GSE59089_RNASEQ_DOWN	57/130	9.42533e-48	12.8581	1423.71	8.18338e-49	RPL4;RPL3;HSP90AB1;RPL31;CITED2;RPLP1;YBX1;RPL8;RPL10A;RPL6;ACTG1;RPL7;RPS15;RPS4X;RPS14;RPL7A;RPS16;RPL18A;MTATP6P1;RPS18;FTH1;RPLP2;RPS13;EIF5A;HSP90AA1;RPL21;RPS7;RPL23;RPS5;RPS6;SIGMAR1;RPL13A;EDF1;RPS3A;NCL;RPL27;UBA52;PTMA;SLC25A6;RPL12;UBB;PCBP1;RPS3;APOE;RPL15;RPS2;RPL18;HSPA8;RPL41;NPM1;HNRNPA3;EEF2;RPS28;GNB2;RAN;HSPA1B;RPS23
Reactome 2016	Infectious disease_Homo sapiens_R-HSA-5663205	86/348	1.12251e-47	7.24711	813.875	1.68743e-49	RPL4;RPL5;RPL30;ARF1;RPL3;HSP90AB1;RPL32;RPL31;RPLP1;RPLP0;RPL8;RPL10A;RPL9;RPL6;RPL7;RPS15;RPS4X;RPS14;RPL7A;RPS16;RPL18A;RPS18;PSMD2;RPL35;RPLP2;RPL38;BANF1;RPL37;RPS11;KPNA2;B2M;RPS13;AP2M1;RPS12;HSP90AA1;RPL21;RPS7;RPS8;RPL23;RPS5;RPS6;RPL13A;RPSA;RPS3A;HLA-A;RPL24;RPL27;RPL29;SLC25A5;RPL28;UBA52;SLC25A6;RPL12;RPL11;PSMB4;UBB;POLR2A;UBC;RPL14;RPS3;RPL13;RPL15;RPS2;RPL18;RPS27A;RPL19;RPL41;NPM…
TF Perturbations Followed by Expression	GATA2_SIRNA_LNCAP_HUMAN_GSE38393_RNASEQ_DOWN	66/189	1.21326e-47	10.2407	1131.25	1.05959e-48	MT-ND6;RPL4;RPL5;MT-ND4L;MT-ND4;MT-ND5;RPL3;RPL32;MT-CO1;RPL31;RPLP0;MT-ND2;RPL6;MT-ND1;RPL7;PTMS;RPS4X;MT-ATP6;RPL7A;TUBA1B;TUBA1A;RPL36AL;RPS18;ADAMTS1;ARHGDIA;RPL37;GLUL;TMSB10;SOX4;HMGN1;H2AFZ;RPL23;RPS6;RPL13A;RPSA;RPS3A;EEF1A1;NCL;TXNIP;MT-CO2;MT-CO3;PABPC1;PPIB;RPL29;PTMA;FTL;SET;RPL12;RPL11;RPL14;RPS3;FLNA;RPL15;HNRNPA1;MARCKSL1;NPM1;NONO;PLK2;FN1;RPL23A;RPS27;HYOU1;RPS20;CALR;MT-CYB;RPS24
TF Perturbations Followed by Expression	YY2_KD_HUMAN_GSE14964_CREEDSID_GENE_2081_UP	57/131	1.59829e-47	12.76	1405.95	1.40401e-48	MT-ND4;MT-CO1;RPL31;RPLP1;HSPB1;MT-ND2;SRP14;MT-ND3;COX7C;ACTB;RPL6;RPS4X;MT-ATP6;TUBA1B;RPS18;TMSB4X;RPL35;RPL38;RPL37;B2M;TMSB10;RPS13;HSP90AA1;RPS7;H2AFZ;RPL23;RPSA;MIF;EEF1A1;MYL6;PKM;H3F3AP4;RPL24;RPL27;MT-CO2;MALAT1;PFN1;PTMA;GAPDH;CD63;LDHA;UBB;UBC;RPS3;RPS2;RPS27A;RPL41;RPL23A;H19;RPS27;KRT18;UQCRQ;RPS20;RPS21;RPS24;TPT1;RPS23
TF Perturbations Followed by Expression	SOX7_OE_HUMAN_GSE10809_CREEDSID_GENE_150_UP	73/243	1.75548e-47	8.80972	969.82	1.55106e-48	EIF4A2;MT-ND4;RPL3;MT-CO1;RPL31;RPLP0;MT-ND2;SRP14;MT-ND3;RPL9;ACTB;ACTG1;RPS15;MT-ATP6;TUBA1B;CHCHD2;TUBA1A;RPS18;MDK;FTH1;TMSB4X;TIMP1;TMSB10;TPI1;RPL21;IGFBP5;RPS5;IGFBP3;HLA-B;HLA-C;RPL13A;RPSA;RPS3A;HLA-A;EEF1A1;MYL6;PKM;H3F3AP4;HIST1H2BE;MT-CO2;PFN1;RPL28;PFDN5;GAPDH;CD63;BEX1;RPL12;GSTP1;RPL11;PRDX5;PSMB4;PSAP;RPS3;ATP6V1F;OST4;RPL41;MARCKSL1;H3F3B;FZD7;FN1;DLK1;MARCKS;RPS27;KRT18;BHLHE40;…
TF Perturbations Followed by Expression	SRF_KO_MOUSE_GSE7412_CREEDSID_GENE_1238_DOWN	69/212	1.78353e-47	9.54462	1050.52	1.58496e-48	RPL4;RPL5;HSP90AB1;RPLP1;RPL8;ACTB;ACTG1;RPS15;EEF1B2;RPS4X;RPL7A;ZFP36;CHCHD2;FTH1;TMSB4X;RPLP2;RPL38;RPS11;JUNB;IER2;RPS13;HSP90AA1;GPX1;TPM4;RPS8;RPL23;RPS5;RPSA;FOS;RHOB;PPDPF;MALAT1;PABPC1;RPL28;UBA52;PTMA;ATF4;PPP1R15A;UQCRB;GSTP1;RPL11;ZFP36L2;ZFP36L1;MAT2A;PCBP1;UBC;RPS3;RPL13;APOE;RPS2;RPL18;EGR1;CD74;HSPA8;JUN;NPM1;JUND;H3F3B;HSPA5;EEF2;EIF1;RPS26;RPS25;RPS28;KLF6;RPS27;GNAS;VIM;RPS23
ENCODE and ChEA Consensus TFs from ChIP-X	ZMIZ1_ENCODE	134/914	2.14772e-47	4.29936	476.005	8.26047e-49	ATN1;HNRNPU;RPL10A;ACTB;ACTG1;ZFP36;RPL36AL;PSMD2;HIST1H2AE;HIST3H2BB;HIST1H2AG;JUNB;GLUL;SEPHS2;IER2;IER3;HIST1H2AB;HIST1H2AI;RPS8;HIST1H2AH;HIST1H2AK;ARRDC3;HIST1H2AJ;EEF1A1;MYL6;NCL;SNORD104;DDIT4;SRSF3;HIST1H2BH;HIST1H2BG;SRSF6;PPIB;RPL28;ATF4;FTL;HIST1H2BC;DDX5;TERC;ZFP36L2;ZFP36L1;PRDX5;HIST1H3A;UBC;HIST1H3F;HIST1H3H;HIST1H3B;HIST1H3D;MCL1;EGR1;PRPF38B;JUND;H3F3B;GADD45B;HSPA5;GADD45A;IRF2B…
TF Perturbations Followed by Expression	OTX2_SILENCING_HUMAN_GSE22875_CREEDSID_GENE_163_DOWN	73/244	2.40114e-47	8.77362	962.996	2.14607e-48	RPL5;MT-ND4;RPL30;HSP90AB1;RPL32;MT-CO1;RPLP1;HMGB2;ENO1;YBX1;MT-ND2;RPL8;RPL10A;MT-ND3;PHB2;RPL9;ACTB;TOMM22;ACTG1;MT-ATP6;RPS4X;RPL7A;CHCHD2;TRIM28;RPS18;RPL35;HMGN2;RPS13;RPL21;RPS7;RPS8;H2AFZ;TUBB;RPSA;RPS3A;MIF;ILF2;TUFM;EEF1A1;SNORD104;H3F3AP4;RPL27;MT-CO2;MT-CO3;PABPC1;PFN1;ATF4;FTL;SLC25A6;CUTA;CEBPB;SHMT2;GSTP1;RPL11;OAZ1;LDHA;RPS3;RPL13;RPS27A;HNRNPA1;BTF3;RPL41;MARCKSL1;FUS;NONO;RPL23A…
TF Perturbations Followed by Expression	NEUROG3_OE_MOUSE_GSE3653_CREEDSID_GENE_1660_UP	69/213	2.5287e-47	9.49981	1042.16	2.27299e-48	RPL4;RPL3;RPLP1;RPLP0;MRFAP1;HMGB2;RPL8;RPL10A;PHB2;RPL7;EEF1B2;RPS4X;RBM3;MT2A;TUBA1A;RPS18;CTSL;MDK;FTH1;RPS13;RPS12;HMGN1;DDX17;RPL21;TPM4;RPS7;RPS8;RPL13A;RPSA;PKM;DDIT4;RPL27;MALAT1;ALDOA;BEX4;MEG3;ODC1;LDHA;HNRNPDL;PCBP1;RPL14;APOE;RPS27A;HNRNPA0;BTF3;HSPA8;MARCKSL1;FUS;CNBP;IGF2;RPL23A;EEF2;BST2;RPS25;MARCKS;KRT18;FASN;ID1;SERBP1;HNRNPA2B1;GNAS;RPS20;CALR;P4HB;RPS21;RPS24;RAN;TPT1;RPS23
ChEA 2016	XRN2_22483619_ChIP-Seq_HELA_Human	177/1529	2.70274e-47	3.39478	385.974	4.19029e-50	RPL4;EIF4A2;RPL5;MDC1;RPL3;RPL32;RPL31;ATN1;MRFAP1;HNRNPU;SCARNA2;RPL8;RPL10A;RPL9;SAT1;RPL6;ACTB;ACTG1;RPS14;CHCHD2;RPS18;FTH1;ARHGDIA;BSG;RPL35;RPL38;BANF1;RPL37;TMSB10;B2M;GLUL;SEPHS2;IER2;AP2M1;SOX4;RPS12;TSPYL1;RPS7;RPS8;RPL23;RPS5;RPS6;RPSA;NEAT1;ILF2;HLA-E;ATXN2L;EEF1A1;MYL6;NCL;DDIT4;FSCN1;MXRA8;RPL24;CD2BP2;RPL27;MALAT1;XIST;RPL29;PFN1;RPL28;ATF4;SF1;DDX5;SET;RBM8A;MAZ;OAZ1;ZFP36L2;HSP90…
TF Perturbations Followed by Expression	NKX25_SHRNA_H1_HUMAN_GSE69618_DAY6_RNASEQ_UP	97/471	3.51068e-47	6.03944	660.528	3.1736e-48	RPL4;EIF4A2;RPL5;RPL30;RPL3;SPARC;RPL32;RPL31;HNRNPU;ENO1;RPL8;RPL6;ACTB;RPL7;ACTG1;EEF1B2;RPS14;RPL18A;RPS18;FTH1;RPL37;TMSB10;GLUL;DDX17;SRRM2;TPM4;RPS7;IGFBP5;RPS8;RPS5;RPS6;RPSA;EEF1A1;SFRP1;NCL;FSCN1;RPL27;RPL29;TLN1;ATF4;FTL;SET;ATXN7L3B;HSP90B1;UBC;SERPINH1;APOE;HSPA8;RPL41;HSPA5;SURF4;FN1;PRRC2C;EEF2;RPS25;HNRNPK;RPS27;ID2;HYOU1;CALM3;RPS20;CALR;EIF4G2;RPS24;EIF4G1;RPS23;HSP90AB1;RPLP0;AD…
TF Perturbations Followed by Expression	NFYA_SIRNA_HCT116_HUMAN_GSE56788_RNASEQ_UP	90/399	3.61121e-47	6.61478	723.229	3.28292e-48	ARF1;MT-ND5;HSP90AB1;CHPF;RPLP1;HNRNPU;HSPB1;ENO1;YBX1;RPL8;MT-ND3;ACTG1;PTBP1;TUBA1B;CHCHD2;TRIM28;PSMD2;PEG10;ARHGDIA;BSG;KPNA2;TMSB10;SEPHS2;B2M;CTSD;AP2M1;RMRP;CTSB;EIF5A;SRRM2;TSPYL1;TPI1;RPS5;TUFM;MYL6;PKM;FSCN1;MT-CO2;SRSF6;SNRNP200;SLC25A5;TLN1;PFN1;ALDOA;RPL28;UBA52;SF3B4;GRN;DDX5;MAZ;ATXN7L3B;OAZ1;HSP90B1;LDHA;GANAB;POLR2A;UBB;PCBP1;UBC;SERPINH1;FLNA;H1FX;RPL15;FLNC;RPS2;RPL18;HNRNPA0;E…
TF Perturbations Followed by Expression	STAT3_KD_HUMAN_GSE47763_CREEDSID_GENE_1790_UP	79/296	3.73444e-47	7.82674	855.433	3.41402e-48	RPL4;EIF4A2;TOP2A;RPL5;RPL30;RPL3;RPL31;RPLP1;RPLP0;HSPB1;RPL10A;RPL9;COX7C;RPL6;RPL7;ACTG1;RPS15;EEF1B2;RPS4X;RPS14;TRMT112;RPL7A;RPS16;RPL18A;RPL36AL;RPS18;RPL35;RPL38;BANF1;B2M;PHLDA1;TMSB10;RPS13;RPS12;HMGN1;TPI1;RPS8;RPL23;RPS5;RPS6;RPL13A;EEF1A1;H3F3AP4;RPL24;PFN1;ALDOA;PTMA;PFDN5;RPL12;GSTP1;LDHA;UBB;UBC;RPL14;RPS3;RPS2;RPL18;RPS27A;BTF3;OST4;PRRC2C;RPL35A;RPL23A;HIGD2A;RPS25;RPS28;RPS27;U…
TF Perturbations Followed by Expression	IRX6_SIRNA_T47D_HUMAN_GSE79586_RNASEQ_DOWN	100/505	4.70421e-47	5.80703	633.314	4.3246e-48	MT-ND6;EIF4A2;MT-ND4L;MT-ND4;MT-ND5;RPL3;MT-CO1;RPL31;NUCKS1;ENO1;MT-ND2;MKI67;SRP14;MT-ND3;RPL9;RPL6;ACTB;MT-ND1;CHCHD2;RPL18A;RPS18;PEG10;RPL35;HMGN2;TMSB10;GLUL;SRRM2;TSPYL1;RPL21;RPS7;IGFBP5;RPS8;RPL23;RPS6;RPSA;RNASE1;EEF1A1;MYL6;NCL;SRSF2;SRSF3;MT-CO2;MT-CO3;NUPR1;KMT2D;DDX5;SET;NOLC1;HSP90B1;HSPA8;PRELID1;RPL41;FUS;NONO;PRRC2C;EEF2;PRRC2A;RPS26;HNRNPK;RPS27;GNAS;MAGED2;UBA1;CALR;MT-CYB;RPS…
TF Perturbations Followed by Expression	POU1F1_OE_HUMAN_GSE64101_CREEDSID_GENE_2931_UP	84/343	5.69013e-47	7.18176	781.835	5.26003e-48	IFITM3;ARF1;KDELR1;CITED2;AUP1;ACTB;ACTG1;MT2A;ZFP36;RPL36AL;MDK;FTH1;RPLP2;SH3BGRL3;TIMP1;KPNA2;B2M;JUNB;CTSD;TMSB10;IER3;SRRM2;BRD2;TPI1;GPX4;TUBB;ARRDC3;HLA-B;HLA-C;LDOC1;MIF;HLA-A;HBA1;HLA-E;PPDPF;TXNIP;HIST1H2BH;NUPR1;PFN1;ALDOA;PPIB;SNORA22;TSPYL5;PPP1R15A;HIST1H2BM;GRN;CEBPB;CRABP2;CEBPD;SHMT2;HIST1H2BK;OAZ1;ZFP36L2;ZFP36L1;HSP90B1;LDHA;MAT2A;PCBP1;UBC;ATP6V1F;MCL1;CD74;HSPA8;PRELID1;JUN;M…
TF Perturbations Followed by Expression	NR2C2_KD_HUMAN_GSE16219_CREEDSID_GENE_2628_UP	68/208	6.07688e-47	9.58719	1043.02	5.64858e-48	RPL4;RPL30;RPL3;RPL32;RPL31;RPLP1;RPLP0;HSPB1;RPL8;RPL10A;RPL9;COX7C;ACTG1;MT-ATP6;RPS4X;RPL7A;CHCHD2;RPS16;TUBA1A;FTH1;TMSB4X;BSG;RPLP2;RPL38;BANF1;RPS11;HMGN2;TMSB10;RPS12;RPS7;GPX4;RPS8;RPL23;RPS5;RPS6;HLA-B;HLA-C;RPL13A;RPSA;RPS3A;MIF;MT-CO2;RPL29;PFN1;UBA52;PFDN5;SLC25A6;CUTA;SF3B5;RPL11;COX5B;OAZ1;PSMB4;RPL13;ROMO1;RPL19;OST4;PRELID1;RPL35A;EEF2;RPS26;RPS25;RPS27;UQCRQ;ID2;RPS20;FAU;HIST1H4C
ENCODE and ChEA Consensus TFs from ChIP-X	ATF2_ENCODE	247/2852	6.08463e-47	2.53976	277.979	2.92531e-48	RPL4;EIF4A2;RPL5;MDC1;RPL30;RPL3;RPL32;RPL31;HNRNPU;SCARNA2;ENO1;RPL8;RPL9;PHB2;RPL6;RPL7;RPS15;PNN;RPS14;RPS16;TRIM28;RPL35;RPL38;RPL37;RPS11;SOX4;RPS13;RPS12;SRRM2;TSPYL1;RPL21;RPL23;ARRDC3;HCFC1;MYL6;SNORD104;DDIT4;RPL24;TXNIP;CD2BP2;RPL27;RPL29;PFN1;AURKAIP1;TLN1;ATF4;SF1;CUTA;SET;TERC;NOLC1;ATP5I;TGOLN2;ATP5B;PRDX5;HIST1H3A;PCBP1;HIST1H3F;HIST1H3G;HIST1H3H;HIST1H3I;APOE;HIST1H3B;HIST1H3D;EGR…
Enrichr Submissions TF-Gene Coocurrence	SMARCA5	79/299	9.51013e-47	7.74821	840.402	7.84683e-48	RPL4;TOP2A;RPL5;RPL3;HSP90AB1;RPLP0;HMGB2;HNRNPU;NUCKS1;CHD4;ENO1;YBX1;MKI67;ACTB;RPL7;ACTG1;PNN;PTBP1;TUBA1B;TRIM28;KPNA2;DDX17;HSP90AA1;H2AFZ;RPL23;TUBB;RPS6;ILF2;EEF1A1;SFPQ;PKM;HNRNPH1;NCL;SRSF2;SRSF3;PABPC1;HNRNPH3;SRSF6;SNRNP200;SLC25A5;PTMA;GAPDH;DDX5;SET;SRSF1;NOLC1;HSP90B1;LDHA;HNRNPDL;POLR2A;MAT2A;PCBP1;RPL14;RPS3;FLNA;RPS2;HNRNPA1;SLC38A2;HSPA8;JUN;NPM1;HNRNPA3;HSPA5;NONO;PRRC2C;SSRP1;…
Enrichr Submissions TF-Gene Coocurrence	KLF2	79/299	9.57758e-47	7.74821	840.402	7.84683e-48	IFITM3;BTG2;SPARC;BTG1;CITED2;HSPB1;ADM;SAT1;ACTB;CYR61;CTGF;MT2A;ZFP36;TUBA1A;ADAMTS1;FTH1;SH3BGRL3;TIMP1;B2M;GLUL;JUNB;PHLDA1;SOX4;IER2;IER3;CTSB;HIST1H1C;IGFBP5;CD93;DUSP1;IGFBP3;FOS;RHOB;COL6A2;DDIT4;COL6A1;MYADM;TXNIP;KCTD12;NUPR1;PPP1R15A;GRN;CEBPB;CEBPD;THBS1;ZFP36L2;ZFP36L1;SOCS3;PSAP;SERPINH1;SPP1;HES1;APOE;CD14;MCL1;EGR1;CD74;HSPA8;JUN;JUND;GADD45B;GADD45A;PLK2;FN1;ISG15;PNRC1;COL1A1;NF…
Enrichr Submissions TF-Gene Coocurrence	DNAJC1	79/299	9.64599e-47	7.74821	840.402	7.84683e-48	IFITM3;TOP2A;BTG2;SPARC;BTG1;HSP90AB1;CITED2;PRKCSH;HMGB2;HNRNPU;HSPB1;SAT1;ACTB;CYR61;ACTG1;MT2A;FTH1;TIMP1;KPNA2;B2M;GLUL;JUNB;PHLDA1;SOX4;IER3;CTSB;HIST1H1C;HSP90AA1;TPM4;DUSP1;RPS6;TPM1;FOS;RHOB;PKM;DDIT4;TXNIP;MALAT1;PABPC1;ALDOA;PPIB;PTMA;GAPDH;CD63;CEBPB;ODC1;THBS1;ZFP36L2;ZFP36L1;HSP90B1;LDHA;UBC;PSAP;SLC38A2;MCL1;EGR1;HSPA8;JUN;NPM1;MARCKSL1;GADD45B;HSPA5;GADD45A;PLK2;FN1;IRF2BP2;EIF1;NF…
Enrichr Submissions TF-Gene Coocurrence	CDC5L	79/299	9.71539e-47	7.74821	840.402	7.84683e-48	RPL4;TOP2A;RPL5;RPL3;HSP90AB1;RPL31;RPLP0;HMGB2;HNRNPU;CHD4;ENO1;YBX1;RPL8;MKI67;RPL10A;ACTB;RPL6;RPL7;PNN;RPS14;PTBP1;TRIM28;KHSRP;KPNA2;RPS13;SRRM2;DDX17;HSP90AA1;TUBB;RPS5;RPS6;ILF2;EEF1A1;SFPQ;PKM;HNRNPH1;NCL;SRSF2;SRSF3;PABPC1;ALDOA;SRSF6;SNRNP200;GAPDH;DDX5;SET;SRSF1;HSP90B1;LDHA;HNRNPDL;POLR2A;PCBP1;UBC;RPL14;RPS3;RPL13;RPS2;HNRNPA1;HSPA8;NPM1;HNRNPA3;HSPA5;FUS;NONO;SSRP1;EEF2;HNRNPAB;HNRN…
TF Perturbations Followed by Expression	TP53_KD_HUMAN_GSE1676_CREEDSID_GENE_1784_DOWN	67/203	1.48724e-46	9.67886	1044.27	1.39002e-47	SPARC;GDI1;RPLP1;ATN1;NUCKS1;MEA1;SAT1;RPL7;CTGF;EEF1B2;RPS4X;TRIM28;RPS18;RPLP2;RPL38;TIMP1;HMGN2;B2M;RPS13;RPS12;IER3;DDX17;BRD2;DUSP1;TUBB;RPS5;HLA-B;HLA-C;RPL13A;LDOC1;HLA-A;EEF1A1;RPL27;XIST;SRSF6;SNRNP200;SLC25A5;RPL28;CUTA;CD63;GSTP1;HSP90B1;UBB;RPS3;RPL19;ATP6V1F;RPL41;NPM1;UBE2C;PBX2;RPL23A;HNRNPAB;RPS27;ID2;ID4;CHMP2A;CALM3;UBA1;FAU;VIM;RPS21;RPS24;HSPA1B;TPT1;RPS23;ITM2C;UBE2M
TF Perturbations Followed by Expression	EHF_OE_A549_HUMAN_GSE63397_RNASEQ_DOWN	78/293	1.82049e-46	7.80679	840.671	1.71078e-47	MT-ND6;EIF4A2;RPL5;RPL30;MT-ND5;RPL3;BTG1;RPL32;RPL31;RPLP1;MT-ND2;RPL8;MT-ND3;ACTB;RPL7;ACTG1;RPS15;MT-ATP6;EEF1B2;RBM3;RPS14;RPL7A;RPS16;RPL36AL;RPS18;CTSL;FTH1;RPLP2;RPL38;RPL37;TMSB10;RPS13;CTSB;TMED9;RPL21;RPS7;RPS6;EDF1;RPS3A;EEF1A1;HNRNPH1;NCL;RPL27;MT-CO2;TLN1;RPL29;SNRNP200;SLC25A5;RPL28;GRN;CEBPB;SET;RPL12;PRDX5;PCBP1;UBC;RPL14;RPL15;RPS2;RPL18;RPS27A;HNRNPA1;NPM1;HNRNPA3;RPL35A;EEF2;MT…
TF Perturbations Followed by Expression	ZEB1_OE_CFPAC1_HUMAN_GSE64558_RNASEQ_DOWN	73/251	2.10183e-46	8.52893	917.163	1.9859e-47	IFITM3;RPL4;TOP2A;MT-CO1;RPL31;HMGB2;HNRNPU;NUCKS1;MKI67;RPS14;RPL7A;RPL36AL;RPS18;TMSB4X;RPL37;HMGN2;KPNA2;B2M;TMSB10;IER3;RPS8;H2AFZ;RPL23;RPS6;TPM1;HLA-B;HLA-C;FOS;RHOB;HNRNPH1;NCL;DDIT4;SRSF2;MT-CO2;PABPC1;PFN1;PTMA;GAPDH;ARF6;DDX5;CRABP2;RPL12;SRSF1;LENG8;LDHA;HNRNPDL;MAT2A;RPS3;HNRNPA1;RPL19;MCL1;EGR1;CD74;PRPF38B;NPM1;HNRNPA3;UBE2C;FUS;NR2F1;TUBB4B;HNRNPK;SERBP1;HNRNPA2B1;BHLHE40;HNRNPD;GN…
ENCODE TF ChIP-seq 2015	POLR2AphosphoS5_G1E-ER4_mm9	199/1944	2.57971e-46	3.00194	329.865	1.89685e-48	RPL4;EIF4A2;RPL5;RPL3;SCARNA2;RPL8;RPL9;ACTB;RPS16;RPL18A;TRIM28;RPS18;PSMD2;FTH1;RPL37;RPS11;JUNB;B2M;GLUL;RPS13;SNORA31;RPS12;DDX17;RPL21;RPL23;ARRDC3;MYL6;SNORD104;TXNIP;CD2BP2;RPL27;RPL28;UBA52;ATF4;NOLC1;PRDX5;HIST1H3A;KCNQ1OT1;PCBP1;HIST1H3F;HIST1H3G;HIST1H3H;HIST1H3I;HIST1H3B;HIST1H3C;HIST1H3D;BTF3;RPL41;PRELID1;PRPF38B;H3F3B;GADD45A;FZD7;EIF1;HIST1H4A;RPS28;HNRNPK;RPS27;HIST1H4B;SCARNA6;I…
VirusMINT	Epstein-Barr virus (strain GD1)	57/133	3.45251e-46	12.5681	1371.46	4.06178e-48	RPL31;HNRNPU;HSPB1;RPL8;RPL9;RPL7;PTBP1;RPL7A;TUBA1B;RPS16;RPS18;PSMD2;HIST1H1D;RPS13;DDX17;RPS8;RPL23;TUBB;RPS6;RPS3A;SFPQ;NCL;HIST1H2BF;HIST1H2BE;HIST1H2BG;SNRNP200;UBA52;PTMA;HIST1H2BC;SLC25A6;DDX5;SET;HIST1H2BI;RPL12;SRSF1;UBB;UBC;RPL13;H1FX;FLNC;RPS2;RPL18;RPS27A;HNRNPA1;HNRNPA0;HSPA8;HSPA5;NONO;HNRNPAB;GNB2L1;HNRNPK;SERBP1;HNRNPA2B1;HNRNPD;HSPA1B;RPS23;HSPA1A
GO Biological Process 2018	peptide biosynthetic process (GO:0043043)	64/175	5.87564e-46	10.7248	1184.96	1.03627e-48	RPL4;RPL5;RPL30;RPL3;RPL32;RPL31;RPLP1;RPLP0;RPL8;RPL10A;RPL9;RPL6;RPL7;RPS15;RPS4X;RPS14;RPL7A;RPS16;RPL18A;RPS18;RPL35;RPLP2;RPL38;RPL37;RPS11;RPS13;RPL21;RPS7;RPS8;RPL23;RPS5;RPS6;RPL13A;RPSA;RPS3A;EEF1A1;MRPL51;RPL24;RPL27;RPL29;RPL28;EEF1A1P5;RPL12;RPL11;RPL14;RPS3;RPL13;RPL15;RPS2;RPL18;RPS27A;RPL19;RPL41;RPL35A;RPL23A;RPS26;RPS25;RPS28;RPS27;RPS20;RPS21;RPS24;EIF4G1;RPS23
TF Perturbations Followed by Expression	FOXQ1_SIRNA_MDAMB231_HUMAN_GSE79586_RNASEQ_UP	98/499	9.3767e-46	5.75932	610.687	8.90739e-47	HNRNPU;NUCKS1;ENO1;MT-ND2;RPL8;MKI67;ACTB;MT-ND1;ACTG1;MT2A;TRIM28;PSMD2;FTH1;ARHGDIA;BSG;KPNA2;TMSB10;AP2M1;IER3;SRRM2;TPM4;RPS7;RPSA;HLA-A;RNASE1;ILF2;MYL6;MORF4L2;RPL27;SNRNP200;TLN1;PFN1;PPIB;FTL;DDX5;OAZ1;HSP90B1;TGOLN2;LDHA;UBB;PCBP1;UBC;MCL1;HSPA8;RPL41;HSPA5;SURF4;PRRC2C;EEF2;PRRC2A;HNRNPK;SON;GNAS;HYOU1;CALM3;UBA1;CALR;MT-CYB;RPS21;EIF4G2;NFE2L1;EIF4G1;TOP2A;HSP90AB1;RPLP0;HMGB2;YBX1;MT-…
Enrichr Submissions TF-Gene Coocurrence	ZNF263	78/299	9.99675e-46	7.65013	811.196	8.88729e-47	IFITM3;BTG1;HSP90AB1;RPL31;CITED2;PRKCSH;HNRNPU;HSPB1;ADM;ENO1;YBX1;SAT1;ACTB;CTGF;ZFP36;TRIM28;FTH1;SOX9;JUNB;PHLDA1;SOX4;IER2;IER3;CTSB;HIST1H1C;KDM6B;BRD2;HSP90AA1;DUSP1;RPS5;RPS6;FOS;RHOB;SFPQ;HNRNPH1;NCL;DDIT4;SRSF2;TXNIP;PABPC1;ALDOA;SRSF6;PTMA;ATF4;PPP1R15A;GRN;CEBPB;ODC1;MAZ;THBS1;ZFP36L1;POLR2A;MAT2A;UBC;HES1;APOE;MCL1;EGR1;HSPA8;JUN;NPM1;JUND;GADD45B;HSPA5;GADD45A;FUS;NFKBIA;KLF6;ID2;ID…
Enrichr Submissions TF-Gene Coocurrence	ZNF217	78/299	1.00625e-45	7.65013	811.196	8.88729e-47	IFITM3;TOP2A;BTG2;SPARC;BTG1;HSP90AB1;CITED2;PRKCSH;HMGB2;HNRNPU;HSPB1;ADM;MKI67;SAT1;ACTB;CYR61;CTGF;ACTG1;IRF2BPL;MT2A;ZFP36;TUBA1A;FTH1;SOX9;TIMP1;KPNA2;B2M;JUNB;PHLDA1;SOX4;IER3;CTSB;HIST1H1C;HSP90AA1;DUSP1;IGFBP3;ARRDC3;TPM1;FOS;RHOB;DDIT4;TXNIP;PABPC1;GAPDH;DDX5;CEBPB;CEBPD;THBS1;ZFP36L2;ZFP36L1;LDHA;UBC;PSAP;FLNA;HES1;SLC38A2;MCL1;EGR1;HSPA8;JUN;MARCKSL1;HSPA5;GADD45A;PLK2;FN1;IRF2BP2;NR2F…
Enrichr Submissions TF-Gene Coocurrence	ZC3H10	78/299	1.01292e-45	7.65013	811.196	8.88729e-47	BTG2;MIDN;BTG1;CITED2;PRKCSH;HNRNPU;HSPB1;ADM;ENO1;CYR61;CTGF;IRF2BPL;MT2A;TUBA1B;ZFP36;TUBA1A;FTH1;KHSRP;GLUL;JUNB;PHLDA1;SOX4;IER2;HIST1H1C;KDM6B;BRD2;DUSP1;TUBB;ARRDC3;H2AFX;FOS;NEAT1;HIST2H2BE;RHOB;PKM;DDIT4;FSCN1;TXNIP;MALAT1;ALDOA;GAPDH;ATF4;PPP1R15A;PPP1R15B;GRN;CEBPB;MAZ;SRSF1;THBS1;ZFP36L2;ZFP36L1;SOCS3;POLR2A;UBC;HES1;HNRNPA1;SLC38A2;MCL1;EGR1;HSPA8;JUN;MARCKSL1;JUND;GADD45B;H3F3B;GADD4…
Enrichr Submissions TF-Gene Coocurrence	U2AF1L4	78/299	1.01967e-45	7.65013	811.196	8.88729e-47	EIF4A2;BTG1;PRKCSH;HSPB1;ADM;ENO1;RPL8;SAT1;ACTB;ACTG1;RPS14;MT2A;ZFP36;FTH1;SH3BGRL3;BANF1;JUNB;IER2;IER3;HIST1H1C;EIF5A;TPI1;GPX4;DUSP1;RPS5;TPM1;EDF1;MIF;FOS;MYL6;PKM;HNRNPH1;PPDPF;DDIT4;SRSF2;TXNIP;MALAT1;NUPR1;ALDOA;GAPDH;CUTA;PPP1R15A;FKBP2;CEBPB;SHMT2;LENG8;ZFP36L1;PRDX5;LDHA;UBC;RPS2;RPL18;HNRNPA1;EGR1;HSPA8;JUN;JUND;GADD45B;HSPA5;GADD45A;ALYREF;ISG15;EIF1;H1F0;KLF6;ID2;GNB2;ID1;HNRNPA2B1…
Enrichr Submissions TF-Gene Coocurrence	TGIF1	78/299	1.02651e-45	7.65013	811.196	8.88729e-47	IFITM3;TOP2A;BTG2;SPARC;BTG1;CITED2;PRKCSH;HMGB2;HSPB1;ADM;MKI67;SAT1;ACTB;CYR61;CTGF;MT2A;ZFP36;ADAMTS1;FTH1;SOX9;TIMP1;B2M;JUNB;PHLDA1;SOX4;IER2;IER3;KDM6B;TPM4;DUSP1;IGFBP3;ARRDC3;TPM1;FOS;RHOB;DDIT4;FSCN1;TXNIP;NUPR1;ATF4;PPP1R15A;CEBPB;CEBPD;ODC1;THBS1;ZFP36L2;ZFP36L1;SOCS3;UBC;SERPINH1;SPP1;HES1;SLC38A2;MCL1;EGR1;CD74;JUN;MARCKSL1;JUND;GADD45B;GADD45A;PLK2;FN1;IRF2BP2;PNRC1;EIF1;COL1A1;NFKB…
Enrichr Submissions TF-Gene Coocurrence	RELA	78/299	1.03345e-45	7.65013	811.196	8.88729e-47	IFITM3;BTG2;SPARC;BTG1;HSP90AB1;PRKCSH;HSPB1;ENO1;YBX1;SAT1;ACTB;ACTG1;PTBP1;TUBA1B;ZFP36;TUBA1A;TRIM28;FTH1;ARHGDIA;B2M;JUNB;CTSD;PHLDA1;IER3;CTSB;HSP90AA1;DUSP1;TUBB;H2AFX;FOS;RHOB;EEF1A1;PKM;DDIT4;FSCN1;TXNIP;PABPC1;PFN1;ALDOA;GAPDH;ATF4;PPP1R15A;GRN;CEBPB;CEBPD;GSTP1;THBS1;ZFP36L1;SOCS3;LDHA;POLR2A;PCBP1;UBC;FLNA;APOE;MCL1;EGR1;HSPA8;JUN;NPM1;JUND;GADD45B;HSPA5;GADD45A;FN1;EEF2;NFKBIA;KLF6;FA…
Enrichr Submissions TF-Gene Coocurrence	RBPJ	78/299	1.04048e-45	7.65013	811.196	8.88729e-47	EIF4A2;BTG2;BTG1;HSP90AB1;CITED2;PRKCSH;HMGB2;HNRNPU;ADM;ENO1;MKI67;ACTB;CYR61;ACTG1;MT2A;TUBA1A;FTH1;SOX9;B2M;GLUL;JUNB;PHLDA1;SOX4;IER3;CTSB;HSP90AA1;DUSP1;TUBB;ARRDC3;TPM1;FOS;RHOB;EEF1A1;PKM;DDIT4;TXNIP;KCTD12;PABPC1;ALDOA;PTMA;GAPDH;CEBPB;SET;CEBPD;THBS1;ZFP36L2;ZFP36L1;SOCS3;LDHA;UBC;PSAP;SPP1;HES1;SLC38A2;MCL1;EGR1;HSPA8;JUN;NPM1;MARCKSL1;JUND;GADD45B;HSPA5;GADD45A;FN1;IRF2BP2;NFKBIA;MARCK…
Enrichr Submissions TF-Gene Coocurrence	MXI1	78/299	1.0476e-45	7.65013	811.196	8.88729e-47	IFITM3;BTG2;SPARC;BTG1;CITED2;PRKCSH;HSPB1;ADM;ENO1;SAT1;ACTB;CYR61;CTGF;MT2A;ZFP36;TUBA1A;FTH1;SOX9;B2M;GLUL;JUNB;PHLDA1;SOX4;IER2;IER3;CTSB;HIST1H1C;KDM6B;HSP90AA1;IGFBP5;DUSP1;IGFBP3;ARRDC3;TPM1;FOS;NEAT1;RHOB;EEF1A1;PKM;DDIT4;TXNIP;NUPR1;ALDOA;GAPDH;ATF4;PPP1R15A;GRN;CEBPB;CEBPD;ODC1;THBS1;ZFP36L2;ZFP36L1;LDHA;PSAP;HES1;SLC38A2;MCL1;EGR1;HSPA8;JUN;JUND;GADD45B;HSPA5;GADD45A;FN1;IRF2BP2;PNRC1;…
Enrichr Submissions TF-Gene Coocurrence	MLX	78/299	1.05483e-45	7.65013	811.196	8.88729e-47	BTG2;RPL3;HSP90AB1;CITED2;PRKCSH;HSPB1;ENO1;YBX1;SAT1;ACTB;ACTG1;ZFP36;FTH1;ARHGDIA;BSG;BANF1;SEPHS2;GLUL;JUNB;CTSD;SOX4;IER2;IER3;CTSB;EIF5A;BRD2;HSP90AA1;TPI1;GPX1;GPX4;DUSP1;TUBB;H2AFX;FOS;PKM;DDIT4;TXNIP;ALDOA;SLC25A5;GAPDH;ATF4;PPP1R15A;CD63;FKBP2;CEBPB;ODC1;ZFP36L1;PRDX5;LDHA;RPL18;ATP6V1F;EGR1;HSPA8;PRELID1;JUN;NPM1;JUND;HSPA5;CNBP;IRF2BP2;HNRNPAB;EIF1;NFKBIA;RPS25;KLF6;FASN;ID2;ID1;SERBP1…
TF Perturbations Followed by Expression	POU1F1_OE_HUMAN_GSE64101_CREEDSID_GENE_2931_DOWN	72/248	1.05566e-45	8.51386	901.709	1.00822e-46	RPL5;RPL3;RPL32;RPL31;RPLP0;HIST2H2AB;RPL10A;RPL9;COX7C;RPL6;RPL7;HIST2H2AC;RPS14;TRMT112;RPS16;RPS18;HIST1H2AE;HIST1H1D;RPL35;HIST1H1E;RPS11;HIST1H1B;SNORA31;HIST1H1C;RPS7;IGFBP5;RPS8;RPS5;RPS6;RPSA;RPS3A;EEF1A1;MYL6;RN7SK;SNORD104;RPL24;RPL27;SNORA23;MALAT1;RPL29;SLC25A5;PFDN5;SLC25A6;RNU4-1;SNORD15B;TERC;RN7SL1;UBB;HIST1H3F;RPS3;HIST1H3I;RPL15;RPS2;RPL18;RPS27A;SLC38A2;RPL35A;RPL23A;EEF2;RPS25…
Enrichr Submissions TF-Gene Coocurrence	MAFG	78/299	1.06215e-45	7.65013	811.196	8.88729e-47	BTG2;MIDN;BTG1;HSP90AB1;CITED2;PRKCSH;HSPB1;ADM;SAT1;ACTB;CYR61;CTGF;ACTG1;MT2A;ZFP36;FTH1;ARHGDIA;JUNB;CTSD;PHLDA1;SOX4;IER2;IER3;CTSB;HIST1H1C;KDM6B;BRD2;HSP90AA1;DUSP1;FOS;RHOB;PKM;DDIT4;MYADM;TXNIP;ALDOA;GAPDH;ATF4;FTL;PPP1R15A;GRN;CEBPB;CEBPD;ODC1;THBS1;ZFP36L2;ZFP36L1;SOCS3;LDHA;UBC;PSAP;HES1;APOE;SLC38A2;MCL1;EGR1;HSPA8;JUN;JUND;GADD45B;HSPA5;GADD45A;IRF2BP2;EIF1;NFKBIA;H1F0;KLF6;FASN;ID2;…
Enrichr Submissions TF-Gene Coocurrence	DSP	78/299	1.06958e-45	7.65013	811.196	8.88729e-47	IFITM3;TOP2A;SPARC;HSP90AB1;PRKCSH;HSPB1;ADM;ENO1;MKI67;SAT1;ACTB;CYR61;CTGF;ACTG1;MT2A;TUBA1A;ADAMTS1;FTH1;SOX9;B2M;GLUL;JUNB;CTSD;PHLDA1;IER3;HIST1H1C;HSP90AA1;IGFBP5;DUSP1;TUBB;IGFBP3;TPM1;FOS;RHOB;EEF1A1;PKM;DDIT4;TXNIP;COL6A3;PABPC1;ALDOA;GAPDH;CRABP2;THBS1;ZFP36L1;HSP90B1;LDHA;SERPINH1;SPP1;FLNA;HES1;APOE;FLNC;SLC38A2;EGR1;HSPA8;JUN;NPM1;GADD45B;HSPA5;PLK2;FN1;EEF2;COL1A1;NFKBIA;COL3A1;KLF6…
TF Perturbations Followed by Expression	PAX7_OE_H9_HUMAN_GSE98976_MESOD_RNASEQ_DOWN	80/318	1.17167e-45	7.37749	780.507	1.13098e-46	MT-ND6;RPL4;RPL5;MT-ND4L;MT-ND4;MT-ND5;SPARC;RPL3;HSP90AB1;RPLP1;RPLP0;HNRNPU;ENO1;ACTB;RPL6;RPL7;EEF1B2;RPS4X;TUBA1B;MTATP6P1;RPL36AL;RPS18;CTSL;ADAMTS1;TMSB4X;RPLP2;RPS11;SRRM2;EIF5A;TPM4;IGFBP5;RPS8;IGFBP3;RPS6;RPL13A;RPSA;RPS3A;EEF1A1;SFRP1;SFPQ;NCL;COL6A2;COL6A1;COL6A3;PABPC1;PFN1;PTMA;CD63;SET;EEF1A1P5;RPL11;SRSF1;NOLC1;THBS1;MAT2A;RPS3;RPL15;FLNC;RPS2;RPS27A;HNRNPA1;MEST;RPL19;NPM1;HSPA5;L…
TF Perturbations Followed by Expression	KLF10_SIRNA_PANC1_HUMAN_GSE90566_RNASEQ_UP	83/346	1.17582e-45	7.03473	744.258	1.12898e-46	MT-ND6;RPL4;EIF4A2;TOP2A;RPL5;RPL30;MT-ND5;HSP90AB1;GDI1;RPLP0;HNRNPU;MT-ND2;RPL8;MKI67;SRP14;MT-ND3;RPL6;MT-ND1;RPL7;EEF1B2;RPS4X;PNN;RPL7A;TUBA1A;RPS18;RPL35;RPL38;RPL37;RPS11;SRRM2;DDX17;HSP90AA1;RPL23;RPS6;TPM1;RPSA;RPS3A;EEF1A1;MYL6;HNRNPH1;MORF4L2;NCL;TXNIP;RPL29;SRSF6;ATF4;FTL;SET;RPL11;THBS1;UBB;HNRNPDL;UBC;RPL14;RPS3;RPL15;RPS27A;HNRNPA1;MCL1;HSPA8;H3F3B;HSPA5;FUS;PLK2;NONO;CNBP;PRRC2C;R…
TF Perturbations Followed by Expression	ADNP_DEFICIENCY_MOUSE_GSE4068_CREEDSID_GENE_718_DOWN	51/105	1.30743e-45	14.2438	1505.3	1.2687e-46	RPL4;RPL3;HSP90AB1;RPLP1;RPLP0;RPL8;PHB2;ACTB;RPL6;ACTG1;RPL7;RPS4X;CHCHD2;TUBA1B;RPS18;RPL35;RPL38;RPS11;HMGN1;HSP90AA1;RPL21;TPM4;RPS7;RPL23;RPS5;RPL13A;MIF;EEF1A1;XIST;PABPC1;RPL28;UBA52;PTMA;GAPDH;SET;RPL11;APOE;RPL15;RPS2;HSPA8;NPM1;RPL35A;RPL23A;EEF2;RPS26;RPS25;VIM;RPS21;RAN;TPT1;RPS23
TF Perturbations Followed by Expression	RARA_KD_HUMAN_GSE26298_CREEDSID_GENE_69_DOWN	78/303	2.66881e-45	7.54914	792.374	2.60339e-46	RPL4;RPL3;HSP90AB1;RPL32;MT-CO1;RPLP0;MRFAP1;HMGB2;ENO1;RPL8;RPL10A;PHB2;RPL9;RPL6;ACTG1;RPS15;MT-ATP6;EEF1B2;RPS4X;PNN;TRMT112;RPL7A;MT2A;TUBA1B;RPS18;FTH1;RPL35;HMGN2;KPNA2;SEPHS2;IER3;TPI1;RPS7;RPS8;H2AFZ;TUBB;RPS5;RPS6;RPL13A;RPSA;RPS3A;MIF;EEF1A1;MYL6;PABPC1;RPL29;SLC25A5;SLC25A6;CUTA;SET;RPL12;RPL11;SRSF1;LDHA;RPL14;RPS3;RPL13;RPL15;RPS2;RPL18;HNRNPA1;HSPA8;RPL41;NPM1;UBE2C;RPL35A;RPL23A;TU…
TF Perturbations Followed by Expression	ZEB1_SIRNA_CORNEA_HUMAN_GSE90489_RNASEQ_UP	100/528	3.09468e-45	5.55407	582.087	3.05043e-46	IFITM3;SPARC;HNRNPU;ACTB;CTGF;ACTG1;PSMD2;FTH1;BSG;B2M;AP2M1;HMGN1;DDX17;SRRM2;TPM2;IGFBP3;HLA-B;HLA-C;HLA-A;HLA-E;MYL6;NCL;TXNIP;KCTD12;TLN1;PFN1;PPIB;ATF4;FTL;DDX5;SET;AEBP1;HSP90B1;LDHA;HNRNPDL;UBB;UBC;SERPINH1;MCL1;HSPA8;H3F3B;HSPA5;FUS;NONO;SURF4;FN1;PRRC2C;ISG15;PRRC2A;COL1A1;BST2;H1F0;COL1A2;SON;CALU;GNAS;HYOU1;UBA1;CALR;EIF4G2;NFE2L1;EIF4G1;FKBP10;ARF1;HSP90AB1;CHD4;CYR61;IRF2BPL;SEC61A1;…
TF Perturbations Followed by Expression	SOX11_DEPLETION_HUMAN_GSE34763_CREEDSID_GENE_353_DOWN	66/204	3.09954e-45	9.48767	994.376	3.03939e-46	RPL4;RPL30;RPL3;BTG1;RPL32;RPL31;MT-ND2;RPL8;SRP14;MT-ND3;PHB2;RPL9;RPL6;ACTG1;RPS15;EEF1B2;RPS4X;RPL7A;TUBA1A;RPS18;TMSB4X;RPL35;HMGN2;TMSB10;RPS13;TPI1;RPL21;RPS7;RPS8;H2AFZ;RPL23;RPS5;RPS6;RPL13A;RPS3A;MIF;SNORD104;H3F3AP4;RPL27;MT-CO2;RPL29;PFN1;RPL28;UBA52;RPL12;RPL11;HIST1H2BK;RPL14;RPS3;RPL13;RPS2;RPL19;HNRNPA0;PRELID1;MARCKSL1;UBE2C;RPL23A;EEF2;EIF1;RPS25;RPS27;ID3;RPS20;FAU;RAN;RPS23
TF Perturbations Followed by Expression	PRRX1_SIRNA_MDAMB231_HUMAN_GSE79586_RNASEQ_UP	83/352	4.82742e-45	6.91482	721.588	4.78304e-46	RPL4;RPL5;MT-ND4;RPL30;ARF1;MT-ND5;RPL32;MT-CO1;RPLP0;MRFAP1;NUCKS1;CHD4;YBX1;MT-ND2;RPL8;SRP14;MT-ND3;ACTB;RPL6;ACTG1;MT-ATP6;RPS4X;TUBA1A;RPL18A;FTH1;TMSB4X;ARHGDIA;B2M;PHLDA1;TMSB10;SOX4;RPS13;IER3;EIF5A;HSP90AA1;GPX1;RPL21;RPS6;HLA-B;HLA-C;RPSA;RPS3A;HLA-A;EEF1A1;MYL6;MMP14;NCL;TXNIP;RPL27;MT-CO2;MT-CO3;PABPC1;SLC25A5;ARF6;DDX5;SET;RPL12;ATXN7L3B;UBC;SERPINH1;RPS3;HNRNPA1;CD74;HSPA8;RPL41;NPM…
TF Perturbations Followed by Expression	ZNF589_SIRNA_T47D_HUMAN_GSE79586_RNASEQ_UP	73/262	5.61131e-45	8.17085	851.388	5.58838e-46	RPL4;EIF4A2;RPL3;HSP90AB1;RPL32;RPLP1;RPLP0;MRFAP1;HNRNPU;RPL8;RPL10A;ACTB;RPL6;RPL7;ACTG1;RPS14;RPL7A;RPS16;RPL18A;RPS18;PSMD2;FTH1;ARHGDIA;BSG;RPL35;RPL38;RPL37;AP2M1;RMRP;SRRM2;HSP90AA1;RPS7;RPS5;RPS6;RPL13A;EEF1A1;PKM;RPL27;PABPC1;RPL29;ALDOA;SNRNP200;RPL28;GAPDH;SLC25A6;SF3B4;RPL12;RPL11;BAG6;UBB;MAT2A;UBC;RPL14;RPS3;RPL15;RPS2;RPL18;RPL19;PRRC2C;RPL35A;RPL23A;EEF2;PRRC2A;RPS26;H1F0;SON;UBA1…
ENCODE and ChEA Consensus TFs from ChIP-X	CEBPD_ENCODE	117/734	6.20746e-45	4.6745	489.155	3.58123e-46	EIF4A2;MIDN;HNRNPU;SCARNA2;ENO1;AUP1;RPL9;ACTB;ACTG1;PNN;FTH1;BSG;HIST1H2AE;HIST1H2AG;HMGN2;JUNB;HIST1H2AB;HIST1H2AI;RPL23;RPS6;ARRDC3;ATXN2L;EEF1A1;MYL6;DDIT4;SRSF2;FSCN1;HIST1H2BF;RPL24;TXNIP;SRSF3;MALAT1;HIST1H2BG;PFN1;TLN1;ATF4;FTL;HIST1H2BC;DDX5;MAZ;OAZ1;ZFP36L2;TGOLN2;UBB;PCBP1;UBC;HIST1H3H;H1FX;HIST1H3B;SLC38A2;HIST1H3D;MCL1;JUN;H3F3B;GADD45B;FUS;GADD45A;EEF2;EIF1;BST2;NFKBIA;H1F0;SON;RPS2…
TF Perturbations Followed by Expression	TP53_KD_HUMAN_GSE1676_CREEDSID_GENE_1784_UP	87/393	6.88065e-45	6.49191	675.088	6.88768e-46	RPL5;ARF1;HSP90AB1;RPL32;RPLP0;HNRNPU;ENO1;YBX1;SRP14;PHB2;RPL9;ACTB;TOMM22;RPS15;RPL7A;RPS14;MT2A;TUBA1A;RPS16;RPL36AL;PSMD2;RPL35;BANF1;RPS11;TMSB10;AP2M1;SOX4;HMGN1;HSP90AA1;TPI1;RPL21;TPM4;RPS7;GPX4;RPS8;H2AFZ;RPL23;RPS6;MIF;ILF2;RHOB;TUFM;PKM;NCL;H3F3AP4;SRSF2;RPL24;PABPC1;RPL29;ALDOA;PPIB;GAPDH;PFDN5;SF1;ATF4;SET;RPL12;ODC1;SRSF1;HIST1H2BK;COX5B;BAG6;LDHA;HNRNPDL;PCBP1;RPL14;RPL13;H1FX;RPL1…
TF Perturbations Followed by Expression	FOXF2_OE_HUVEC_HUMAN_GSE79306_RNASEQ_DOWN	76/289	7.35538e-45	7.7119	801.4	7.40046e-46	RPL4;TOP2A;RPL3;HSP90AB1;RPL32;CHPF;HSPB1;NUCKS1;RPL8;ACTB;CYR61;ACTG1;PTBP1;TUBA1B;TUBA1A;FTH1;TMSB4X;BSG;RPL37;SLC39A7;RPS11;B2M;TMSB10;SOX4;RPL21;TPM4;RPS7;RPS6;TPM1;HLA-B;BGN;HLA-C;RPL13A;HLA-A;RHOB;MYL6;MMP14;FSCN1;RPL27;MT-CO2;MT-CO3;RPL29;PTMA;SLC25A6;SHMT2;RPL12;AEBP1;THBS1;HSP90B1;BAG6;GANAB;PNMA1;SERPINH1;RPL14;RPS3;FLNA;RPL15;FLNC;HNRNPA1;RPL41;HNRNPA3;HSPA5;RPL35A;ISG15;RPS25;MARCKS;C…
TF Perturbations Followed by Expression	SUZ12_KD_HEK293_HUMAN_GSE50177_RNASEQ_UP	69/230	7.4721e-45	8.79765	914.046	7.55606e-46	MT-ND6;EIF4A2;MT-ND4;MT-ND5;HSP90AB1;MRFAP1;CHD4;MT-ND2;RPL8;MT-ND3;ACTB;MT-ND1;PTMS;ACTG1;RPS15;MT-ATP6;TRIM28;MTATP6P1;ADAMTS1;ARHGDIA;BSG;CTSD;SOX4;EIF5A;TSPYL1;SIGMAR1;HLA-C;RHOB;SFPQ;PKM;NCL;DDIT4;FSCN1;MT-CO2;MT-CO3;KCTD12;PABPC1;ALDOA;SLC25A5;PTMA;SET;MAZ;POLR2A;RPS3;RPS2P46;FLNA;RPS2;RPL18;HNRNPA1;HNRNPA0;JUN;HNRNPA3;HSPA5;FUS;NONO;SURF4;EEF2;SERBP1;HNRNPA2B1;HNRNPD;CALM3;UBA1;CALR;VIM;P4…
TF Perturbations Followed by Expression	NFKB1_INACTIVATION_HUMAN_GSE20667_CREEDSID_GENE_2573_DOWN	78/308	9.5683e-45	7.42659	769.723	9.72467e-46	MT-ND4;RPL30;RPL32;RPL31;CHD4;SRP14;MEA1;PHB2;COX7C;RPL6;RPS15;TRMT112;RPL7A;TUBA1A;TRIM28;RPL36AL;RPS18;FTH1;TMSB4X;RPLP2;SH3BGRL3;RPS11;TMSB10;DDX17;GPX1;GPX4;HLA-C;EDF1;MIF;HLA-A;H3F3AP4;RPL29;PFN1;ALDOA;RPL28;UBA52;PTMA;PFDN5;FTL;SLC25A6;SF3B5;MAGEH1;DDX5;UQCRB;RPL12;GSTP1;HIST1H2BK;COX5B;BAG6;PRDX5;PSMB4;PNMA1;PCBP1;RPL14;ROMO1;RPL19;HES4;UBQLN2;HNRNPA0;OST4;HSPA8;MARCKSL1;GADD45A;RPL23A;TUB…
TF Perturbations Followed by Expression	SOX2_KD_HUMAN_GSE34904_CREEDSID_GENE_1351_UP	77/299	9.66968e-45	7.55206	782.61	9.8771e-46	RPL30;SPARC;RPL3;RPLP0;SRP14;RPL9;CYR61;CTGF;IRF2BPL;EEF1B2;RPS4X;RPS14;TUBA1B;CHCHD2;RPL18A;RPL36AL;RPS11;HMGN2;TMSB10;RPS13;HMGN1;H2AFZ;RPL23;TPM2;RPS6;TPM1;ILF2;MYL6;SFRP1;H3F3AP4;SRSF2;FSCN1;RPL24;RPL27;SLC25A5;UBA52;PFDN5;ATF4;FTL;CRABP2;RPL11;RN7SL1;UBB;MAT2A;UBC;SERPINH1;FLNC;RPL19;BTF3;OST4;HSPA8;MARCKSL1;HNRNPA3;FZD2;JUND;NONO;RPL35A;ISG15;TUBB4B;HNRNPAB;EIF1;COL1A1;RPS25;RPS28;COL1A2;RP…
Enrichr Submissions TF-Gene Coocurrence	PBX2	77/299	1.08271e-44	7.55206	782.61	9.8771e-46	MDC1;BTG2;MIDN;BTG1;HSP90AB1;CITED2;PRKCSH;HNRNPU;HSPB1;CHD4;MKI67;ACTB;ACTG1;IRF2BPL;PTBP1;ZFP36;TUBA1A;MDK;FTH1;KHSRP;JUNB;SOX4;IER2;IER3;CTSB;SRRM2;DDX17;KDM6B;BRD2;HSP90AA1;DUSP1;TUBB;ARRDC3;TPM1;FOS;RHOB;MMP14;PKM;DDIT4;FSCN1;TXNIP;PFN1;GRN;ISYNA1;CEBPB;MAZ;THBS1;ZFP36L2;ZFP36L1;BAG6;POLR2A;PSAP;SERPINH1;HES1;MCL1;EGR1;HSPA8;JUN;MARCKSL1;FZD2;JUND;GADD45B;IRF2BP2;NR2F2;PRRC2A;NFKBIA;MARCKS;K…
Enrichr Submissions TF-Gene Coocurrence	MTA1	77/299	1.08965e-44	7.55206	782.61	9.8771e-46	TOP2A;MDC1;HSP90AB1;PRKCSH;RPLP0;HNRNPU;HSPB1;CHD4;ENO1;YBX1;PHB2;ACTB;ACTG1;PTBP1;ZFP36;TRIM28;KHSRP;SRRM2;HSP90AA1;TUBB;RPS5;TPM1;H2AFX;MIF;FOS;HCFC1;ATXN2L;SFPQ;PKM;HNRNPH1;NCL;DDIT4;SRSF2;FSCN1;PABPC1;ALDOA;SRSF6;PTMA;GAPDH;SF1;GRN;DDX5;CEBPB;SET;MAZ;SRSF1;ZFP36L1;BAG6;POLR2A;MAT2A;FLNA;APOE;HNRNPA1;EGR1;HSPA8;JUN;NPM1;JUND;HSPA5;GADD45A;NONO;IRF2BP2;SSRP1;EEF2;PRRC2A;NFKBIA;HNRNPK;FASN;SERBP…
Enrichr Submissions TF-Gene Coocurrence	HIST1H1A	77/299	1.09668e-44	7.55206	782.61	9.8771e-46	TOP2A;HSP90AB1;HIST2H2AB;HMGB2;HSPB1;ENO1;MKI67;ACTB;HIST2H2AC;MT2A;TUBA1B;HIST1H2AE;HIST1H1D;HIST1H1E;HIST1H2AG;HMGN2;KPNA2;HIST1H1B;HIST1H2AB;HIST1H1C;HIST1H2AL;HSP90AA1;HIST1H2AI;HIST1H2AH;H2AFZ;TUBB;HIST1H2AK;H2AFX;FOS;EEF1A1;PKM;NCL;FSCN1;HIST1H2BF;TXNIP;HIST1H2BE;HIST1H2BH;HIST1H2BG;HIST1H2BB;GAPDH;HIST1H2BC;HIST1H2BM;HIST1H2BL;HIST1H2BK;THBS1;LDHA;HIST1H3A;HIST1H3F;SPP1;HIST1H3G;HIST1H3H;H…
Enrichr Submissions TF-Gene Coocurrence	DMAP1	77/299	1.1038e-44	7.55206	782.61	9.8771e-46	TOP2A;RPL3;HSP90AB1;RPL31;CITED2;PRKCSH;RPLP1;RPLP0;HNRNPU;HSPB1;CHD4;ENO1;YBX1;RPL8;ACTB;PNN;RPS14;TUBA1A;TRIM28;KHSRP;SRRM2;BRD2;RPS8;TUBB;RPS5;RPS6;FOS;ILF2;HCFC1;RHOB;EEF1A1;SFPQ;PKM;HNRNPH1;NCL;DDIT4;SRSF2;SRSF3;PABPC1;AURKAIP1;ALDOA;SRSF6;SNRNP200;GAPDH;DDX5;RPL12;RPL11;SRSF1;ZFP36L1;POLR2A;MAT2A;PCBP1;UBC;RPS3;RPL13;RPL19;EGR1;HSPA8;JUN;NPM1;MARCKSL1;GADD45A;FUS;IRF2BP2;ISG15;SSRP1;EEF2;KL…
TF Perturbations Followed by Expression	MYB_OE_HUMAN_GSE2815_CREEDSID_GENE_1740_DOWN	54/126	1.23531e-44	12.5681	1299.27	1.26812e-45	RPL30;HSP90AB1;RPL32;RPL31;RPLP0;RPL8;RPS4X;RPS14;TRMT112;RPL7A;RPS18;CTSL;TMSB4X;BANF1;RPL38;RPL37;TIMP1;RPS11;RPS13;RPS12;RPL21;RPL23;TUBB;RPL13A;RPSA;RPS3A;EEF1A1;MORF4L2;PFN1;RPL28;GAPDH;ATF4;SLC25A6;SF3B5;RPL12;RPL11;ATXN7L3B;UBB;UBC;SERPINH1;RPS2;RPL18;RPL41;HSPA5;H3F3B;NONO;RPL23A;EIF1;RPS27;KRT18;HNRNPA2B1;RPS24;TPT1;RPS23
TF Perturbations Followed by Expression	ZNF142_SIRNA_MCF7_HUMAN_GSE79586_RNASEQ_UP	83/357	1.50731e-44	6.81798	703.444	1.55504e-45	IFITM3;RPL30;HSP90AB1;CHPF;RPLP1;HSPB1;ACTB;ACTG1;EEF1B2;SEC61A1;RPL18A;RPS18;FTH1;TMSB4X;ARHGDIA;RPL35;RPLP2;KPNA2;B2M;CTSD;TMSB10;IER3;HIST1H1C;RMRP;EIF5A;TMED9;TPM4;RPS7;RPS5;RPS6;HLA-C;LDOC1;EDF1;HLA-A;HLA-E;RHOB;HNRNPH1;MORF4L2;PPDPF;SRSF2;PFN1;PPIB;RPL28;UBA52;FTL;CD63;PPP1R15B;DDX5;SET;HIST1H2BK;ATXN7L3B;OAZ1;HSP90B1;UBB;PCBP1;UBC;SERPINH1;RPL15;RPS27A;HSPA8;NPM1;H3F3B;HSPA5;FUS;PLK2;ISG15…
TF Perturbations Followed by Expression	MYC_OE_U2OS_HUMAN_GSE66927_RNASEQ_DOWN	87/398	1.9728e-44	6.41035	659.63	2.04534e-45	FKBP10;MT-ND4;RPL30;HSP90AB1;SPARC;MT-CO1;HNRNPU;HSPB1;ENO1;YBX1;RPL8;RPL10A;PHB2;RPL9;COX7C;CYR61;ACTB;HIST2H2AC;PTMS;MT-ATP6;TUBA1B;MT2A;TUBA1A;MDK;TMSB4X;HIST1H1E;SH3BGRL3;B2M;CTSB;SRRM2;TMED9;H2AFZ;HLA-C;MMP14;SFPQ;PKM;HNRNPH1;COL6A2;COL6A1;MXRA8;MYADM;COL6A3;MT-CO2;MT-CO3;ALDOA;PPIB;GAPDH;HIST1H2BC;CD63;GRN;DDX5;EEF1A1P5;AEBP1;THBS1;HSP90B1;TGOLN2;PRDX5;GANAB;OLFML3;UBC;SERPINH1;RPL14;FLNA;F…
TF Perturbations Followed by Expression	ZFP42_KD_MOUSE_GSE9978_CREEDSID_GENE_1335_DOWN	65/202	2.12668e-44	9.43643	970.26	2.21574e-45	RPL4;CITED2;RPLP0;HMGB2;RPL8;ACTB;RPL7;CTGF;ACTG1;EEF1B2;CHCHD2;TUBA1A;MDK;TMSB4X;ARHGDIA;BSG;RPLP2;SH3BGRL3;GLUL;PHLDA1;RPS12;EIF5A;TPI1;TPM4;RPS7;DUSP1;H2AFZ;TPM1;RPL13A;PCOLCE;RHOB;PKM;NCL;RPL27;GAPDH;BEX4;ISYNA1;BEX1;RPL12;GSTP1;SRSF1;COX5B;THBS1;SERPINH1;FLNA;ROMO1;RPL15;RPS27A;MCL1;HNRNPA0;HSPA8;FN1;EEF2;EIF1;KRT18;ID2;GNB2;ID1;RPS20;CALR;VIM;P4HB;RPS21;EIF4G2;RPS23
ENCODE TF ChIP-seq 2015	ZMIZ1_MEL cell line_mm9	163/1392	2.16195e-44	3.43395	361.599	1.85461e-46	RPL32;ATN1;HNRNPU;RPL10A;ACTB;ACTG1;TOMM22;ZFP36;TRIM28;RPL36AL;PSMD2;FTH1;HIST1H2AE;HIST1H2AG;JUNB;GLUL;SEPHS2;IER2;IER3;HIST1H2AB;HIST1H2AI;RPS8;HIST1H2AH;HIST1H2AK;ARRDC3;SOX12;NEAT1;EEF1A1;MYL6;NCL;SNORD104;DDIT4;SRSF2;HIST1H2BF;TXNIP;SRSF3;HIST1H2BE;MALAT1;HIST1H2BH;HIST1H2BG;SRSF6;PFN1;HIST1H2BB;PPIB;RPL28;ATF4;HIST1H2BC;DDX5;TERC;ZFP36L2;ZFP36L1;PRDX5;HIST1H3A;UBB;UBC;HIST1H3F;HIST1H3G;HIS…
ENCODE and ChEA Consensus TFs from ChIP-X	MYC_CHEA	103/573	2.79389e-44	5.27143	542.877	1.88051e-45	RPL4;RPL5;RPL30;MIDN;RPL3;RPL32;RPL31;RPL8;RPL6;RPL7;RPS15;EEF1B2;RPS14;RPL18A;RPL36AL;RPS18;RPL35;RPL38;BANF1;RPL37;KPNA2;RPS11;IER2;RPS13;RPS12;DDX17;RPL21;RPS7;RPS8;RPL23;RPS5;RPS6;RPSA;SOX12;MIF;ATXN2L;NCL;SRSF2;RPL27;RPL29;SRSF6;PFN1;RPL28;FTL;DDX5;SET;SHMT2;NOLC1;ZFP36L2;ATP5B;ATP6V1F;HSPA8;PRPF38B;ALYREF;EEF2;GNB2L1;RPS25;HNRNPK;RPS27;FASN;HNRNPD;GNAS;CALR;RPS21;NOP10;RPS24;RPS23;HSP90AB1;…
TF Perturbations Followed by Expression	SUZ12_KD_HEK293_HUMAN_GSE50177_RNASEQ_DOWN	84/370	3.09972e-44	6.65768	682.007	3.24537e-45	RPL4;TOP2A;RPL5;FKBP10;RPL30;ARF1;RPL32;MT-CO1;RPL31;RPLP0;HMGB2;NUCKS1;ENO1;YBX1;MKI67;RPL10A;RPL9;COX7C;RPL6;RPL7;EEF1B2;RPS4X;RPS14;RPL7A;RPL36AL;RPS18;RPL38;RPL37;RPS11;RMRP;SRRM2;DDX17;HSP90AA1;TPI1;RPS7;RPS8;H2AFZ;RPL23;RPS5;RPS6;RPSA;RPS3A;RNASE1;ILF2;ATXN2L;EEF1A1;HNRNPH1;MORF4L2;SRSF3;RPL27;RPL29;SRSF6;SNRNP200;PFDN5;GAPDH;FTL;KMT2D;DDX5;RPL11;LDHA;PSMB4;UBB;HNRNPDL;MAT2A;UBC;RPL15;RPS27…
TF Perturbations Followed by Expression	GLI1_SIRNA_HCT116_HUMAN_GSE56788_RNASEQ_DOWN	82/351	3.51663e-44	6.85097	700.91	3.69982e-45	IFITM3;HSP90AB1;ATN1;HNRNPU;HSPB1;NUCKS1;CHD4;ENO1;MT-ND2;RPL8;MKI67;RPL10A;PHB2;ACTB;PTMS;ACTG1;RPS15;MT-ATP6;TRMT112;PTBP1;TUBA1B;RPS16;TRIM28;MTATP6P1;PEG10;PSMD2;ARHGDIA;PHLDA1;SRRM2;EIF5A;BRD2;HSP90AA1;RPL13A;HCFC1;PKM;MORF4L2;NCL;DDIT4;SRSF2;FSCN1;TLN1;PFN1;PPIB;SNRNP200;PTMA;GAPDH;ATF4;KMT2D;SET;SRSF1;NOLC1;HSP90B1;BAG6;POLR2A;PCBP1;UBC;FLNA;FLNC;RPL18;HNRNPA1;RPL19;HSPA8;NPM1;HNRNPA3;H3F3…
TF Perturbations Followed by Expression	HNF1B_OE_HUMAN_GSE3308_CREEDSID_GENE_1750_DOWN	73/269	4.02446e-44	7.95822	813.078	4.25466e-45	EIF4A2;RPL30;RPL32;ENO1;YBX1;MEA1;PHB2;RPL9;TOMM22;RPS15;RPS4X;TRMT112;RPL7A;RPS16;RPL36AL;RPS18;RPL38;RPS11;RPS13;RPS12;RPL21;RPS8;RPL23;RPS5;RPS6;H2AFX;HLA-C;RPSA;MIF;ILF2;EEF1A1;SFPQ;PKM;NCL;RPL27;HNRNPH3;PFN1;SLC25A5;PTMA;ATF4;SLC25A6;BEX1;RPL11;SRSF1;OAZ1;HSP90B1;LDHA;UBC;RPS2;RPL18;HNRNPA1;BTF3;HSPA8;NPM1;H3F3B;GADD45A;UBE2C;RPL35A;RPL23A;EEF2;COPS6;UQCRQ;SERBP1;HNRNPA2B1;BHLHE40;TAF7;HYOU1…
TF Perturbations Followed by Expression	SP3_DEFICIENCY_MOUSE_GSE9124_CREEDSID_GENE_637_UP	60/168	5.11925e-44	10.4734	1067.48	5.43822e-45	RPL3;HSP90AB1;RPL32;RPLP1;YBX1;RPL10A;RPL6;ACTG1;RPL7;EEF1B2;TRMT112;MT2A;RPL36AL;FTH1;RPLP2;RPL38;RPS11;B2M;RPS13;RPS12;DDX17;TPI1;RPS8;RPL23;RPL13A;MIF;EEF1A1;PKM;DDIT4;PABPC1;PFN1;ALDOA;RPL28;UBA52;GAPDH;MEG3;SHMT2;RPL12;OAZ1;THBS1;LDHA;UBC;RPL14;RPL13;MEST;HNRNPA0;FN1;RPL35A;ISG15;EEF2;EIF1;RPS26;H19;RPS28;COL3A1;VIM;FAU;RPS24;TPT1;RPS23
TF Perturbations Followed by Expression	IRX6_SIRNA_MDAMB231_HUMAN_GSE79586_RNASEQ_UP	79/325	6.51014e-44	7.12836	724.795	6.94903e-45	RPL30;ARF1;RPL32;RPLP0;MRFAP1;YBX1;RPL8;ACTB;SEC61A1;MT2A;TUBA1B;CHCHD2;RPL18A;RPL36AL;PSMD2;FTH1;TMSB4X;ARHGDIA;BSG;RPL35;RPLP2;KPNA2;TMSB10;RPS13;IER3;EIF5A;TMED9;HSP90AA1;TPI1;GPX1;TPM4;ARRDC3;RPS6;RPSA;RPS3A;MYL6;MMP14;PKM;DDIT4;RPL27;RPL29;PFN1;ALDOA;PPIB;UBA52;GAPDH;ARF6;FTL;SHMT2;OAZ1;LDHA;UBC;SERPINH1;RPS3;FLNA;RPL15;MCL1;CD74;HSPA8;PRPF38B;RPL41;NPM1;H3F3B;HSPA5;EEF2;EIF1;SERBP1;HLA-DRA;…
ENCODE and ChEA Consensus TFs from ChIP-X	TAF1_ENCODE	265/3346	7.41018e-44	2.32255	236.612	5.70014e-45	RPL4;EIF4A2;RPL5;MDC1;RPL30;RPL3;RPL32;RPL31;HNRNPU;SCARNA2;ENO1;RPL8;RPL9;PHB2;RPL6;ACTB;RPL7;RPS15;PNN;RPS14;RPS16;RPL18A;TRIM28;RPL36AL;PSMD2;FTH1;BSG;RPL35;RPL38;RPL37;RPS11;JUNB;SEPHS2;IER2;RPS13;RPS12;DDX17;SRRM2;TSPYL1;RPL21;RPL23;ARRDC3;MIF;HCFC1;MYL6;SNORD104;DDIT4;RPL24;CD2BP2;RPL27;RPL29;PFN1;AURKAIP1;RPL28;UBA52;ATF4;SF1;ATXN7L3B;ATP5I;OAZ1;TGOLN2;ATP5B;PRDX5;LDHA;KCNQ1OT1;PCBP1;SERPI…
TF Perturbations Followed by Expression	ZNF217_OE_HUMAN_GSE35511_CREEDSID_GENE_1079_DOWN	70/246	8.17242e-44	8.34466	846.489	8.80684e-45	RPL5;MT-ND4;MT-CO1;HMGB2;HSPB1;NUCKS1;PHB2;RPL9;ACTB;RPL6;RPL7;ACTG1;IRF2BPL;EEF1B2;RPS4X;RBM3;RPL7A;TUBA1B;RPS16;TUBA1A;RPL36AL;TMSB4X;RPL35;HMGN2;KPNA2;B2M;RPS13;HMGN1;HSP90AA1;RPS5;RPS6;RPSA;EDF1;RPS3A;MYL6;MRPL51;DDIT4;H3F3AP4;RPL24;RPL27;RPL29;PFN1;PFDN5;GAPDH;ARF6;FTL;SLC25A6;SF3B5;CD63;SET;RPL12;RPL11;LDHA;PNMA1;RPS3;RPL15;RPS2;UBE2C;SURF4;TUBB4B;EEF2;RPS26;RPS25;H1F0;HNRNPK;KRT18;ID1;RPS2…
TF Perturbations Followed by Expression	SOX7_OE_MOUSE_GSE10809_CREEDSID_GENE_1004_UP	70/246	8.21133e-44	8.34466	846.489	8.80684e-45	MT-ND4;SPARC;RPL3;MT-CO1;RPL31;RPLP0;ADM;MT-ND2;SRP14;RPL9;SAT1;ACTB;ACTG1;RPS15;TUBA1B;TUBA1A;RPS18;MDK;FTH1;TMSB4X;RPS11;TMSB10;TPI1;RPL21;IGFBP5;RPS5;IGFBP3;HLA-B;HLA-C;RPL13A;RPSA;RPS3A;RNASE1;EEF1A1;MYL6;PKM;H3F3AP4;MT-CO2;PFN1;RPL28;UBA52;PFDN5;GAPDH;CD63;BEX1;RPL12;GSTP1;RPL11;PRDX5;PSAP;RPS3;APOE;RPL19;OST4;RPL41;FZD7;FN1;ISG15;RPL23A;DLK1;MARCKS;RPS27;KRT18;GNAS;RPS20;MAGED2;VIM;P4HB;RPS…
ENCODE Histone Modifications 2015	H3K36me3_spleen_mm9	197/2000	1.06299e-43	2.88856	296.564	2.58007e-45	RPL4;EIF4A2;RPL5;RPL3;RPL32;RPL31;KDELR1;RPL8;RPL9;PHB2;RPL6;ACTB;RPL7;RPS15;PNN;RPS16;RPL18A;TRIM28;TMEM88;RPS18;RPL36AL;RPL35;RPL37;RPS11;B2M;RPS13;SNORA31;RPS12;TSPYL1;RPL21;RPL23;MIF;DDIT4;SNORD89;RPL24;TXNIP;CD2BP2;SNORA23;RPL27;RPL29;PFN1;AURKAIP1;RPL28;UBA52;ATF4;SF1;NOLC1;OAZ1;SNORA5C;TGOLN2;ATP5B;PCBP1;APOE;BTF3;RPL41;PRELID1;H3F3B;GADD45B;GADD45A;IRF2BP2;PBX2;EIF1;PRRC2A;RPS26;RPS25;SCA…
TF Perturbations Followed by Expression	SOX2_SIRNA_KYSE70_HUMAN_GSE47058_RNASEQ_DOWN	72/264	1.10396e-43	7.99787	808.829	1.20093e-44	MT-ND6;RPL5;ARF1;MT-ND5;HSP90AB1;HNRNPU;ENO1;YBX1;MT-ND2;RPL8;MKI67;ACTB;MT-ND1;ACTG1;RBM3;PTBP1;TUBA1B;TRIM28;PSMD2;HMGN2;PHLDA1;TMSB10;AP2M1;IER3;SRRM2;EIF5A;HSP90AA1;TPI1;HCFC1;MYL6;SFPQ;PKM;HNRNPH1;NCL;MYADM;SRSF2;FSCN1;PFN1;ALDOA;UBA52;PTMA;GAPDH;DDX5;SET;NOLC1;THBS1;LDHA;UBB;POLR2A;UBC;FLNA;HNRNPA1;RPL19;HSPA8;NPM1;H3F3B;HSPA5;FUS;NONO;TUBB4B;EEF2;HNRNPAB;RPS26;HNRNPK;KRT18;SERBP1;HNRNPA2B1…
TF Perturbations Followed by Expression	NEUROG3_OE_MOUSE_GSE3653_CREEDSID_GENE_1658_UP	72/264	1.10916e-43	7.99787	808.829	1.20093e-44	RPL4;RPL5;SPARC;RPL3;HSP90AB1;CITED2;MRFAP1;RPL9;ACTB;CTGF;ACTG1;EEF1B2;RPS4X;RPS14;RPL7A;TUBA1B;TUBA1A;RPL18A;TRIM28;RPS18;TMEM88;TMSB4X;RPL35;RPS11;KPNA2;PHLDA1;RPS13;HMGN1;SRRM2;DDX17;TPM4;RPL23;TPM1;RPSA;SFPQ;MORF4L2;MYADM;SRSF2;FSCN1;SRSF3;RPL27;PABPC1;UBA52;BEX4;DDX5;BEX1;THBS1;MAT2A;PCBP1;UBC;SERPINH1;RPL14;RPL15;HSPA8;H3F3B;HSPA5;UTP3;RPL23A;HNRNPAB;EIF1;RPS26;RPS28;KRT18;HNRNPA2B1;GNAS;R…
TF Perturbations Followed by Expression	PAX2_SIRNA_REP_HUMAN_GSE59781_RNASEQ_DOWN	83/366	1.12671e-43	6.65032	672.384	1.23144e-44	TOP2A;MT-ND4L;FKBP10;MT-ND4;RPL3;HSP90AB1;RPLP1;RPLP0;ATN1;CHD4;MT-ND2;MKI67;MT-ND3;MT-ND1;ACTG1;RPS15;RPS4X;RPS14;PTBP1;SEC61A1;CHCHD2;RPL18A;ARHGDIA;BSG;RPL35;RPLP2;RPL38;RPL37;RPS11;KPNA2;CTSD;AP2M1;SRRM2;TPI1;RPS5;RPL13A;HLA-A;HCFC1;RHOB;DDIT4;COL6A1;RPL27;MT-CO3;PABPC1;TLN1;RPL29;PFN1;ALDOA;SNRNP200;SLC25A5;RPL28;UBA52;GAPDH;SLC25A6;KMT2D;OAZ1;BAG6;LDHA;POLR2A;PCBP1;RPL14;FLNA;RPL15;FLNC;RPS…
Enrichr Submissions TF-Gene Coocurrence	ZNF394	76/299	1.15125e-43	7.45398	754.637	1.07699e-44	EIF4A2;BTG2;BTG1;HSP90AB1;CITED2;PRKCSH;HMGB2;HNRNPU;HSPB1;ADM;ENO1;SAT1;ACTB;MT2A;ZFP36;TUBA1A;FTH1;B2M;GLUL;JUNB;PHLDA1;SOX4;IER2;IER3;HIST1H1C;KDM6B;BRD2;HSP90AA1;DUSP1;ARRDC3;FOS;RHOB;PKM;DDIT4;TXNIP;PABPC1;ATF4;PPP1R15A;CEBPB;CEBPD;ODC1;THBS1;ZFP36L2;ZFP36L1;SOCS3;LDHA;MAT2A;UBC;PSAP;SLC38A2;MCL1;EGR1;CD74;HSPA8;JUN;MARCKSL1;JUND;GADD45B;H3F3B;HSPA5;GADD45A;PLK2;EEF2;PNRC1;EIF1;NFKBIA;H1F0;K…
Enrichr Submissions TF-Gene Coocurrence	ZBED1	76/299	1.15844e-43	7.45398	754.637	1.07699e-44	IFITM3;EIF4A2;BTG2;BTG1;CITED2;PRKCSH;HMGB2;HSPB1;ADM;YBX1;SAT1;ACTB;CYR61;CTGF;ACTG1;MT2A;TUBA1B;ZFP36;TUBA1A;CTSL;FTH1;TIMP1;B2M;GLUL;JUNB;CTSD;PHLDA1;SOX4;IER3;CTSB;HIST1H1C;DUSP1;TUBB;IGFBP3;TPM1;FOS;RHOB;EEF1A1;DDIT4;TXNIP;ALDOA;ATF4;SLC25A6;GRN;CEBPB;CEBPD;THBS1;ZFP36L2;ZFP36L1;LDHA;UBC;PSAP;HES1;SLC38A2;MCL1;EGR1;HSPA8;JUN;MARCKSL1;JUND;FN1;ISG15;EEF2;BST2;NFKBIA;H1F0;MARCKS;KLF6;ID2;ID1;B…
Enrichr Submissions TF-Gene Coocurrence	SREBF2	76/299	1.16573e-43	7.45398	754.637	1.07699e-44	TOP2A;BTG2;MIDN;BTG1;HSP90AB1;CITED2;PRKCSH;HSPB1;ENO1;ACTB;ACTG1;PTBP1;TUBA1B;ZFP36;TUBA1A;FTH1;KHSRP;SOX9;GLUL;JUNB;SOX4;SRRM2;KDM6B;HSP90AA1;DUSP1;TUBB;TPM1;FOS;RHOB;EEF1A1;PKM;DDIT4;FSCN1;TXNIP;PABPC1;ALDOA;GAPDH;ATF4;GRN;CEBPB;THBS1;ZFP36L2;ZFP36L1;SOCS3;LDHA;POLR2A;UBC;PSAP;FLNA;HES1;APOE;SLC38A2;MCL1;EGR1;HSPA8;JUN;JUND;HSPA5;FN1;EEF2;PRRC2A;NFKBIA;KLF6;FASN;ID2;ID1;BHLHE40;ZYX;GNAS;ID3;CA…
Enrichr Submissions TF-Gene Coocurrence	HMG20B	76/299	1.17311e-43	7.45398	754.637	1.07699e-44	IFITM3;TOP2A;BTG2;SPARC;CITED2;PRKCSH;HSPB1;ENO1;ACTB;PTMS;PTBP1;MT2A;ZFP36;CTSL;FTH1;KHSRP;ARHGDIA;BSG;JUNB;CTSD;SOX4;IER3;GPX4;DUSP1;TUBB;RPS5;TPM1;H2AFX;MIF;FOS;HIST2H2BE;RHOB;PKM;PPDPF;DDIT4;FSCN1;TXNIP;PFN1;ALDOA;PTMA;GAPDH;GRN;CEBPB;CEBPD;HIST1H2BK;ZFP36L1;MAT2A;PSAP;SERPINH1;HES1;APOE;EGR1;HSPA8;JUN;MARCKSL1;JUND;GADD45B;GADD45A;FN1;TUBB4B;EEF2;NFKBIA;KLF6;FASN;ID2;ID1;BHLHE40;GNAS;ID3;CAL…
TF Perturbations Followed by Expression	MYB_KD_A549_HUMAN_GSE85187_RNASEQ_DOWN	87/408	1.55905e-43	6.25323	630.177	1.71193e-44	MDC1;ARF1;HSP90AB1;ATN1;HNRNPU;CHD4;YBX1;MT-ND2;MT-ND3;ACTB;MT-ND1;ACTG1;MT-ATP6;PTBP1;TUBA1B;MTATP6P1;RPL36AL;FTH1;ARHGDIA;BSG;RPS11;GLUL;EIF5A;SRRM2;BRD2;RPS6;RPL13A;ILF2;HCFC1;ATXN2L;SFPQ;PKM;HNRNPH1;NCL;MYADM;MT-CO2;MT-CO3;PABPC1;HNRNPH3;SNRNP200;PFN1;ALDOA;GAPDH;PTMA;FTL;SF3B4;PPP1R15A;KMT2D;SHMT2;RPL12;RPL11;MAZ;NOLC1;BAG6;TGOLN2;LDHA;GANAB;POLR2A;PCBP1;RPS3;DVL3;APOE;EGR1;HSPA8;MARCKSL1;NO…
BioPlanet 2019	Disease	112/674	1.68185e-43	4.87308	507.783	5.56903e-46	RPL4;RPL5;RPL30;RPL3;RPL32;RPL31;RPL8;RPL10A;RPL9;RPL6;ACTB;RPL7;RPS15;RPS14;RPS16;RPL18A;RPS18;PSMD2;KHSRP;RPL35;HIST3H2BB;RPL38;BANF1;RPL37;RPS11;B2M;AP2M1;RPS13;RPS12;HIST1H2AB;RPL21;IGFBP5;RPS7;RPS8;RPL23;IGFBP3;RPS5;RPS6;HIST1H2AJ;RPSA;HLA-A;RPL24;RPL27;HIST1H2BH;RPL29;TLN1;HIST1H2BB;RPL28;UBA52;ATF4;HIST1H2BC;HSP90B1;HIST1H3A;UBB;UBC;ATP6V1F;RPL41;HSPA5;IGF2;RPS26;H19;RPS25;HIST1H4A;RPS28;R…
TF Perturbations Followed by Expression	PRRX1_SIRNA_MCF7_HUMAN_GSE79586_RNASEQ_UP	88/419	1.75504e-43	6.15906	619.928	1.9361e-44	IFITM3;TOP2A;MT-ND4;MT-ND5;HSP90AB1;GDI1;HMGB2;HNRNPU;HSPB1;MT-ND2;MT-ND3;ACTB;ACTG1;MT-ATP6;SEC61A1;TUBA1B;TUBA1A;TRIM28;FTH1;ARHGDIA;HMGN2;KPNA2;TMSB10;B2M;CTSD;AP2M1;IER3;BRD2;HSP90AA1;TMED9;H2AFZ;HLA-C;HLA-A;HLA-E;RHOB;SFPQ;HNRNPH1;MORF4L2;NCL;PPDPF;SRSF2;TXNIP;SRSF3;MT-CO2;MT-CO3;SLC25A5;PFN1;ALDOA;RPL28;UBA52;ARF6;FTL;GRN;DDX5;SET;CRABP2;SRSF1;HIST1H2BK;ATXN7L3B;HSP90B1;BAG6;POLR2A;UBB;PCBP…
TF Perturbations Followed by Expression	TRPS1_MUTATION_MOUSE_GSE33766_CREEDSID_GENE_621_UP	67/224	1.75585e-43	8.77147	882.831	1.94596e-44	RPL4;EIF4A2;RPL5;HSP90AB1;HNRNPU;RPL10A;ACTB;RPL7;ACTG1;RPS15;RPS4X;RPS14;RPL7A;TUBA1B;CHCHD2;TUBA1A;TRIM28;MDK;TMSB4X;RPS11;TMSB10;TPM4;IGFBP5;PEG3;RPL23;H2AFX;RPL13A;FOS;EEF1A1;MYL6;HNRNPH1;MORF4L2;FSCN1;MALAT1;KCTD12;SRSF6;PPIB;BEX1;RPL12;ZFP36L1;PRDX5;UBC;RPL14;RPS3;RPL13;FLNA;RPL15;RPS2;SLC38A2;EGR1;H3F3B;FUS;LUM;NONO;NR2F1;IGF2;RPL35A;RPS26;RPS28;COL3A1;MARCKS;COL1A2;HNRNPA2B1;RPS20;FAU;VIM…
TF Perturbations Followed by Expression	ETS1_SHRNA_DU145_HUMAN_GSE59020_RNASEQ_DOWN	62/186	2.05048e-43	9.77517	982.29	2.28296e-44	RPL4;TOP2A;RPL5;MT-ND4;MT-ND5;RPL31;RPLP1;RPLP0;ENO1;MT-ND2;MKI67;RPL10A;RPL6;ACTG1;RPS15;MT-ATP6;PTBP1;RPL7A;TUBA1B;RPS16;RPS18;ARHGDIA;RPL35;RPL37;EIF5A;RPS7;RPS8;H2AFZ;RPL23;RPS6;SIGMAR1;RPSA;PKM;NCL;RPL27;MT-CO2;MT-CO3;PFN1;PTMA;GAPDH;FTL;SET;RPL12;RPL14;RPS3;RPS2;RPS27A;HNRNPA1;HSPA8;RPL41;HSPA5;EEF2;HNRNPAB;RPS25;RPS27;HNRNPA2B1;RPS20;VIM;P4HB;MT-CYB;RPS21;EIF4G1
TF Perturbations Followed by Expression	XBP1_KO_MOUSE_GSE40273_CREEDSID_GENE_1060_UP	63/194	2.50839e-43	9.52323	955.01	2.8056e-44	RPL5;RPL3;HSP90AB1;RPLP1;RPLP0;HIST2H2AB;AUP1;RPL8;RPL9;EEF1B2;RPS4X;RPS14;PTBP1;RPL7A;CHCHD2;RPS18;RPL38;CTSD;RPS12;EIF5A;HSP90AA1;GPX1;GPX4;RPS5;RPL13A;RPSA;EDF1;MIF;PPDPF;RPL24;TLN1;RPL29;ALDOA;RPL28;UBA52;PTMA;GAPDH;GSTP1;HSP90B1;LDHA;PSMB4;PCBP1;UBC;PSAP;RPL13;HIST1H3H;HIST1H3I;RPS2;HIST1H3B;RPL18;HIST1H3C;RPL19;CD74;HSPA8;RPL41;JUND;GADD45B;H3F3B;DRAP1;GNB2;CALR;FAU;RPS24
TF Perturbations Followed by Expression	IRF7_OE_HUMAN_GSE37828_CREEDSID_GENE_1146_DOWN	63/195	3.5755e-43	9.4744	946.711	4.01742e-44	RPL5;SPARC;RPL3;RPL32;RPLP1;RPL8;RPL10A;RPL6;RPL7;HIST2H2AC;EEF1B2;RPS14;RPL7A;RPS16;RPL18A;TRIM28;RPS18;RPL35;RPLP2;RPL38;RPS11;RPS13;HIST1H1B;HIST1H2AB;TMED9;RPS7;HIST1H2AI;GPX4;RPS8;RPS5;HIST1H2AK;RPL13A;NEAT1;EEF1A1;DDIT4;NUPR1;ALDOA;RPL28;RPL12;UBB;CCDC85B;SERPINH1;RPS3;RPS2;RPL18;RPS27A;HIST1H3D;HSPA8;RPL41;NPM1;HNRNPA3;RPL23A;EEF2;RPS26;HIST1H4A;RPS27;HIST3H2A;UQCRQ;TPP1;HIST1H4D;RPS21;HIS…
TF Perturbations Followed by Expression	DLX4_OE_HUMAN_GSE21657_CREEDSID_GENE_2160_DOWN	78/323	3.82355e-43	7.0817	707.119	4.31565e-44	IFITM3;RPL30;PPP1R11;RPLP1;HSPB1;NUCKS1;ENO1;RPL8;SRP14;MEA1;RPL9;RPL7;RPS15;EEF1B2;CHCHD2;RPL36AL;RPS18;RPL38;TIMP1;GLUL;TMSB10;SOX4;RPS13;IER3;SRRM2;EIF5A;TMED9;HSP90AA1;TPI1;RPL21;H2AFZ;RPL23;TUBB;TPM1;EDF1;RPS3A;MIF;HIST2H2BE;TUFM;MYL6;PKM;RPL24;RPL27;PFN1;ARF6;CUTA;CD63;CRABP2;RPL11;HIST1H2BK;ZFP36L2;HSP90B1;BAG6;LDHA;PSMB4;UBB;RPS27A;RPL19;MCL1;RPL41;JUND;NONO;ISG15;RPL23A;RPS26;NFKBIA;RPS2…
TF Perturbations Followed by Expression	FOXO1_KO_MOUSE_GSE18308_CREEDSID_GENE_1168_DOWN	77/314	4.18405e-43	7.19129	717.38	4.74391e-44	RPL4;HSP90AB1;RPLP0;MRFAP1;HMGB2;HNRNPU;YBX1;RPL8;MKI67;ACTB;ACTG1;RBM3;PTBP1;RPL7A;TUBA1B;TUBA1A;TRIM28;RPL36AL;FTH1;TMSB4X;ARHGDIA;BANF1;KPNA2;AP2M1;IER3;HMGN1;EIF5A;HSP90AA1;GPX1;TPM4;H2AFZ;IGFBP3;H2AFX;RPSA;EEF1A1;MORF4L2;NCL;FSCN1;RPL27;XIST;PFN1;PPIB;SLC25A5;UBA52;PTMA;SET;GSTP1;ODC1;SRSF1;OAZ1;PCBP1;UBC;RPS2;MEST;RPL19;EGR1;NPM1;HNRNPA3;H3F3B;HSPA5;UBE2C;FUS;PLK2;NONO;CNBP;SSRP1;HNRNPAB;HN…
TF Perturbations Followed by Expression	ZNF217_OE_HUMAN_GSE35511_CREEDSID_GENE_344_UP	69/245	7.10221e-43	8.25902	819.487	8.08882e-44	RPL5;MT-ND4;MT-CO1;HMGB2;HSPB1;NUCKS1;PHB2;RPL9;ACTB;RPL6;RPL7;ACTG1;IRF2BPL;EEF1B2;RPS4X;RBM3;RPL7A;TUBA1B;RPS16;TUBA1A;RPL36AL;TMSB4X;RPL35;HMGN2;KPNA2;B2M;RPS13;HMGN1;HSP90AA1;RPS5;RPS6;RPSA;EDF1;RPS3A;MYL6;DDIT4;H3F3AP4;RPL24;RPL27;RPL29;PFN1;PFDN5;GAPDH;ARF6;FTL;SLC25A6;SF3B5;CD63;SET;RPL12;RPL11;LDHA;PNMA1;RPS3;RPL15;RPS2;UBE2C;SURF4;TUBB4B;EEF2;RPS26;RPS25;H1F0;HNRNPK;KRT18;ID1;RPS20;RPS21…
TF Perturbations Followed by Expression	MYC_SILENCING_HUMAN_GSE22139_CREEDSID_GENE_1007_UP	80/346	9.37762e-43	6.78047	670.865	1.07282e-43	MT-ND4;GDI1;KDELR1;MT-CO1;MRFAP1;MT-ND2;SRP14;ACTB;CYR61;CTGF;ACTG1;MT-ATP6;PTBP1;MT2A;TUBA1A;PSMD2;FTH1;TMSB4X;BSG;SH3BGRL3;TIMP1;B2M;TMSB10;IER2;IER3;EIF5A;TMED9;DUSP1;H2AFZ;TUBB;TPM1;HLA-B;HLA-C;HLA-A;ILF2;MYL6;PKM;HNRNPH1;H3F3AP4;FSCN1;COL6A3;MT-CO2;MALAT1;PFN1;PPIB;FTL;SF3B4;CD63;HSP90B1;PSMB4;PCBP1;PSAP;FLNA;MCL1;MARCKSL1;HNRNPA3;HSPA5;NONO;FN1;ISG15;DLK1;COL3A1;MARCKS;HNRNPK;KRT18;GNB2;HNR…
TF Perturbations Followed by Expression	NR2F2_KD_HUMAN_GSE47438_CREEDSID_GENE_2214_UP	78/327	9.93673e-43	6.99508	691.663	1.14186e-43	RPL3;HSP90AB1;RPLP1;MRFAP1;YBX1;PHB2;ACTB;PTMS;ACTG1;TRMT112;PTBP1;TUBA1A;RPS18;BSG;RPLP2;RPL38;TIMP1;TMSB10;SRRM2;EIF5A;TPI1;GPX4;TUBB;TPM2;RPS5;LDOC1;EDF1;MIF;HLA-A;TUFM;MYL6;MRPL51;MORF4L2;NCL;DDIT4;H3F3AP4;SRSF2;FSCN1;ALDOA;UBA52;GAPDH;CUTA;SF3B4;SHMT2;GSTP1;RPL11;OAZ1;RN7SL1;PRDX5;LDHA;PSMB4;POLR2A;PCBP1;APOE;RPL15;RPS2;RPL18;HES4;HSPA8;MARCKSL1;JUND;CNBP;SURF4;NR2F1;EEF2;HNRNPAB;RPS26;MARCK…
TF Perturbations Followed by Expression	U2AF1_KD_A549_HUMAN_GSE66553_RNASEQ_UP	61/183	1.0048e-42	9.77517	966.402	1.15978e-43	MT-ND6;RPL5;MT-ND5;HSP90AB1;RPL31;RPL8;MT-ND3;COX7C;RPL6;ACTG1;RPL7;RPS4X;RPS14;PTBP1;RPS16;TRIM28;RPS18;FTH1;TMSB4X;RPLP2;RPS11;PHLDA1;CTSD;RPS13;SRRM2;DDX17;EIF5A;RPS8;TPM2;RPS5;IGFBP3;RPS6;RPL13A;RPSA;RPS3A;EEF1A1;MYADM;SRSF3;RPL27;RPL29;SLC25A6;SET;SRSF1;THBS1;HSP90B1;RPL14;RPL15;RPS27A;HNRNPA1;PLK2;CNBP;FN1;RPL23A;EIF1;HNRNPK;RPS20;MT-CYB;RPS21;EIF4G2;TPT1;RPS23
GO Biological Process 2018	translation (GO:0006412)	69/233	1.01316e-42	8.68438	893.887	1.98542e-45	RPL4;RPL5;RPL30;RPL3;RPL32;RPL31;RPLP1;RPLP0;RPL8;RPL10A;RPL9;RPL6;RPL7;RPS15;EEF1B2;RPS4X;RPS14;TRMT112;RPL7A;RPS16;RPL18A;RPS18;RPL35;RPLP2;RPL38;RPL37;RPS11;RPS13;RPL21;RPS7;RPS8;RPL23;RPS5;RPS6;RPL13A;RPSA;RPS3A;TUFM;EEF1A1;MRPL51;RPL24;RPL27;RPL29;RPL28;EEF1A1P5;RPL12;RPL11;MRPS34;RPL14;RPS3;RPL13;RPL15;RPS2;RPL18;RPS27A;RPL19;RPL41;RPL35A;RPL23A;EEF2;RPS26;RPS25;RPS28;RPS27;RPS20;RPS21;RPS2…
TF Perturbations Followed by Expression	MYC_KD_HUMAN_GSE22139_CREEDSID_GENE_712_UP	73/281	1.01985e-42	7.61837	753.028	1.18236e-43	MT-ND4;SPARC;MT-CO1;MRFAP1;HSPB1;MT-ND2;ACTB;CYR61;CTGF;ACTG1;IRF2BPL;MT2A;TUBA1B;TUBA1A;PSMD2;FTH1;TMSB4X;SH3BGRL3;TIMP1;B2M;TMSB10;AP2M1;IER3;HMGN1;TPM4;DUSP1;TUBB;IGFBP3;TPM1;HLA-B;HLA-C;HLA-A;MYL6;PKM;H3F3AP4;COL6A3;MT-CO2;PFN1;PPIB;CD63;CEBPB;HIST1H2BK;HSP90B1;PSMB4;UBB;UBC;SERPINH1;FLNA;SLC38A2;MEST;H3F3B;HSPA5;PLK2;FN1;ISG15;DLK1;COL1A1;NFKBIA;COL3A1;MARCKS;KRT18;GNB2;MFAP2;RAB13;ZYX;GNAS;…
TF Perturbations Followed by Expression	PRDM16_DEPLETION_MOUSE_GSE35011_CREEDSID_GENE_487_UP	67/230	1.12514e-42	8.54265	843.51	1.31017e-43	IFITM3;RPL4;EIF4A2;FKBP10;SPARC;RPL3;HSP90AB1;RPLP1;RPLP0;HSPB1;ENO1;YBX1;RPL8;ACTB;ACTG1;RBM3;RPL7A;MT2A;TUBA1B;TMSB4X;RPL35;RPL38;SH3BGRL3;TIMP1;KPNA2;PHLDA1;HSP90AA1;TPM4;RPS8;H2AFZ;TPM2;RPS5;TPM1;RPSA;PCOLCE;MIF;MMP14;PKM;MORF4L2;MYADM;COL6A3;PFN1;PPIB;RPL28;UBA52;PTMA;GAPDH;AEBP1;HSP90B1;OLFML3;SERPINH1;SPP1;RPS3;FLNA;RPS2;NPM1;UBE2C;COL1A1;RPS26;COL3A1;COL1A2;CALU;CALR;VIM;P4HB;RAN;TPT1
TF Perturbations Followed by Expression	PPARD_KO_HCT116_HUMAN_GSE89729_RNASEQ_DOWN	51/117	1.15684e-42	12.7829	1261.79	1.35299e-43	RPL4;EIF4A2;SPARC;RPL3;RPL32;MT-CO1;RPL31;RPLP1;RPLP0;ENO1;RPL7;RPS4X;MTATP6P1;RPS18;RPS11;PHLDA1;B2M;BRD2;RPS8;RPL23;RPS6;RPL13A;HLA-A;EEF1A1;FSCN1;MT-CO2;MT-CO3;RPL28;RPL12;RPL11;HSP90B1;LDHA;UBB;UBC;RPS3;RPL15;EGR1;HSPA5;FUS;RPL35A;RPL23A;EEF2;MT-ATP8;H1F0;KLF6;BHLHE40;VIM;P4HB;MT-CYB;TPT1;RPS23
Enrichr Submissions TF-Gene Coocurrence	VPS72	75/299	1.20892e-42	7.3559	727.275	1.15202e-43	TOP2A;HSP90AB1;PRKCSH;RPLP0;HNRNPU;HSPB1;ENO1;YBX1;RPL8;RPL10A;PHB2;ACTB;ACTG1;RPS14;TUBA1B;ZFP36;TRIM28;PSMD2;FTH1;ARHGDIA;BANF1;RPS11;IER3;EIF5A;TPI1;TUBB;RPS5;H2AFX;MIF;FOS;ILF2;PKM;NCL;DDIT4;TXNIP;PFN1;ALDOA;GAPDH;SF3B4;SF3B5;GRN;SET;RPL12;RPL11;PSMB4;MAT2A;UBC;RPL14;RPS3;RPL13;HES1;APOE;RPL18;MEST;MCL1;EGR1;HSPA8;JUN;NPM1;MARCKSL1;GADD45B;GADD45A;UBE2C;EEF2;EIF1;DRAP1;NFKBIA;ID1;BHLHE40;GNAS…
Enrichr Submissions TF-Gene Coocurrence	KAT5	75/299	1.21633e-42	7.3559	727.275	1.15202e-43	TOP2A;BTG2;RPL3;BTG1;HSP90AB1;CITED2;PRKCSH;HNRNPU;CHD4;ENO1;YBX1;ACTB;ACTG1;PTBP1;TRIM28;FTH1;BSG;BANF1;JUNB;CTSD;SOX4;BRD2;HSP90AA1;GPX4;DUSP1;TUBB;H2AFX;FOS;RHOB;TUFM;SFPQ;PKM;NCL;DDIT4;PFN1;ALDOA;GAPDH;SF1;ATF4;PPP1R15A;GRN;FKBP2;CEBPB;CEBPD;ZFP36L1;SOCS3;UBB;POLR2A;MAT2A;UBC;RPS3;RPL18;MCL1;EGR1;HSPA8;JUN;NPM1;JUND;HSPA5;GADD45A;EEF2;DRAP1;NFKBIA;KLF6;FASN;ID2;APEX1;SERBP1;BHLHE40;HYOU1;CALR…
Enrichr Submissions TF-Gene Coocurrence	CUL4A	75/299	1.22384e-42	7.3559	727.275	1.15202e-43	EIF4A2;TOP2A;RPL5;HSP90AB1;PRKCSH;HMGB2;HNRNPU;HSPB1;CHD4;ENO1;YBX1;ACTB;ACTG1;PTBP1;TUBA1A;PSMD2;BSG;KPNA2;B2M;DDX17;HSP90AA1;TPI1;TUBB;RPS6;TPM1;EEF1A1;SFPQ;PKM;HNRNPH1;NCL;SRSF2;TXNIP;PABPC1;ALDOA;SRSF6;GAPDH;DDX5;SET;SRSF1;HSP90B1;LDHA;HNRNPDL;MAT2A;UBC;FLNA;HNRNPA1;SLC38A2;MCL1;EGR1;HSPA8;JUN;NPM1;HSPA5;NONO;CNBP;FN1;EEF2;HNRNPK;SON;FASN;SERBP1;HNRNPA2B1;BHLHE40;HNRNPD;GNAS;CALR;VIM;P4HB;RPS…
TF Perturbations Followed by Expression	NRL_DEFICIENCY_MOUSE_GSE8972_CREEDSID_GENE_657_UP	73/283	1.71319e-42	7.56453	743.65	2.02118e-43	RPL5;BTG2;MIDN;RPL3;HSP90AB1;KDELR1;RPLP1;RPLP0;CHD4;YBX1;RPL8;SAT1;ACTB;RPL6;RPL7;PTMS;ACTG1;RBM3;RPL7A;TUBA1A;TRIM28;TMSB4X;BSG;RPL37;CTSD;TMSB10;SOX4;HIST1H2AL;TPI1;RPL21;RPS7;RPS5;RPS6;HIST2H2BE;EEF1A1;HNRNPH1;MORF4L2;SRSF2;PABPC1;XIST;RPL28;PTMA;RPL13;APOE;RPS2;RPL18;RPS27A;HIST1H3C;RPL19;RPL41;NPM1;MARCKSL1;JUND;H3F3B;RPL23A;SSRP1;EEF2;EIF1;HIGD2A;RPS26;RPS28;H1F0;MARCKS;GNB2;HNRNPA2B1;GNAS…
TF Perturbations Followed by Expression	HNF4G_OE_LNCAP_HUMAN_GSE85557_RNASEQ_UP	79/339	1.71884e-42	6.83397	671.837	2.01906e-43	MT-ND4;HSP90AB1;HNRNPU;HSPB1;ENO1;YBX1;RPL8;MKI67;PHB2;ACTB;PTBP1;SEC61A1;TUBA1B;RPS16;RPL18A;TRIM28;PSMD2;FTH1;RPLP2;KPNA2;IER2;EIF5A;BRD2;HSP90AA1;TPI1;H2AFZ;SIGMAR1;H2AFX;RPSA;TUFM;SFPQ;NCL;SRSF2;SRSF3;MT-CO2;PABPC1;PFN1;ALDOA;PPIB;SLC25A5;UBA52;PTMA;GAPDH;ATF4;SET;SHMT2;MAZ;NOLC1;OAZ1;HSP90B1;LDHA;HNRNPDL;PCBP1;RPS2;RPL19;EGR1;HSPA8;PRELID1;JUN;NPM1;JUND;HSPA5;SURF4;PRRC2C;IRF2BP2;EIF1;SERBP1…
TF Perturbations Followed by Expression	NRL_DEFICIENCY_MOUSE_GSE8972_CREEDSID_GENE_656_UP	65/216	2.19961e-42	8.82481	865.301	2.60628e-43	EIF4A2;RPL5;RPL3;RPLP1;ACTB;RPL6;RPL7;ACTG1;RPS4X;TUBA1B;TUBA1A;TMSB4X;BSG;BANF1;RPL37;TMSB10;SOX4;HMGN1;HIST1H1C;HSP90AA1;TPI1;RPL21;RPS7;RPS6;H2AFX;RPL13A;EEF1A1;PABPC1;XIST;ALDOA;SRSF6;PTMA;GAPDH;BEX4;UQCRB;ZFP36L2;ZFP36L1;HSP90B1;LDHA;UBB;PCBP1;UBC;SERPINH1;RPS3;H1FX;RPS2;BTF3;MARCKSL1;H3F3B;HSPA5;NONO;RPL23A;EEF2;RPS26;H19;COPS6;H1F0;ID2;HNRNPA2B1;HNRNPD;CALM3;RPS24;NOP10;RAN;TPT1
TF Perturbations Followed by Expression	GLI1_SIRNA_HCT116_HUMAN_GSE56788_RNASEQ_UP	69/249	2.21953e-42	8.12635	796.706	2.64122e-43	MT-ND6;RPL4;RPL5;MT-ND4L;RPL30;MT-ND5;RPL3;MT-CO1;RPLP1;RPLP0;MT-ND3;RPL9;COX7C;RPL7;EEF1B2;RPS4X;RPS14;RPL7A;RPL36AL;RPS18;FTH1;TMSB4X;RPS11;KPNA2;B2M;RPS13;TSPYL1;RPS5;RPS6;SIGMAR1;RPSA;RPS3A;HLA-A;TUFM;EEF1A1;MYL6;RPL27;MT-CO2;PABPC1;SLC25A5;SLC25A6;DDX5;RPL12;GSTP1;ATXN7L3B;THBS1;UBB;SERPINH1;RPL14;RPS3;RPL15;RPS2;RPS27A;MCL1;HNRNPA0;RPL41;RPL23A;TUBB4B;RPS25;H1F0;RPS27;APEX1;CALM3;RPS20;UBA1…
TF Perturbations Followed by Expression	E2F4_KO_MOUSE_GSE11039_CREEDSID_GENE_1167_UP	64/210	4.11862e-42	8.9373	870.649	4.92215e-43	RPL4;HSP90AB1;RPLP0;YBX1;RPL8;RPL10A;RPL7;EEF1B2;RPS4X;RBM3;RPL7A;CHCHD2;TUBA1A;RPL36AL;CTSL;RPL35;RPLP2;RPS11;KPNA2;RPS13;RPS12;HMGN1;EIF5A;TPI1;RPL21;RPS7;H2AFZ;RPS5;RPL13A;MIF;RPL24;RPL27;ALDOA;GAPDH;ATF4;SET;SHMT2;RPL11;ODC1;HSP90B1;LDHA;PSMB4;UBC;SERPINH1;RPL14;RPL13;FLNA;RPS2;RPS27A;SLC38A2;HSPA8;NPM1;HSPA5;IGF2;RPL35A;EIF1;H19;FASN;CALU;RPS20;CALR;VIM;RPS24;RAN
TF Perturbations Followed by Expression	IKZF3_MUT_MOUSE_GSE12356_CREEDSID_GENE_599_DOWN	75/305	4.39109e-42	7.21119	701.972	5.29264e-43	IGHM;BTG1;HSP90AB1;RPLP1;HMGB2;RPL8;MKI67;ACTB;ACTG1;RPS15;EEF1B2;RPS4X;TRMT112;TUBA1B;ZFP36;CHCHD2;TUBA1A;RPL36AL;RPL35;RPLP2;SH3BGRL3;B2M;TMSB10;SOX4;HMGN1;HIST1H1C;HSP90AA1;RPL21;TPM4;RPS8;H2AFZ;RPS5;H2AFX;RPL13A;RPSA;MIF;FOS;RHOB;MYL6;RPL24;TXNIP;RPL27;ALDOA;PPIB;RPL12;GSTP1;HIST1H2BL;HSP90B1;HLX;UBC;RPL14;RPL13;RPL18;RPS27A;SLC38A2;ATP6V1F;CD74;HSPA8;PRELID1;RPL41;JUN;HNRNPA3;H3F3B;RPL35A;SS…
TF Perturbations Followed by Expression	NEUROG3_OE_MOUSE_GSE3653_CREEDSID_GENE_2289_DOWN	75/305	4.40978e-42	7.21119	701.972	5.29264e-43	IFITM3;EIF4A2;TOP2A;SPARC;HSP90AB1;RPL32;HNRNPU;HSPB1;RPL9;ACTB;ACTG1;RPS15;RPS14;RPL7A;CHCHD2;TRIM28;RPL36AL;PSMD2;TMSB4X;BSG;RPL38;BANF1;RPS11;TMSB10;EIF5A;HSP90AA1;GPX1;GPX4;H2AFZ;RPL23;EEF1A1;MYL6;SFPQ;HNRNPH1;MORF4L2;NCL;RPL24;PABPC1;PFN1;SLC25A5;RPL28;UBA52;PTMA;GAPDH;ARF6;SET;BEX1;UQCRB;RPL12;RPL11;SRSF1;COX5B;OAZ1;HSP90B1;SOCS3;UBC;SPP1;RPS2;HNRNPA1;RPL19;EGR1;RPL41;NPM1;H3F3B;UBE2C;FN1;R…
TF Perturbations Followed by Expression	OVOL1_OE_MDA_HUMAN_GSE51975_RNASEQ_UP	78/335	6.28396e-42	6.82803	662.169	7.63831e-43	TOP2A;RPL5;RPL30;MT-ND5;HSP90AB1;RPL31;RPLP0;MRFAP1;HMGB2;NUCKS1;YBX1;MKI67;RPL10A;RPL6;CYR61;RPL7;RPS4X;MT2A;PSMD2;FTH1;TMSB4X;SH3BGRL3;HMGN2;B2M;PHLDA1;IER3;HSP90AA1;TPM4;H2AFZ;HLA-B;HLA-C;RPS3A;HLA-A;EEF1A1;MYL6;MMP14;MORF4L2;DDIT4;PABPC1;SNRNP200;PTMA;ARF6;FTL;CD63;SET;GSTP1;RPL11;THBS1;HSP90B1;LDHA;UBC;RPS3;RPL15;MCL1;CD74;HSPA8;RPL41;NPM1;HSPA5;FN1;PRRC2C;BST2;RPS25;H1F0;MARCKS;KLF6;HNRNPK;…
TF Perturbations Followed by Expression	HOXB4_INDUCTION_MOUSE_GSE9044_CREEDSID_GENE_165_UP	78/335	6.31047e-42	6.82803	662.169	7.63831e-43	ARF1;UBXN1;HSP90AB1;CITED2;PRKCSH;RPLP1;RPLP0;MRFAP1;RPL10A;RBM3;RPS14;PTBP1;MT2A;TRIM28;RPL36AL;TMEM88;CTSL;MDK;PSMD2;FTH1;ARHGDIA;BSG;RPLP2;SH3BGRL3;BANF1;RPS11;CTSD;TPI1;GPX1;RPS7;GPX4;RPS8;ARRDC3;H2AFX;PKM;SRSF2;FSCN1;SLC25A5;RPL28;BEX4;SF3B4;ISYNA1;CRABP2;GSTP1;ODC1;OAZ1;LDHA;PCBP1;PSAP;SERPINH1;FLNA;APOE;RPS27A;MEST;ATP6V1F;BTF3;OST4;PRELID1;MARCKSL1;FZD2;FUS;IGF2;FN1;RPL23A;SSRP1;EEF2;HIGD…
TF Perturbations Followed by Expression	KLF4_OE_HUMAN_GSE3113_CREEDSID_GENE_2071_DOWN	60/181	6.98939e-42	9.72116	941.664	8.53148e-43	RPL30;HSP90AB1;RPL32;RPLP0;HSPB1;ENO1;RPL8;ACTB;ACTG1;EEF1B2;RPS15;RPS4X;RPL7A;TRIM28;RPS18;MDK;RPL37;HMGN2;RPS11;TMSB10;AP2M1;RPS12;HSP90AA1;H2AFZ;RPL23;TPM1;RPL13A;RPSA;EEF1A1;MYL6;SRSF2;RPL24;PABPC1;ALDOA;PTMA;PFDN5;GAPDH;FTL;ATF4;UQCRB;PSMB4;UBB;SERPINH1;RPS2;HSPA8;RPL41;FUS;RPL23A;TUBB4B;BST2;UQCRQ;HNRNPA2B1;ZYX;ID3;FAU;RPS24;RAN;HSPA1B;TPT1;UBE2M
TF Perturbations Followed by Expression	TRPS1_MUTATION_MOUSE_GSE33766_CREEDSID_GENE_621_DOWN	74/298	7.65267e-42	7.28217	704.715	9.38018e-43	ARF1;RPL3;BTG1;RPLP1;HMGB2;YBX1;RPL8;SRP14;PHB2;RPL6;EEF1B2;RPL36AL;PSMD2;BSG;RPL35;RPL38;KPNA2;RPS12;EIF5A;TPI1;GPX1;RPL21;RPS7;GPX4;RPS5;IGFBP3;RPSA;MIF;RHOB;PKM;DDIT4;GAS1;RPL27;PABPC1;AURKAIP1;SLC25A5;RPL28;GAPDH;CRABP2;UQCRB;RPL11;COX5B;OAZ1;HSP90B1;LDHA;SERPINH1;RPS27A;HNRNPA1;RPL19;BTF3;HSPA8;RPL41;MARCKSL1;HNRNPA3;HSPA5;UBE2C;ALYREF;CNBP;RNF26;RPL23A;SSRP1;EEF2;HIGD2A;HNRNPK;ID1;HNRNPD;ID…
TF Perturbations Followed by Expression	NFKB1_INACTIVATION_HUMAN_GSE20667_CREEDSID_GENE_2577_UP	65/220	7.6761e-42	8.66436	838.409	9.44811e-43	RPL4;RPL5;RPL30;RPL3;BTG1;MRFAP1L1;HSP90AB1;MT-CO1;RPL31;ENO1;YBX1;MT-ND2;RPL8;RPL10A;MT-ND3;RPL9;RPL6;ACTG1;MT-ATP6;EEF1B2;RPS14;RPL7A;MT2A;RPS16;TUBA1A;RPS18;RPL37;RPS13;RPL21;RPS7;RPS8;RPL13A;RPS3A;MIF;EEF1A1;SFPQ;NCL;RPL24;MT-CO2;MALAT1;RPL29;ALDOA;ATF4;CEBPB;RPL12;RPL11;UBC;RPL14;RPS3;RPL15;RPS2;RPS27A;SLC38A2;JUN;NPM1;JUND;GADD45A;RPL23A;EEF2;EIF1;NFKBIA;RPS25;RPS27;VIM;TPT1
TF Perturbations Followed by Expression	OVOL1_OE_PC3_HUMAN_GSE48230_RNASEQ_DOWN	70/263	9.87899e-42	7.80527	753.278	1.221e-42	FKBP10;RPL30;RPLP1;RPLP0;MRFAP1;YBX1;SRP14;COX7C;RPS4X;RBM3;SEC61A1;TUBA1A;PSMD2;FTH1;TMSB4X;TIMP1;RPS11;B2M;TMSB10;IER2;DDX17;RPL21;IGFBP3;RPSA;RPS3A;EEF1A1;MYL6;MMP14;SFPQ;PKM;MORF4L2;COL6A2;H3F3AP4;COL6A3;SRSF6;PPIB;PFDN5;ATF4;CD63;GRN;DDX5;UQCRB;RPL12;SRSF1;LENG8;GANAB;PNMA1;UBB;MAT2A;UBC;RPL15;FLNC;RPS27A;RPL19;HSPA8;PRELID1;RPL41;JUN;NPM1;H3F3B;HSPA5;RPL35A;RPL23A;EIF1;DRAP1;H1F0;ID1;BHLHE4…
TF Perturbations Followed by Expression	BCL11A_KO_MOUSE_GSE28333_CREEDSID_GENE_1542_DOWN	63/205	1.02696e-41	9.01223	869.337	1.27977e-42	EIF4A2;IGHM;RPL3;BTG1;HSP90AB1;RPL32;RPLP1;RPLP0;RPL10A;ACTB;RPL6;ACTG1;EEF1B2;RPS4X;RPS14;RPL7A;TUBA1B;ZFP36;RPL18A;TMSB4X;ARHGDIA;RPL38;SH3BGRL3;TMSB10;IER2;EIF5A;GPX1;RPL21;DUSP1;RPS8;RPS5;RPSA;FOS;RHOB;EEF1A1;MYL6;PKM;PABPC1;XIST;PFN1;PTMA;RPL11;OAZ1;THBS1;ZFP36L1;HSP90B1;PRDX5;LDHA;RPL13;RPS2;HNRNPA0;EGR1;JUN;NPM1;JUND;RPL35A;RPS26;NFKBIA;KLF6;FAU;VIM;TPT1;RPS23
TF Perturbations Followed by Expression	TCF3_KO_MOUSE_GSE26788_CREEDSID_GENE_1545_DOWN	79/347	1.0299e-41	6.67641	644.028	1.27817e-42	IFITM3;RPL4;RPL5;RPL30;RPL32;RPLP1;RPLP0;RPL8;RPL10A;PHB2;ACTB;RPL7;RPS15;EEF1B2;PNN;RPS14;TRMT112;PTBP1;RPS16;RPL36AL;RPS18;BSG;RPLP2;RPL38;RPL37;RPS11;B2M;CTSD;SRRM2;GPX1;RPS5;RPS6;RPL13A;RPSA;EDF1;MIF;NEAT1;PKM;NCL;PPDPF;RPL24;NUPR1;TLN1;RPL29;PFN1;ALDOA;RPL28;UBA52;PTMA;PFDN5;CD63;UQCRB;SRSF1;PSMB4;UBB;UBC;RPS3;RPL13;RPL15;RPS2;RPL18;HNRNPA1;HIST1H3D;RPL19;CD74;HSPA8;NPM1;FUS;CNBP;RPL23A;EEF2…
TF Perturbations Followed by Expression	LHX1_MUT_ABLATION_MOUSE_GSE4230_CREEDSID_GENE_775_UP	81/367	1.03952e-41	6.47239	624.234	1.30073e-42	IFITM3;EIF4A2;SPARC;UBXN1;RPL32;CITED2;RPLP1;RPLP0;MRFAP1;RPL8;PTMS;ISLR;TUBA1A;TRIM28;MDK;FTH1;ARHGDIA;BSG;RPLP2;SH3BGRL3;BANF1;PHLDA1;TMSB10;EIF5A;BRD2;TPI1;GPX1;TPM4;GPX4;RPS8;H2AFX;SHISA3;MIF;RHOB;PKM;PPDPF;XIST;PFN1;PPIB;RPL28;GAPDH;ISYNA1;RPL11;ODC1;BAG6;PRDX5;PSAP;SERPINH1;FLNA;NDN;H1FX;RPS2;MEST;RPL19;PRELID1;RPL41;MARCKSL1;FZD2;UTP3;UBE2C;NR2F1;IGF2;FN1;SSRP1;EEF2;EIF1;COL1A1;H19;MFAP4;C…
GO Biological Process 2018	rRNA metabolic process (GO:0016072)	64/201	1.06119e-41	9.33748	938.288	2.2875e-44	RPL4;RPL5;RPL30;RPL3;RPL32;RPL31;RPLP1;RPLP0;RPL8;RPL10A;RPL9;RPL6;RPL7;RPS15;RPS4X;RPS14;RPL7A;RPS16;RPL18A;RPS18;RPL35;RPLP2;RPL38;RPL37;RPS11;RPS13;RPL21;RPS7;RPS8;RPL23;RPS5;RPS6;RPL13A;RPSA;RPS3A;RPL24;RPL27;RPL29;RPL28;UBA52;RPL12;RPL11;NOLC1;EXOSC6;RPL14;RPS3;RPL13;RPL15;RPS2;RPL18;RPS27A;RPL19;RPL41;UTP3;RPL35A;RPL23A;RPS26;RPS25;RPS28;RPS27;RPS20;RPS21;RPS24;RPS23
Enrichr Submissions TF-Gene Coocurrence	ZNF830	74/299	1.18863e-41	7.25782	700.518	1.20865e-42	RPL4;TOP2A;BTG1;RPL31;CITED2;PRKCSH;HMGB2;HNRNPU;HSPB1;ADM;NUCKS1;RPL9;CTGF;IRF2BPL;PNN;ZFP36;TRIM28;SEPHS2;JUNB;PHLDA1;RPS13;IER3;HIST1H1C;SRRM2;BRD2;RPS6;H2AFX;FOS;RHOB;SFPQ;NCL;DDIT4;SRSF2;TXNIP;SRSF3;SF1;ATF4;PPP1R15A;CEBPB;RPL12;RPL11;SRSF1;NOLC1;THBS1;ZFP36L2;POLR2A;MAT2A;RPL14;HNRNPA1;SLC38A2;MCL1;EGR1;HSPA8;PRPF38B;JUN;GADD45B;HSPA5;GADD45A;UTP3;IRF2BP2;EEF2;NFKBIA;RPS25;HNRNPK;SON;FASN;I…
Enrichr Submissions TF-Gene Coocurrence	ZNF598	74/299	1.19546e-41	7.25782	700.518	1.20865e-42	MIDN;HSP90AB1;CHPF;PRKCSH;RPLP0;HNRNPU;HSPB1;ENO1;RPL8;ACTB;ACTG1;RPS15;PTBP1;TUBA1B;RPL18A;TRIM28;FTH1;KHSRP;ARHGDIA;BSG;RPLP2;JUNB;CTSD;IER2;SRRM2;BRD2;FBXW5;GPX4;DUSP1;TUBB;RPS5;H2AFX;MIF;FOS;HCFC1;RHOB;ATXN2L;PKM;NCL;DDIT4;FSCN1;ALDOA;RPL28;GAPDH;PPP1R15A;GRN;CEBPB;LDHA;POLR2A;UBC;RPL13;FLNA;RPS2;RPL18;SLC38A2;EGR1;HSPA8;JUN;JUND;IRF2BP2;TUBB4B;EEF2;HNRNPAB;PRRC2A;FASN;GNB2;ID1;BHLHE40;ZYX;P4…
Enrichr Submissions TF-Gene Coocurrence	PRR3	74/299	1.20237e-41	7.25782	700.518	1.20865e-42	EIF4A2;TOP2A;MDC1;BTG2;BTG1;HSP90AB1;CITED2;PRKCSH;HMGB2;HNRNPU;HSPB1;ENO1;CYR61;CTGF;MT2A;ZFP36;TUBA1A;KHSRP;JUNB;PHLDA1;SOX4;IER2;IER3;HIST1H1C;BRD2;DUSP1;TUBB;ARRDC3;TPM1;H2AFX;FOS;RHOB;SFPQ;PKM;DDIT4;FSCN1;TXNIP;SRSF3;ALDOA;PPP1R15A;CEBPB;CEBPD;SHMT2;ODC1;SRSF1;THBS1;ZFP36L2;ZFP36L1;BAG6;SOCS3;LDHA;HES1;SLC38A2;MEST;EGR1;JUN;MARCKSL1;GADD45B;FUS;PLK2;NR2F1;PRRC2A;EIF1;NFKBIA;KLF6;FASN;ID2;ID1…
Enrichr Submissions TF-Gene Coocurrence	NR1H2	74/299	1.20936e-41	7.25782	700.518	1.20865e-42	BTG2;MIDN;BTG1;CHPF;CITED2;PRKCSH;HSPB1;ENO1;ACTB;ACTG1;RPS15;MT2A;ZFP36;TRIM28;FTH1;KHSRP;ARHGDIA;BSG;JUNB;CTSD;IER2;IER3;HIST1H1C;EIF5A;KDM6B;FBXW5;GPX1;GPX4;DUSP1;RPS5;MIF;FOS;RHOB;PKM;PPDPF;DDIT4;FSCN1;TXNIP;PFN1;ALDOA;GAPDH;ATF4;PPP1R15A;GRN;CEBPB;CEBPD;ZFP36L1;CCDC85B;UBC;PSAP;HES1;APOE;RPL18;EGR1;CD74;HSPA8;JUN;JUND;GADD45B;GADD45A;EEF2;NFKBIA;KLF6;FASN;ID2;GNB2;ID1;BHLHE40;ZYX;GNAS;ID3;VI…
Enrichr Submissions TF-Gene Coocurrence	MBNL1	74/299	1.21643e-41	7.25782	700.518	1.20865e-42	EIF4A2;BTG2;SPARC;BTG1;HSP90AB1;CITED2;PRKCSH;HNRNPU;HSPB1;NUCKS1;ENO1;ACTB;ACTG1;ZFP36;TUBA1A;FTH1;B2M;GLUL;JUNB;CTSB;DDX17;HSP90AA1;DUSP1;TUBB;TPM1;FOS;RHOB;EEF1A1;PKM;HNRNPH1;DDIT4;TXNIP;SRSF3;MALAT1;PABPC1;ALDOA;GAPDH;DDX5;SRSF1;THBS1;ZFP36L2;ZFP36L1;HSP90B1;LDHA;MAT2A;UBC;PSAP;FLNA;SLC38A2;MCL1;EGR1;HSPA8;JUN;NPM1;HSPA5;CNBP;FN1;PRRC2C;EEF2;EIF1;NFKBIA;MARCKS;KLF6;HNRNPK;ID2;SERBP1;HNRNPA2B1…
Enrichr Submissions TF-Gene Coocurrence	KLF4	74/299	1.22358e-41	7.25782	700.518	1.20865e-42	IFITM3;BTG2;SPARC;BTG1;CITED2;HSPB1;ADM;SAT1;CYR61;CTGF;MT2A;ZFP36;TUBA1A;ADAMTS1;FTH1;SOX9;TIMP1;B2M;GLUL;JUNB;PHLDA1;SOX4;IER2;IER3;HIST1H1C;IGFBP5;DUSP1;IGFBP3;ARRDC3;FOS;RHOB;DDIT4;MYADM;TXNIP;KCTD12;NUPR1;PPP1R15A;GRN;CEBPB;CEBPD;THBS1;ZFP36L2;ZFP36L1;SOCS3;SPP1;HES1;APOE;SLC38A2;MCL1;EGR1;CD74;JUN;JUND;GADD45B;HSPA5;GADD45A;PLK2;FN1;ISG15;COL1A1;NFKBIA;COL3A1;MARCKS;KLF6;COL1A2;KRT18;ID2;ID…
Enrichr Submissions TF-Gene Coocurrence	HES1	74/299	1.23082e-41	7.25782	700.518	1.20865e-42	IFITM3;TOP2A;BTG2;SPARC;BTG1;CITED2;PRKCSH;HMGB2;HSPB1;ADM;SAT1;ACTB;CYR61;CTGF;MT2A;ZFP36;ADAMTS1;FTH1;SOX9;TIMP1;GLUL;JUNB;PHLDA1;SOX4;IER2;IER3;IGFBP5;DUSP1;IGFBP3;ARRDC3;TPM1;FOS;RHOB;DDIT4;FSCN1;TXNIP;PPP1R15A;GRN;CEBPB;CEBPD;ODC1;THBS1;ZFP36L2;ZFP36L1;SOCS3;SPP1;APOE;SLC38A2;MCL1;EGR1;JUN;MARCKSL1;JUND;GADD45B;GADD45A;FZD7;PLK2;FN1;IRF2BP2;NR2F2;COL1A1;NFKBIA;MARCKS;KLF6;KRT18;ID2;ID1;BHLHE…
Enrichr Submissions TF-Gene Coocurrence	GTF2H2	74/299	1.23815e-41	7.25782	700.518	1.20865e-42	EIF4A2;TOP2A;BTG1;HSP90AB1;CITED2;PRKCSH;HMGB2;HNRNPU;ENO1;MKI67;SAT1;ACTB;CYR61;CTGF;TUBA1B;TUBA1A;ADAMTS1;KPNA2;GLUL;PHLDA1;SOX4;IER3;HMGN1;EIF5A;HSP90AA1;DUSP1;H2AFZ;TUBB;ARRDC3;FOS;ILF2;RHOB;EEF1A1;HNRNPH1;NCL;DDIT4;SRSF2;TXNIP;SRSF3;PABPC1;GAPDH;GRN;CEBPB;SET;ODC1;SRSF1;THBS1;ZFP36L1;HSP90B1;LDHA;MAT2A;SPP1;SLC38A2;EGR1;HSPA8;JUN;NPM1;HSPA5;UBE2C;PLK2;EIF1;NFKBIA;ID2;APEX1;ID1;SERBP1;HNRNPA2…
Enrichr Submissions TF-Gene Coocurrence	CPSF4	74/299	1.24557e-41	7.25782	700.518	1.20865e-42	RPL4;TOP2A;RPL3;HSP90AB1;RPLP0;HMGB2;HNRNPU;HSPB1;YBX1;RPL8;RPL10A;PHB2;ACTB;RPS15;PTBP1;RPL7A;TUBA1B;ZFP36;TRIM28;PSMD2;KHSRP;RPS11;IER3;H2AFZ;TUBB;RPS5;RPS6;TPM1;MIF;FOS;ILF2;SFPQ;PKM;NCL;DDIT4;SRSF2;SRSF3;PABPC1;ALDOA;SRSF6;GAPDH;GRN;CEBPD;RPL12;ODC1;SRSF1;NOLC1;MAT2A;RPS3;RPL13;HES1;RPS2;RPL18;HNRNPA1;EGR1;HSPA8;JUN;GADD45A;FUS;ALYREF;NONO;SSRP1;EEF2;HNRNPAB;COPS6;HNRNPK;HNRNPA2B1;BHLHE40;HNR…
Enrichr Submissions TF-Gene Coocurrence	BRPF1	74/299	1.25307e-41	7.25782	700.518	1.20865e-42	TOP2A;BTG2;MIDN;BTG1;CITED2;PRKCSH;HNRNPU;CHD4;ACTB;ACTG1;PTBP1;ZFP36;TRIM28;KHSRP;JUNB;SRRM2;KDM6B;BRD2;HSP90AA1;DUSP1;TUBB;ARRDC3;H2AFX;FOS;HCFC1;RHOB;ATXN2L;NCL;DDIT4;SRSF2;TXNIP;PABPC1;TLN1;PFN1;SRSF6;GAPDH;SF1;ATF4;PPP1R15A;PPP1R15B;CEBPB;SRSF1;NOLC1;ZFP36L2;ZFP36L1;POLR2A;MAT2A;UBC;FLNA;SLC38A2;MCL1;EGR1;HSPA8;JUN;JUND;GADD45B;GADD45A;PRRC2C;IRF2BP2;EEF2;PRRC2A;EIF1;NFKBIA;KLF6;SON;FASN;HNR…
Enrichr Submissions TF-Gene Coocurrence	BRD9	74/299	1.26066e-41	7.25782	700.518	1.20865e-42	EIF4A2;TOP2A;HSP90AB1;PRKCSH;HMGB2;HNRNPU;CHD4;MKI67;ACTB;ACTG1;PNN;PTBP1;TUBA1B;TRIM28;FTH1;KHSRP;CTSB;SRRM2;BRD2;HSP90AA1;TPI1;DUSP1;TUBB;TPM1;FOS;HCFC1;SFPQ;PKM;HNRNPH1;NCL;DDIT4;MYADM;SRSF2;FSCN1;TXNIP;SRSF3;PABPC1;ALDOA;SRSF6;PTMA;GAPDH;SF1;ATF4;DDX5;CEBPB;ODC1;SRSF1;ZFP36L1;HSP90B1;LDHA;HNRNPDL;POLR2A;MAT2A;PSAP;FLNA;SLC38A2;EGR1;HSPA8;JUN;NPM1;MARCKSL1;FUS;EEF2;HNRNPAB;KLF6;FASN;HNRNPA2B1;…
TF Perturbations Followed by Expression	ZNF395_KD_HUMAN_GSE49613_CREEDSID_GENE_813_DOWN	73/291	1.30911e-41	7.35657	707.783	1.64474e-42	RPL4;TOP2A;RPL5;RPL30;RPL3;HSP90AB1;RPL32;HMGB2;NUCKS1;RPL8;RPL10A;ACTB;RPL7;CTGF;RPS4X;RPS14;PTBP1;MT2A;TUBA1B;RPL18A;RPS18;RPL35;RPL38;HMGN2;RPS12;HMGN1;HSP90AA1;TPI1;TUBB;RPS5;RPS6;RPL13A;RPSA;RPS3A;FOS;ILF2;HCFC1;HNRNPH1;NCL;SRSF2;TXNIP;RPL27;PABPC1;SRSF6;SLC25A5;UBA52;PTMA;SHMT2;GSTP1;SRSF1;THBS1;RPL14;RPS3;RPL15;RPS2;RPL18;HNRNPA0;HSPA8;UBE2C;TUBB4B;EEF2;HNRNPAB;H1F0;MARCKS;FASN;APEX1;HNRNP…
TF Perturbations Followed by Expression	FOXQ1_SIRNA_BT549_HUMAN_GSE79586_RNASEQ_UP	82/379	1.53722e-41	6.34483	609.398	1.9392e-42	RPL4;RPL5;RPL30;SPARC;RPL3;RPL32;RPL31;RPLP1;RPLP0;NUCKS1;MT-ND3;RPL9;CYR61;RPL7;CTGF;RPS4X;RPS14;SEC61A1;RPL7A;MT2A;TUBA1A;RPL18A;PEG10;FTH1;ARHGDIA;BSG;RPLP2;RPL37;TIMP1;RPS11;B2M;RPS13;RPL21;TPM4;RPS7;RPS8;RPL23;TPM2;RPS6;TPM1;RPL13A;RPS3A;EEF1A1;SFRP1;MT-CO3;PABPC1;SLC25A6;GRN;RPL11;THBS1;HSP90B1;TGOLN2;RPS3;RPL15;RPS27A;HNRNPA1;HSPA8;NPM1;MARCKSL1;HSPA5;SURF4;PRRC2C;RPL23A;EEF2;PNRC2;COL1A1;…
GO Biological Process 2018	rRNA processing (GO:0006364)	64/203	1.95392e-41	9.24548	922.596	4.59476e-44	RPL4;RPL5;RPL30;RPL3;RPL32;RPL31;RPLP1;RPLP0;RPL8;RPL10A;RPL9;RPL6;RPL7;RPS15;RPS4X;RPS14;RPL7A;RPS16;RPL18A;RPS18;RPL35;RPLP2;RPL38;RPL37;RPS11;RPS13;RPL21;RPS7;RPS8;RPL23;RPS5;RPS6;RPL13A;RPSA;RPS3A;RPL24;RPL27;RPL29;RPL28;UBA52;RPL12;RPL11;NOLC1;EXOSC6;RPL14;RPS3;RPL13;RPL15;RPS2;RPL18;RPS27A;RPL19;RPL41;UTP3;RPL35A;RPL23A;RPS26;RPS25;RPS28;RPS27;RPS20;RPS21;RPS24;RPS23
TF Perturbations Followed by Expression	XPA_KO_HELA_HUMAN_GSE100855_RNASEQ_DOWN	76/322	2.64721e-41	6.92155	660.999	3.35295e-42	IFITM3;MT-ND6;MT-ND4;MT-ND5;MT-CO1;CITED2;RPLP1;ATN1;ADM;ENO1;YBX1;MT-ND2;MKI67;MT-ND3;ACTB;MT-ND1;ACTG1;RPS15;MT-ATP6;PTBP1;TUBA1B;RPL18A;TRIM28;MTATP6P1;FTH1;ARHGDIA;RPL35;RPL37;HMGN2;KPNA2;JUNB;TMSB10;IER3;TPI1;IGFBP3;HCFC1;RHOB;PKM;DDIT4;SRSF2;FSCN1;MT-CO2;MT-CO3;PFN1;ALDOA;RPL28;PTMA;GAPDH;FTL;SF3B4;KMT2D;LDHA;GANAB;UBB;POLR2A;RPL18;HNRNPA1;MCL1;HNRNPA0;HSPA8;JUN;UBE2C;NONO;TUBB4B;PRRC2A;EIF…
TF Perturbations Followed by Expression	PBX3_OE_SMMC7721_HUMAN_GSE71261_RNASEQ_DOWN	90/468	3.06664e-41	5.63952	537.715	3.89986e-42	MT-ND6;EIF4A2;IFITM3;MT-ND4L;MT-ND4;MIDN;MT-ND5;HSP90AB1;MT-CO1;HNRNPU;MT-ND2;MT-ND3;ACTB;MT-ND1;ACTG1;MT-ATP6;SEC61A1;TUBA1B;MT2A;MTATP6P1;PSMD2;TMSB4X;BSG;RPL35;JUNB;TMSB10;B2M;IER2;IER3;CTSB;EIF5A;SRRM2;BRD2;HSP90AA1;TPM4;HLA-B;HLA-C;HLA-A;RNASE1;HLA-E;MYL6;PKM;NCL;SRSF2;SRSF3;MT-CO2;MT-CO3;SNRNP200;TLN1;PPIB;PTMA;GRN;DDX5;OAZ1;HSP90B1;TGOLN2;LDHA;GANAB;POLR2A;MAT2A;FLNA;MCL1;HSPA8;RPL41;H3F3B…
TF Perturbations Followed by Expression	NFYA_SIRNA_HCT116_HUMAN_GSE56788_RNASEQ_DOWN	62/201	3.62494e-41	9.04568	860.935	4.62838e-42	IFITM3;RPL4;EIF4A2;TOP2A;RPL5;MT-ND4L;MT-ND4;RPL3;MT-CO1;RPLP0;MRFAP1;HMGB2;NUCKS1;MKI67;ACTB;RPL7;MT-ATP6;RPL7A;RPL18A;RPS18;MDK;TMSB4X;SOX9;HMGN2;GLUL;SOX4;DDX17;BRD2;HSP90AA1;RPL23;RPS6;RPL13A;RPSA;RPS3A;ILF2;EEF1A1;HNRNPH1;NCL;DDIT4;PABPC1;PPIB;PTMA;ATF4;ARF6;FTL;SLC25A6;SET;CRABP2;UQCRB;HNRNPA1;NPM1;HNRNPA3;FUS;NONO;PNRC2;KRT18;CALU;RPS20;CALR;P4HB;EIF4G2;RPS23
TF Perturbations Followed by Expression	TSHZ3_SIRNA_T47D_HUMAN_GSE79586_RNASEQ_UP	89/458	3.71707e-41	5.69863	542.209	4.76499e-42	MT-ND6;RPL4;EIF4A2;RPL5;MT-ND4L;MT-ND4;RPL30;ARF1;MT-ND5;HSP90AB1;RPL32;GDI1;RPLP0;MRFAP1;HNRNPU;HSPB1;MT-ND2;RPL8;RPL9;RPL6;ACTB;MT-ND1;RPL7;MT-ATP6;TRMT112;RPL7A;RPS14;CHCHD2;RPS18;PSMD2;TMSB4X;RPL38;RPL37;KPNA2;CTSD;AP2M1;IER3;CTSB;EIF5A;HSP90AA1;RPL23;RPS6;RPS3A;RNASE1;EEF1A1;PKM;MORF4L2;NCL;MT-CO2;PABPC1;PFN1;ALDOA;GAPDH;SF3B4;PPP1R15B;DDX5;CRABP2;RPL11;NOLC1;HSP90B1;BAG6;LDHA;UBB;UBC;RPL14;…
TF Perturbations Followed by Expression	ZBTB48_KO_HELA_HUMAN_GSE96777_RNASEQ_UP	70/268	3.74119e-41	7.65965	728.715	4.81502e-42	RPL4;EIF4A2;RPL30;RPL3;HSP90AB1;RPL32;RPLP0;CHD4;ENO1;YBX1;RPL8;RPL10A;RBM3;RPL7A;TUBA1B;TRIM28;ADAMTS1;PSMD2;RPL35;RPL38;RPS11;TMSB10;AP2M1;HIST1H1B;HMGN1;HIST1H1C;DDX17;HSP90AA1;TPI1;RPS7;RPS8;RPS5;HIST2H2BE;TUFM;SFPQ;SRSF3;HIST1H2BH;HIST1H2BG;PPIB;PTMA;GAPDH;ATF4;FTL;PPP1R15B;DDX5;SHMT2;RPL12;RPL11;OAZ1;PSMB4;MAT2A;SERPINH1;RPS3;RPL19;HSPA8;RPL41;NPM1;PLK2;CNBP;TUBB4B;RPS27;SERBP1;RPS20;CALR;H…
TF Perturbations Followed by Expression	KMT2A_CHROMTRANSLOC_HUMAN_GSE15013_CREEDSID_GENE_1506_UP	66/234	4.33412e-41	8.2713	785.656	5.60026e-42	IFITM3;RPL5;MT-ND4;SPARC;MT-CO1;RPLP1;HMGB2;ACTB;RPL6;ACTG1;RPS4X;RPS14;TUBA1B;RPS18;SH3BGRL3;TIMP1;TMSB10;IER2;RPS13;RPS12;GPX1;RPL21;TUBB;RPS6;RPSA;RPS3A;HLA-A;HBA1;FOS;NEAT1;EEF1A1;HNRNPH1;DDIT4;H3F3AP4;MYADM;HIST1H2BG;RPL29;PPIB;RPL11;LDHA;CD14;RPL15;RPS27A;SLC38A2;MCL1;EGR1;CD74;HSPA8;RPL41;NPM1;JUND;H3F3B;TUBB4B;PNRC1;H1F0;KLF6;HNRNPK;RPS27;RAB13;FOSB;HLA-DRA;RPS20;VIM;RPS21;TPT1;ITM2C
TF Perturbations Followed by Expression	PGR_SIRNA_HESC_HUMAN_GSE94036_RNASEQ_UP	61/194	4.61971e-41	9.22091	875.23	5.99288e-42	IFITM3;MT-ND6;MT-ND4L;FKBP10;MT-ND4;RPL30;RPL32;CHPF;HSPB6;RPL31;MT-ND2;MT-ND3;MT-ND1;RPL7;MT-ATP6;RPS14;MT2A;RPL18A;RPS18;CTSL;FTH1;RPLP2;RPL38;RPL37;RPS11;CTSD;PHLDA1;RPS8;IGFBP3;RPS6;HLA-B;RHOB;MMP14;MORF4L2;PPDPF;MYADM;RPL27;MT-CO3;PFN1;ALDOA;PPIB;RPL28;GAPDH;FTL;CD63;LDHA;SERPINH1;RPS27A;RPL19;RPL41;PLK2;EEF2;COL1A1;MFAP4;RPS28;COL3A1;RPS27;MTND2P28;CD248;P4HB;MT-CYB
TF Perturbations Followed by Expression	MECP2_MUT_HUMAN_GSE6955_CREEDSID_GENE_2473_UP	81/375	5.59185e-41	6.33431	600.006	7.28254e-42	RPL4;RPL5;RPL30;ARF1;RPL3;RPL32;RPL31;RPLP1;HBB;HSPB1;ENO1;YBX1;RPL8;RPL10A;PHB2;RPL6;RPL7;ACTG1;RPS15;EEF1B2;RPS14;RPS16;TUBA1A;RPS18;PSMD2;ARHGDIA;BSG;RPL35;RPLP2;RPL38;RPS11;GLUL;CTSD;TMSB10;TPI1;GPX1;RPL21;RPS7;GPX4;RPS5;RPS6;RPL13A;RPS3A;MIF;HBA1;FSCN1;RPL27;PABPC1;SLC25A6;GRN;RPL12;GSTP1;RPL11;UBB;PSAP;RPL14;RPS3;RPL13;NDN;APOE;RPL15;RPL18;RPS27A;RPL19;ATP6V1F;RPL41;MARCKSL1;RPL23A;TUBB4B;E…
TF Perturbations Followed by Expression	FOXO1_KD_MOUSE_GSE6623_CREEDSID_GENE_505_DOWN	61/195	6.46489e-41	9.17362	867.587	8.45257e-42	MIDN;BTG1;RPL8;SAT1;RPL7;EEF1B2;RPS14;MT2A;ZFP36;RPL18A;FTH1;RPLP2;RPL38;GLUL;IER3;HMGN1;HIST1H1C;EIF5A;KDM6B;HSP90AA1;GPX1;DUSP1;H2AFZ;RPL23;FOS;RHOB;SFPQ;DDIT4;MALAT1;UBA52;HIST1H2BC;GSTP1;OAZ1;THBS1;ZFP36L2;ZFP36L1;SOCS3;UBC;RPL13;RPL15;RPS2;RPL18;HNRNPA1;RPL19;MCL1;EGR1;HSPA8;JUN;MARCKSL1;JUND;H3F3B;GADD45A;PNRC1;EIF1;RPS26;NFKBIA;RPS28;KLF6;FOSB;FAU;HSPA1B
TF Perturbations Followed by Expression	HNF4A_KD_HUMAN_GSE25417_CREEDSID_GENE_1357_UP	75/317	7.59755e-41	6.93821	655.028	9.97226e-42	IFITM3;MT-ND4;SPARC;MT-CO1;CITED2;MRFAP1;HSPB1;MT-ND2;SRP14;MT-ND3;MT-ATP6;TRMT112;CHCHD2;TUBA1A;CTSL;MDK;ADAMTS1;PEG10;TMSB4X;TIMP1;HMGN2;B2M;TMSB10;IGFBP5;H2AFZ;IGFBP3;TPM1;HLA-C;PCOLCE;EEF1A1;HNRNPH1;MORF4L2;COL6A2;H3F3AP4;MYADM;SRSF2;TXNIP;SRSF3;COL6A3;MT-CO2;MALAT1;CUTA;CD63;DDX5;CEBPB;CRABP2;CEBPD;PRDX5;UBB;OLFML3;NDN;SLC38A2;MEST;OST4;JUN;H3F3B;LUM;IGF2;FN1;NR2F2;DLK1;COL1A1;MFAP4;COL3A1;C…
TF Perturbations Followed by Expression	ZNF589_SIRNA_MCF7_HUMAN_GSE79586_RNASEQ_DOWN	59/181	9.83236e-41	9.55915	899.965	1.29558e-41	MT-ND6;RPL4;TOP2A;RPL5;MT-ND4;MT-ND5;RPL3;MT-CO1;RPLP1;RPLP0;NUCKS1;YBX1;RPL8;MKI67;RPL6;RPL7;RPS4X;MT-ATP6;RPS14;RPL7A;TUBA1B;RPS18;RPS11;SRRM2;DDX17;HSP90AA1;RPS7;RPS8;RPS6;RPL13A;RPSA;RPS3A;EEF1A1;MYL6;HNRNPH1;MT-CO2;MT-CO3;PABPC1;RPL29;PTMA;GAPDH;SLC25A6;KMT2D;RPL12;RPL11;GANAB;RPS3;RPS2;RPL18;HNRNPA1;MARCKSL1;HSPA5;NONO;EEF2;MT-CYB;RPS21;EIF4G2;RPS23;HSPA1A
Enrichr Submissions TF-Gene Coocurrence	ZRSR2	73/299	1.16952e-40	7.15974	674.362	1.24359e-41	EIF4A2;TOP2A;BTG2;BTG1;HSP90AB1;RPL31;CITED2;PRKCSH;HMGB2;HNRNPU;HSPB1;SAT1;ACTB;RPS4X;PNN;MT2A;ZFP36;TMSB4X;KHSRP;TIMP1;JUNB;IER2;IER3;HIST1H1C;BRD2;HSP90AA1;DUSP1;RPL23;FOS;EEF1A1;SFPQ;PKM;HNRNPH1;NCL;DDIT4;SRSF2;TXNIP;SRSF3;PABPC1;SLC25A5;ATF4;PPP1R15A;SET;ODC1;ZFP36L2;ZFP36L1;MAT2A;HNRNPA1;MCL1;UBQLN2;EGR1;HSPA8;PRPF38B;JUN;NPM1;GADD45B;HSPA5;GADD45A;PLK2;EIF1;NFKBIA;KLF6;ID2;SERBP1;HNRNPA2B1…
Enrichr Submissions TF-Gene Coocurrence	ZNF672	73/299	1.17594e-40	7.15974	674.362	1.24359e-41	IFITM3;BTG2;BTG1;CITED2;PRKCSH;HNRNPU;HSPB1;ADM;SAT1;ACTB;CYR61;ACTG1;IRF2BPL;PTBP1;MT2A;TUBA1B;ZFP36;TUBA1A;FTH1;KHSRP;ARHGDIA;SH3BGRL3;TIMP1;JUNB;PHLDA1;SOX4;IER2;IER3;CTSB;BRD2;DUSP1;TUBB;H2AFX;FOS;RHOB;PKM;DDIT4;FSCN1;TXNIP;AURKAIP1;ALDOA;PPP1R15A;GRN;CEBPB;CEBPD;ZFP36L2;ZFP36L1;MAT2A;SERPINH1;HES1;SLC38A2;MCL1;EGR1;JUN;MARCKSL1;JUND;GADD45B;GADD45A;PLK2;IRF2BP2;ISG15;TUBB4B;NFKBIA;H1F0;KLF6;…
Enrichr Submissions TF-Gene Coocurrence	ZNF511	73/299	1.18244e-40	7.15974	674.362	1.24359e-41	TOP2A;RPL31;HMGB2;HSPB1;ENO1;YBX1;RPL8;MKI67;PHB2;ACTB;RPS15;TRMT112;MT2A;TUBA1B;RPS16;RPL35;BANF1;TIMP1;HMGN2;KPNA2;IER2;IER3;EIF5A;TPI1;H2AFZ;TUBB;RPS5;H2AFX;MIF;FOS;ILF2;PKM;DDIT4;SRSF2;TXNIP;PFN1;AURKAIP1;ALDOA;RPL28;PTMA;GAPDH;CEBPB;SET;SHMT2;RPL12;MRPS34;ODC1;OAZ1;LDHA;RPL14;RPL13;ROMO1;RPS2;EGR1;HSPA8;PRELID1;JUN;UBE2C;ALYREF;ISG15;TUBB4B;EEF2;HNRNPAB;FASN;ID2;ID1;BHLHE40;HNRNPD;ID3;HIST1H…
Enrichr Submissions TF-Gene Coocurrence	TRMT1	73/299	1.18901e-40	7.15974	674.362	1.24359e-41	RPL3;HSP90AB1;PRKCSH;RPLP0;HSPB1;ENO1;RPL8;RPL10A;PHB2;ACTB;ACTG1;RPS15;RPS14;PTBP1;MT2A;RPL18A;TRIM28;RPS18;KHSRP;ARHGDIA;RPL35;RPLP2;RPS11;JUNB;IER2;EIF5A;HSP90AA1;TUBB;RPS5;RPS6;RPL13A;RPSA;MIF;PKM;NCL;DDIT4;FSCN1;TXNIP;PABPC1;RPL29;ALDOA;RPL28;GAPDH;ISYNA1;SHMT2;RPL12;MRPS34;ODC1;NOLC1;RPL14;RPS3;RPL13;FLNA;RPS2;RPL18;HNRNPA1;EGR1;HSPA8;NPM1;EEF2;HNRNPAB;RPS28;FASN;APEX1;SERBP1;BHLHE40;ZYX;CA…
Enrichr Submissions TF-Gene Coocurrence	TEAD2	73/299	1.19565e-40	7.15974	674.362	1.24359e-41	IFITM3;TOP2A;BTG2;SPARC;PRKCSH;HMGB2;HSPB1;ADM;MKI67;CYR61;CTGF;ZFP36;TUBA1A;MDK;ADAMTS1;SOX9;TIMP1;JUNB;PHLDA1;SOX4;IER3;IGFBP5;DUSP1;TUBB;TPM2;IGFBP3;TPM1;BGN;PCOLCE;FOS;SFRP1;MMP14;COL6A2;DDIT4;COL6A1;FSCN1;TXNIP;COL6A3;NUPR1;ISYNA1;CRABP2;THBS1;ZFP36L1;SOCS3;SERPINH1;SPP1;FLNA;HES1;APOE;FLNC;MEST;EGR1;JUN;MARCKSL1;FZD2;UBE2C;PLK2;IGF2;FN1;NR2F2;COL1A1;COL3A1;KLF6;COL1A2;KRT18;ID2;ID1;BHLHE40;…
Enrichr Submissions TF-Gene Coocurrence	MBD4	73/299	1.20237e-40	7.15974	674.362	1.24359e-41	EIF4A2;TOP2A;BTG2;BTG1;CITED2;PRKCSH;HMGB2;HNRNPU;HSPB1;NUCKS1;ENO1;MKI67;SAT1;ACTB;CTGF;PNN;TUBA1B;TUBA1A;KPNA2;B2M;SOX4;IER3;HMGN1;HIST1H1C;SRRM2;DDX17;HSP90AA1;TPI1;DUSP1;TUBB;TPM1;FOS;PKM;DDIT4;TXNIP;SRSF3;PABPC1;GAPDH;CEBPB;ODC1;SRSF1;THBS1;ZFP36L2;ZFP36L1;HSP90B1;LDHA;HNRNPDL;UBC;HNRNPA1;SLC38A2;MCL1;EGR1;HSPA8;JUN;NPM1;MARCKSL1;JUND;GADD45B;GADD45A;FN1;NFKBIA;MARCKS;KLF6;ID2;ID1;HNRNPA2B1;…
Enrichr Submissions TF-Gene Coocurrence	KLF9	73/299	1.20916e-40	7.15974	674.362	1.24359e-41	IFITM3;BTG2;SPARC;BTG1;CITED2;PRKCSH;HSPB1;ADM;SAT1;ACTB;CYR61;CTGF;MT2A;ZFP36;TUBA1A;ADAMTS1;FTH1;B2M;GLUL;JUNB;PHLDA1;SOX4;IER2;IER3;CTSB;HIST1H1C;IGFBP5;DUSP1;IGFBP3;ARRDC3;TPM1;FOS;RHOB;DDIT4;TXNIP;KCTD12;NUPR1;PPP1R15A;CEBPB;CEBPD;ODC1;THBS1;ZFP36L2;ZFP36L1;SOCS3;UBC;PSAP;SPP1;HES1;APOE;SLC38A2;MCL1;EGR1;HSPA8;JUN;JUND;GADD45B;HSPA5;GADD45A;PLK2;FN1;IRF2BP2;PNRC1;COL1A1;NFKBIA;KLF6;ID2;ID1;B…
Enrichr Submissions TF-Gene Coocurrence	IRX3	73/299	1.21603e-40	7.15974	674.362	1.24359e-41	IFITM3;BTG2;SPARC;BTG1;CITED2;HSPB1;ADM;CYR61;CTGF;MT2A;ZFP36;TUBA1A;MDK;ADAMTS1;SOX9;TIMP1;JUNB;PHLDA1;SOX4;IER3;HIST1H1C;IGFBP5;DUSP1;IGFBP3;TPM1;BGN;FOS;RHOB;SFRP1;COL6A2;DDIT4;COL6A1;TXNIP;GAS1;NUPR1;CEBPB;CRABP2;CEBPD;THBS1;ZFP36L1;SOCS3;SPP1;HES1;APOE;MEST;EGR1;JUN;FZD2;GADD45B;GADD45A;LUM;FZD7;PLK2;NR2F1;IGF2;FN1;NR2F2;COL1A1;NFKBIA;H19;COL3A1;KLF6;COL1A2;KRT18;ID2;ID1;BHLHE40;ID4;SNAI2;ID…
TF Perturbations Followed by Expression	TAL1_KD_JURKAT_HUMAN_GSE72299_RNASEQ_DOWN	56/160	1.34013e-40	10.2639	963.1	1.77269e-41	TOP2A;RPL5;MT-ND4;RPL3;MT-CO1;RPLP1;RPLP0;NUCKS1;ENO1;MKI67;MT-ND3;ACTB;ACTG1;RPL7;MT-ATP6;RPL7A;TUBA1B;RPL18A;TPI1;TPM4;H2AFZ;RPL23;H2AFX;RPL13A;RPSA;EEF1A1;PKM;SRSF3;MT-CO2;MT-CO3;RPL29;ALDOA;SLC25A5;PTMA;GAPDH;SLC25A6;RPL12;MAZ;LDHA;HNRNPDL;RPL14;RPS3;RPL15;RPS2;RPS27A;HNRNPA1;NPM1;HNRNPA3;ALYREF;NONO;EEF2;TUBB4B;MT-ATP8;RPS28;HNRNPD;VIM
TF Perturbations Followed by Expression	NR2C2_KO_MOUSE_GSE21903_CREEDSID_GENE_2200_UP	70/273	1.38369e-40	7.51936	705.298	1.83739e-41	IFITM3;RPL5;RPL30;RPL3;RPL32;RPLP1;RPLP0;RPL8;RPL10A;RPL9;RPL6;RPL7;EEF1B2;RPS4X;RPS14;RPL7A;MT2A;CHCHD2;RPS16;RPL18A;RPS18;CTSL;RPL35;RPLP2;RPL38;RPL37;RPS11;PHLDA1;RPS13;RPS12;RPS7;RPS8;RPL23;RPS5;RPS6;RPL13A;MIF;MYL6;RPL27;PPIB;RPL28;UBA52;RPL12;GSTP1;RPL11;PSMB4;RPS3;RPL13;RPL15;RPS2;RPL18;RPS27A;RPL19;RPL41;CNBP;FN1;RPL35A;RPL23A;RPS26;RPS25;RPS28;RPS27;KRT18;ID3;RPS20;FAU;RPS21;RPS24;TPT1;R…
BioPlanet 2019	Gene expression	130/968	1.41136e-40	3.93834	383.149	5.60807e-43	RPL4;EIF4A2;RPL5;RPL30;RPL3;RPL32;RPL31;HNRNPU;RPL8;RPL10A;SRP14;RPL9;RPL6;RPL7;CTGF;RPS15;EEF1B2;RPS14;ZFP36;RPS16;RPL18A;TRIM28;RPS18;PSMD2;KHSRP;RPL35;RPL38;HIST3H2BB;RPL37;RPS11;JUNB;RPS13;RPS12;HIST1H2AB;RPL21;RPS7;RPS8;RPL23;RPS5;RPS6;HIST1H2AJ;RPSA;EEF1A1;SRSF2;RPL24;SRSF3;CD2BP2;RPL27;HIST1H2BH;RPL29;SRSF6;SNRNP200;HIST1H2BB;RPL28;UBA52;HIST1H2BC;SET;RBM8A;ZFP36L1;HIST1H3A;UBB;PCBP1;UBC;H…
TF Perturbations Followed by Expression	TWIST2_MUT_N_HUMAN_GSE16524_CREEDSID_GENE_2262_UP	82/390	1.44828e-40	6.16588	578.04	1.93055e-41	RPL4;IFITM3;HSP90AB1;SPARC;MT-CO1;CITED2;MRFAP1;HMGB2;RPL8;SRP14;PHB2;COX7C;CYR61;CTGF;RPL7A;SEC61A1;ISLR;TUBA1B;ZFP36;TUBA1A;BSG;SH3BGRL3;HMGN2;KPNA2;IER2;HMGN1;CTSB;GPX4;DUSP1;H2AFZ;RPS5;TUBB;RPS6;PCOLCE;FOS;NEAT1;H3F3AP4;TXNIP;GAS1;COL6A3;RPL29;SLC25A5;PFN1;PTMA;CUTA;DDX5;RPL12;RPL11;ODC1;AEBP1;PCDH18;PNMA1;MAT2A;OLFML3;PCBP1;PSAP;NDN;SLC38A2;MEST;MCL1;HNRNPA0;EGR1;H3F3B;PLK2;CNBP;NONO;TUBB4B;…
TF Perturbations Followed by Expression	THRB_MUT_HUMAN_GSE29159_CREEDSID_GENE_1697_DOWN	70/275	2.32537e-40	7.46468	696.237	3.11157e-41	RPL30;KDELR1;RPL31;RPLP1;RPLP0;HIST2H2AB;ENO1;RPL8;RPL10A;RPL9;ACTB;PTMS;ACTG1;RPS14;TRMT112;CHCHD2;RPS16;RPS18;PEG10;ARHGDIA;BSG;RPL35;RPLP2;RPL38;BANF1;TIMP1;RPS11;TMSB10;RPS13;AP2M1;RPS12;HSP90AA1;GPX4;RPS8;RPS5;RPSA;HLA-A;TUFM;MYL6;MRPL51;PKM;RPL24;TXNIP;RPL27;UBA52;FTL;CUTA;GRN;ISYNA1;OAZ1;ZFP36L2;PRDX5;PSMB4;PSAP;RPS3;RPS2;RPS27A;ATP6V1F;RPL35A;EEF2;DLK1;PRRC2A;RPS26;RPS28;COPS6;RPS27;APEX1…
GO Biological Process 2018	ribosome biogenesis (GO:0042254)	66/227	2.59202e-40	8.52636	828.111	6.60323e-43	RPL4;RPL5;RPL30;RPL3;RPL32;RPL31;RPLP1;RPLP0;RPL8;RPL10A;RPL9;RPL6;RPL7;RPS15;RPS4X;RPS14;RPL7A;RPS16;RPL18A;RPS18;RPL35;RPLP2;RPL38;RPL37;RPS11;RPS13;RPL21;RPS7;RPS8;RPL23;RPS5;RPS6;RPL13A;RPSA;RPS3A;RPL24;RPL27;RPL29;RPL28;UBA52;RPL12;RPL11;NOLC1;EXOSC6;RPL14;RPS3;RPL13;RPL15;RPS2;RPL18;RPS27A;RPL19;RPL41;NPM1;UTP3;RPL35A;RPL23A;RPS26;RPS25;RPS28;RPS27;RPS20;RPS21;RPS24;RAN;RPS23
TF Perturbations Followed by Expression	BPTF_KO_MOUSE_GSE48123_CREEDSID_GENE_2328_DOWN	71/285	2.90382e-40	7.30565	679.754	3.90043e-41	IFITM3;MT-ND4;RPL3;HSP90AB1;RPLP1;YBX1;RPL10A;HIST2H2AC;CTGF;TUBA1B;TRIM28;RPL36AL;RPLP2;SH3BGRL3;HMGN2;B2M;PHLDA1;TMSB10;RPS12;CTSB;HMGN1;GPX1;TPM4;IGFBP5;HIST1H2AI;HIST1H2AH;H2AFZ;RPS5;HIST1H2AK;MIF;EEF1A1;MMP14;HNRNPH1;COL6A1;MXRA8;SRSF2;PFN1;SLC25A5;RPL28;UBA52;RPL12;ODC1;THBS1;ZFP36L1;HSP90B1;LDHA;PCBP1;SPP1;NDN;RPS2;RPL18;EGR1;HSPA8;ALYREF;IGF2;SSRP1;EEF2;HNRNPAB;COL1A1;H19;COL1A2;GNB2;ZYX;…
TF Perturbations Followed by Expression	AIRE_KO_MOUSE_GSE2585_CREEDSID_GENE_272_DOWN	66/241	3.24541e-40	8.03105	746.325	4.37583e-41	IFITM3;EIF4A2;RPL5;RPLP1;RPLP0;ADM;CYR61;RPL7;CTGF;ACTG1;RPL7A;CTSL;MDK;FTH1;TMSB4X;CPXM1;RPS11;B2M;IER2;HMGN1;DDX17;HSP90AA1;RPL21;TPM4;H2AFZ;RPS6;FOS;NCL;DDIT4;FSCN1;TXNIP;GAS1;SRSF3;PTMA;DDX5;UQCRB;THBS1;ZFP36L1;HSP90B1;SOCS3;PCBP1;ROMO1;APOE;RPS2;RPL18;RPS27A;EGR1;HSPA8;PRPF38B;RPL41;JUN;NPM1;H3F3B;HSPA5;SSRP1;MARCKS;UQCRQ;ID2;APEX1;ID1;HNRNPA2B1;SNAI2;RNF181;RPS24;HSPA1B;HSPA1A
ENCODE Histone Modifications 2015	H3K36me3_thymus_mm9	146/1235	3.39161e-40	3.46682	327.633	9.05528e-42	RPL4;EIF4A2;RPL3;RPL32;RPL31;HNRNPU;AUP1;RPL8;RPL10A;RPL9;RPL6;ACTB;RPL7;ACTG1;RPS15;EEF1B2;PNN;RPS14;ZFP36;SNORD17;RPS16;TMEM88;RPS18;RPL36AL;ARHGDIA;RPL35;RPL38;BANF1;RPL37;HMGN2;RPS11;RPS13;SNORA31;RPL21;RPS7;RPS8;RPL23;RPS5;RPS6;RPSA;ATXN2L;EEF1A1;MYL6;DDIT4;SRSF2;SNORD89;TXNIP;SRSF3;CD2BP2;SNORA23;RPL27;SRSF6;PFN1;RPL28;ATF4;SF1;FKBP2;DDX5;RBM8A;MAZ;ZFP36L2;SNORA5C;ZFP36L1;ATP5B;UBB;SLC38A2;…
TF Perturbations Followed by Expression	NEUROG3_OE_MOUSE_GSE3653_CREEDSID_GENE_2585_UP	64/225	4.19754e-40	8.34148	772.995	5.68104e-41	RPL4;RPL3;HSP90AB1;RPLP0;MRFAP1;RPL10A;ACTB;RPL7;EEF1B2;RPS4X;RBM3;PTBP1;TUBA1A;MDK;FTH1;TMSB4X;RPS11;DDX17;RPL21;TPM4;RPS7;PEG3;TPM1;EEF1A1;MYL6;PKM;HNRNPH1;NCL;DDX5;UQCRB;ODC1;OAZ1;HSP90B1;LDHA;RPL14;FLNA;HNRNPA1;MEST;RPL19;HNRNPA0;BTF3;MARCKSL1;CNBP;IGF2;FN1;RPL23A;SSRP1;EEF2;HNRNPAB;RPS26;RPS25;MARCKS;ID1;HNRNPA2B1;GNAS;RPS20;UBA1;FAU;VIM;P4HB;RPS24;EIF4G2;RAN;TPT1
TF Perturbations Followed by Expression	EGR1_KO_MOUSE_GSE16974_CREEDSID_GENE_553_DOWN	72/296	4.42004e-40	7.13323	660.633	6.00475e-41	EIF4A2;BTG1;HSP90AB1;CITED2;RPLP1;RPLP0;HNRNPU;ACTB;CTGF;EEF1B2;RBM3;TUBA1B;TUBA1A;FTH1;RPLP2;RPL38;GLUL;CTSD;RPS13;HMGN1;DDX17;EIF5A;HSP90AA1;TSPYL1;TPI1;H2AFZ;RPL13A;FOS;EEF1A1;SFPQ;PKM;HNRNPH1;MORF4L2;COL6A1;SRSF3;MALAT1;HNRNPH3;PFN1;PTMA;MEG3;DDX5;BEX1;SRSF1;LENG8;OAZ1;HSP90B1;LDHA;HNRNPDL;MAT2A;PCBP1;PSAP;NDN;RPS2;RPS27A;BTF3;HSPA8;RPL41;HSPA5;CNBP;NR2F1;EIF1;RPS28;MARCKS;HNRNPK;GNB2;HNRNPA2…
TF Perturbations Followed by Expression	NANOG_OE_HUMAN_GSE34920_CREEDSID_GENE_1421_DOWN	74/317	7.09839e-40	6.8457	630.735	9.67963e-41	RPL4;TOP2A;RPL3;HSP90AB1;RPL31;RPLP1;RPLP0;ADM;NUCKS1;YBX1;RPL10A;RPL6;CYR61;RPS15;EEF1B2;PTBP1;RPL7A;RPS16;RPL18A;RPS18;RPL38;RPS11;RPS13;RPS12;RPL21;RPS7;GPX4;H2AFZ;RPL23;TUBB;RPS5;RPS6;TPM1;RPL13A;RPS3A;ILF2;SFRP1;MORF4L2;NCL;DDIT4;RPL24;PABPC1;SRSF6;SLC25A5;ATF4;FTL;SET;CRABP2;RPL12;SRSF1;UBC;APOE;RPL15;RPS2;RPL18;RPL19;RPL41;JUND;UBE2C;RPL35A;EEF2;COL1A1;RPS25;RPS27;FASN;APEX1;POLE3;HNRNPD;I…
TF Perturbations Followed by Expression	ETV2_OE_HESC_HUMAN_GSE57395_RNASEQ_UP	91/499	9.20138e-40	5.34794	491.33	1.25943e-40	RPL4;RPL5;RPL30;SPARC;MT-CO1;RPLP0;NUCKS1;ENO1;YBX1;RPL6;RPL7;RPS4X;PTBP1;SEC61A1;TUBA1B;TUBA1A;FTH1;PHLDA1;TMSB10;B2M;GLUL;AP2M1;SOX4;HMGN1;CTSB;HSP90AA1;TPM4;CD93;RPS8;H2AFZ;RPL23;RPS6;BGN;HLA-B;RPL13A;HLA-C;ILF2;HLA-E;RHOB;MMP14;HNRNPH1;NCL;COL6A2;FSCN1;SRSF3;PABPC1;TLN1;FTL;KMT2D;DDX5;SET;HSP90B1;TGOLN2;HNRNPDL;UBB;RPL14;RPS3;RPL15;RPS27A;HNRNPA1;RPL19;MARCKSL1;HNRNPA3;NPM1;HSPA5;PLK2;FN1;PRR…
Enrichr Submissions TF-Gene Coocurrence	ZNF281	72/299	1.11876e-39	7.06166	648.801	1.25462e-40	TOP2A;BTG2;SPARC;BTG1;HSP90AB1;CITED2;PRKCSH;HMGB2;HNRNPU;HSPB1;ADM;NUCKS1;ENO1;ACTB;CYR61;CTGF;ACTG1;ZFP36;FTH1;KPNA2;B2M;GLUL;JUNB;PHLDA1;SOX4;IER3;CTSB;DDX17;DUSP1;ARRDC3;FOS;RHOB;PKM;DDIT4;TXNIP;PABPC1;DDX5;CEBPB;CEBPD;ODC1;SRSF1;THBS1;ZFP36L2;ZFP36L1;SOCS3;LDHA;MAT2A;SLC38A2;MCL1;EGR1;HSPA8;JUN;MARCKSL1;JUND;GADD45B;HSPA5;GADD45A;PLK2;FN1;PRRC2C;IRF2BP2;NFKBIA;MARCKS;KLF6;ID2;ID1;SERBP1;HNRN…
Enrichr Submissions TF-Gene Coocurrence	ZBTB7A	72/299	1.12459e-39	7.06166	648.801	1.25462e-40	BTG2;MIDN;HSP90AB1;CITED2;PRKCSH;HNRNPU;HSPB1;CHD4;YBX1;ACTB;IRF2BPL;PTBP1;ZFP36;FTH1;KHSRP;ARHGDIA;SOX9;JUNB;SOX4;IER2;SRRM2;KDM6B;BRD2;HSP90AA1;DUSP1;FOS;RHOB;PKM;DDIT4;FSCN1;TXNIP;MALAT1;PABPC1;ALDOA;PTMA;ATF4;GRN;CEBPB;CEBPD;MAZ;ZFP36L2;ZFP36L1;SOCS3;POLR2A;PCBP1;UBC;PSAP;HES1;SLC38A2;MCL1;EGR1;HSPA8;JUN;JUND;GADD45B;IRF2BP2;NR2F2;EEF2;PRRC2A;NFKBIA;MARCKS;KLF6;FASN;ID2;ID1;BHLHE40;ZYX;GNAS;I…
Enrichr Submissions TF-Gene Coocurrence	USP39	72/299	1.13047e-39	7.06166	648.801	1.25462e-40	RPL4;TOP2A;RPL3;HSP90AB1;RPL31;RPLP0;HMGB2;HNRNPU;ENO1;YBX1;RPL8;PHB2;ACTB;RPS14;PTBP1;RPL7A;TUBA1B;TRIM28;PSMD2;KHSRP;RPS11;KPNA2;EIF5A;HSP90AA1;TPI1;H2AFZ;TUBB;RPS6;ILF2;SFPQ;PKM;HNRNPH1;NCL;SRSF2;SRSF3;RPL27;PABPC1;ALDOA;SNRNP200;GAPDH;DDX5;SET;SHMT2;RPL12;SRSF1;NOLC1;LDHA;MAT2A;PCBP1;RPS3;RPL13;RPS2;HNRNPA1;HSPA8;NPM1;HSPA5;ALYREF;SSRP1;EEF2;HNRNPAB;HNRNPK;APEX1;SERBP1;HNRNPA2B1;BHLHE40;HNRNP…
Enrichr Submissions TF-Gene Coocurrence	UBR4	72/299	1.13642e-39	7.06166	648.801	1.25462e-40	EIF4A2;HSP90AB1;PRKCSH;RPLP0;HNRNPU;HSPB1;CHD4;ENO1;YBX1;MKI67;ACTB;ACTG1;PTBP1;TRIM28;PSMD2;FTH1;KHSRP;SRRM2;DDX17;BRD2;HSP90AA1;TUBB;HCFC1;ATXN2L;EEF1A1;SFPQ;PKM;HNRNPH1;NCL;FSCN1;TXNIP;PABPC1;TLN1;ALDOA;SNRNP200;GAPDH;KMT2D;DDX5;ZFP36L1;HSP90B1;BAG6;LDHA;POLR2A;UBC;PSAP;FLNA;SLC38A2;EGR1;HSPA8;JUN;NPM1;HSPA5;FN1;PRRC2C;EEF2;PRRC2A;EIF1;HNRNPK;SON;FASN;SERBP1;HNRNPA2B1;BHLHE40;HNRNPD;GNAS;UBA1;…
Enrichr Submissions TF-Gene Coocurrence	UBE2K	72/299	1.14244e-39	7.06166	648.801	1.25462e-40	EIF4A2;TOP2A;RPL5;HSP90AB1;PRKCSH;RPLP0;HMGB2;HNRNPU;NUCKS1;ENO1;YBX1;RPL10A;ACTB;ACTG1;RPS14;PTBP1;TUBA1B;FTH1;KPNA2;EIF5A;HSP90AA1;TPI1;H2AFZ;TUBB;EEF1A1;SFPQ;PKM;NCL;SRSF2;SRSF3;PABPC1;PFN1;ALDOA;SLC25A5;PTMA;GAPDH;DDX5;SET;SRSF1;HSP90B1;LDHA;MAT2A;PCBP1;PSAP;RPS3;HNRNPA1;HSPA8;NPM1;HNRNPA3;HSPA5;FUS;NONO;CNBP;TUBB4B;EEF2;HNRNPAB;EIF1;HNRNPK;SERBP1;HNRNPA2B1;BHLHE40;HNRNPD;GNAS;CALR;VIM;P4HB;R…
Enrichr Submissions TF-Gene Coocurrence	TFE3	72/299	1.14851e-39	7.06166	648.801	1.25462e-40	IFITM3;CITED2;PRKCSH;HSPB1;ADM;SAT1;ACTB;IRF2BPL;MT2A;ZFP36;TRIM28;FTH1;ARHGDIA;SOX9;TIMP1;JUNB;CTSD;PHLDA1;SOX4;IER3;CTSB;HIST1H1C;KDM6B;HSP90AA1;DUSP1;TPM1;FOS;RHOB;PKM;DDIT4;FSCN1;TXNIP;TLN1;ALDOA;GAPDH;ATF4;PPP1R15A;GRN;CEBPB;CEBPD;THBS1;ZFP36L2;ZFP36L1;SOCS3;UBC;PSAP;SPP1;FLNA;MCL1;EGR1;HSPA8;JUN;JUND;GADD45B;HSPA5;GADD45A;PLK2;FN1;NFKBIA;MARCKS;KLF6;FASN;ID2;ID1;BHLHE40;ZYX;GNAS;ID3;UBA1;VI…
Enrichr Submissions TF-Gene Coocurrence	GTF2F2	72/299	1.15466e-39	7.06166	648.801	1.25462e-40	TOP2A;RPL5;HSP90AB1;HMGB2;HSPB1;ENO1;YBX1;ACTB;CTGF;RPS14;TUBA1B;TUBA1A;FTH1;RPL35;KPNA2;HIST1H1C;EIF5A;HSP90AA1;TPI1;DUSP1;H2AFZ;RPL23;TUBB;RPS5;RPS6;H2AFX;FOS;ILF2;EEF1A1;PKM;NCL;DDIT4;SRSF2;SRSF3;RPL27;PABPC1;PFN1;ALDOA;SLC25A5;GAPDH;SET;RPL12;ODC1;SRSF1;NOLC1;LDHA;MAT2A;RPS3;RPS27A;HNRNPA1;EGR1;HSPA8;JUN;NPM1;HSPA5;UBE2C;SSRP1;HNRNPAB;EIF1;RPS25;KLF6;SERBP1;HNRNPA2B1;BHLHE40;HNRNPD;VIM;RPS21;…
Enrichr Submissions TF-Gene Coocurrence	FOSB	72/299	1.16086e-39	7.06166	648.801	1.25462e-40	IFITM3;BTG2;SPARC;BTG1;CITED2;HSPB1;ADM;SAT1;ACTB;CYR61;CTGF;MT2A;ZFP36;TUBA1A;ADAMTS1;FTH1;SOX9;TIMP1;JUNB;PHLDA1;SOX4;IER2;IER3;HIST1H1C;KDM6B;IGFBP5;DUSP1;IGFBP3;ARRDC3;FOS;RHOB;DDIT4;MYADM;TXNIP;NUPR1;PPP1R15A;CEBPB;CEBPD;THBS1;ZFP36L2;ZFP36L1;SOCS3;UBC;SPP1;HES1;APOE;CD14;SLC38A2;MCL1;EGR1;CD74;JUN;JUND;GADD45B;HSPA5;GADD45A;PLK2;FN1;ISG15;COL1A1;NFKBIA;COL3A1;KLF6;COL1A2;ID2;ID1;BHLHE40;ID3…
Enrichr Submissions TF-Gene Coocurrence	CIC	72/299	1.16714e-39	7.06166	648.801	1.25462e-40	BTG2;MIDN;HSP90AB1;PRKCSH;ATN1;HNRNPU;HSPB1;CHD4;ACTB;ACTG1;IRF2BPL;ZFP36;TRIM28;KHSRP;ARHGDIA;JUNB;CTSD;SOX4;IER2;SRRM2;KDM6B;BRD2;HSP90AA1;DUSP1;TUBB;FOS;HCFC1;RHOB;ATXN2L;PKM;DDIT4;FSCN1;TXNIP;PABPC1;TLN1;ALDOA;GAPDH;KMT2D;GRN;LENG8;ZFP36L2;ZFP36L1;BAG6;POLR2A;UBC;PSAP;FLNA;EGR1;HSPA8;JUN;MARCKSL1;JUND;GADD45B;IRF2BP2;EEF2;PRRC2A;COL1A1;NFKBIA;MARCKS;KLF6;FASN;ID2;GNB2;ID1;BHLHE40;ZYX;GNAS;ID3…
Enrichr Submissions TF-Gene Coocurrence	BCL6	72/299	1.17348e-39	7.06166	648.801	1.25462e-40	IFITM3;BTG2;SPARC;BTG1;CITED2;PRKCSH;HSPB1;ADM;SAT1;ACTB;CYR61;CTGF;MT2A;ZFP36;ADAMTS1;FTH1;SOX9;TIMP1;B2M;GLUL;JUNB;PHLDA1;SOX4;IER2;IER3;CTSB;HIST1H1C;IGFBP5;DUSP1;IGFBP3;ARRDC3;FOS;RHOB;DDIT4;TXNIP;NUPR1;PPP1R15A;GRN;CEBPB;CEBPD;ODC1;THBS1;ZFP36L2;ZFP36L1;SOCS3;PSAP;SPP1;HES1;APOE;SLC38A2;MCL1;EGR1;CD74;JUN;JUND;GADD45B;GADD45A;PLK2;FN1;IRF2BP2;PNRC1;COL1A1;NFKBIA;MARCKS;KLF6;ID2;ID1;BHLHE40;I…
TF Perturbations Followed by Expression	SRF_MUT_MOUSE_GSE1948_CREEDSID_GENE_1396_UP	62/212	1.20077e-39	8.57633	785.616	1.64968e-40	EIF4A2;TOP2A;RPL5;HSP90AB1;RPLP1;RPLP0;CHD4;YBX1;RPL8;MKI67;COX7C;RPL6;RPS4X;RPL7A;MT2A;TUBA1B;TRIM28;RPL37;KPNA2;RPS12;HMGN1;HSP90AA1;RPL21;RPS7;H2AFZ;RPS5;EEF1A1;HNRNPH1;NCL;DDIT4;SRSF2;FSCN1;SLC25A5;PTMA;GAPDH;ATF4;DDX5;LDHA;UBB;POLR2A;UBC;RPL14;RPS3;RPL13;HIST1H3I;RPS2;RPS27A;RPL19;RPL41;JUND;H3F3B;RNF26;SURF4;FN1;EIF1;PNRC2;RPS26;RPS28;FASN;RPS24;TPT1;RPS23
ENCODE Histone Modifications 2015	H3K36me3_kidney_mm9	142/1187	1.2758e-39	3.50819	326.589	3.71592e-41	RPL4;EIF4A2;MIDN;RPL3;RPL8;RPL10A;RPL9;PHB2;RPL6;ACTB;RPL7;CTGF;ACTG1;RPS15;EEF1B2;PNN;ZFP36;TRIM28;TMEM88;RPS18;RPL36AL;ARHGDIA;RPS11;SEPHS2;SNORA31;RPS12;RPS7;RPS8;RPL23;RPS6;RPSA;NEAT1;EEF1A1;MYL6;DDIT4;SRSF2;RPL24;TXNIP;SNORA23;RPL27;MALAT1;SRSF6;AURKAIP1;RPL28;ATF4;SF1;DDX5;RBM8A;SHMT2;ATXN7L3B;ZFP36L2;SNORA5C;ZFP36L1;ATP5B;PRDX5;LDHA;UBB;UBC;SLC38A2;MCL1;BTF3;HSPA8;PRELID1;H3F3B;HSPA5;UBE2C…
TF Perturbations Followed by Expression	PRRX1_SIRNA_MCF7_HUMAN_GSE79586_RNASEQ_DOWN	58/181	1.38936e-39	9.39713	859.398	1.91587e-40	RPL4;RPL5;RPL30;RPL3;MT-CO1;RPLP1;RPLP0;ENO1;RPL8;RPL6;RPL7;RPS4X;RPS14;RPL7A;RPL18A;RPL36AL;RPS18;TMSB4X;BSG;RPL37;RPS11;HMGN1;CTSB;SRRM2;RPL21;TPM4;RPS7;RPS8;RPS6;RPL13A;RPSA;RPS3A;EEF1A1;PKM;RPL27;PABPC1;RPL29;PTMA;PFDN5;GAPDH;SLC25A6;RPL12;RPL11;THBS1;LDHA;GANAB;RPS3;FLNA;RPL15;RPS2;RPS27A;RPL41;EEF2;KRT18;RPS21;RPS24;TPT1;RPS23
TF Perturbations Followed by Expression	NEUROG3_OE_MOUSE_GSE3653_CREEDSID_GENE_1660_DOWN	72/301	1.47366e-39	7.01474	641.082	2.03964e-40	IFITM3;EIF4A2;HSP90AB1;RPL32;HNRNPU;HSPB1;RPL9;ACTB;ACTG1;RPS15;RPS14;RPL7A;CHCHD2;TRIM28;RPL36AL;TMSB4X;BSG;RPL35;RPL38;BANF1;RPS11;TMSB10;EIF5A;HSP90AA1;GPX1;GPX4;DUSP1;H2AFZ;RPL23;EEF1A1;MYL6;SFPQ;HNRNPH1;MORF4L2;NCL;RPL24;PABPC1;PFN1;SLC25A5;RPL28;UBA52;PTMA;GAPDH;ARF6;SET;BEX1;UQCRB;RPL12;RPL11;SRSF1;COX5B;OAZ1;SOCS3;UBC;SPP1;RPS2;RPL18;HNRNPA1;MCL1;EGR1;RPL41;NPM1;UBE2C;FN1;RPL35A;HNRNPAB;E…
TF Perturbations Followed by Expression	GATA4_OE_MOUSE_GSE66016_CREEDSID_GENE_2651_UP	68/265	1.86523e-39	7.52504	685.917	2.59113e-40	IFITM3;RPL3;HSP90AB1;RPL32;HSPB1;ENO1;SRP14;ACTB;HIST2H2AC;MT-ATP6;EEF1B2;RPS14;RPL7A;RPS16;TUBA1A;RPL18A;FTH1;SOX9;TIMP1;TPI1;IGFBP5;HIST1H2AI;HIST1H2AH;TPM2;IGFBP3;HIST1H2AK;BGN;EDF1;MIF;NEAT1;RHOB;RPL24;TXNIP;MT-CO2;PABPC1;PFN1;ALDOA;PPIB;RPL28;UBA52;PFDN5;GAPDH;ATF4;HIST1H2BC;CD63;RPL12;ODC1;CENPB;LDHA;SPP1;RPS3;RPL18;MEST;EGR1;H3F3B;SURF4;EIF1;HIGD2A;RPS26;H19;DES;CALM3;MAGED2;VIM;P4HB;MT-CY…
TF Perturbations Followed by Expression	FOXD4L6_SIRNA_MDAMB231_HUMAN_GSE79586_RNASEQ_DOWN	69/275	2.36997e-39	7.35804	668.906	3.3044e-40	TOP2A;MT-ND4L;MT-ND4;RPL30;MT-ND5;RPL3;MT-CO1;RPLP0;MT-ND2;RPL8;MKI67;RPL10A;MT-ND3;RPL6;MT-ND1;RPL7;MT-ATP6;RPS4X;RPL7A;TUBA1B;RPL36AL;RPS18;TMSB4X;RPL37;HMGN2;PHLDA1;SOX4;HSP90AA1;RPL21;RPS8;H2AFZ;RPS6;RPL13A;RPSA;RPS3A;EEF1A1;HNRNPH1;MORF4L2;NCL;TXNIP;MT-CO2;MT-CO3;PTMA;GRN;RPL12;RPL11;OAZ1;THBS1;HSP90B1;TGOLN2;GANAB;RPS3;RPL15;RPS27A;HNRNPA1;HNRNPA0;FUS;SURF4;FN1;NR2F2;EEF2;PRRC2A;RPS25;RPS27…
TF Perturbations Followed by Expression	ATF6_INDUCED_MOUSE_GSE8322_CREEDSID_GENE_1473_UP	73/313	2.60145e-39	6.8395	621.104	3.64044e-40	RPL4;EIF4A2;RPL5;RPL3;RPL8;SRP14;RPL9;RPL6;RPL7;CTGF;ACTG1;MT2A;TUBA1B;CHCHD2;RPL36AL;TMSB4X;RPL35;KPNA2;B2M;IER3;HMGN1;HIST1H1C;HSP90AA1;RPL21;TPM4;RPS7;H2AFZ;RPL23;RPS5;RPL13A;NEAT1;EEF1A1;MYL6;MORF4L2;NCL;MALAT1;PTMA;ATF4;HIST1H2BC;GRN;DDX5;UQCRB;RPL12;HIST1H2BL;RPL11;OAZ1;HSP90B1;SOCS3;PSMB4;HNRNPDL;RPL14;SPP1;RPL15;RPS27A;HSPA8;NPM1;HNRNPA3;H3F3B;HSPA5;LUM;CNBP;RPL35A;EIF1;RPS26;RPS25;COL3A1…
TF Perturbations Followed by Expression	TOX4_SIRNA_HCT116_HUMAN_GSE56788_RNASEQ_DOWN	54/154	3.19756e-39	10.283	931.651	4.49096e-40	MT-ND6;RPL4;EIF4A2;MT-ND4;RPL3;MT-ND2;RPL6;MT-ND1;ACTG1;RPL7;MT-ATP6;PTBP1;RPL7A;TUBA1B;TRIM28;RPS18;MDK;PEG10;RMRP;BRD2;TMED9;RPL23;RPS5;RPS6;RPL13A;EEF1A1;NCL;DDIT4;MT-CO3;PABPC1;PPIB;RPL29;RPL28;PTMA;GAPDH;FTL;SLC25A6;ARF6;NOLC1;RPS3;FLNA;RPS2;HNRNPA1;RPL19;HSPA8;PRELID1;RPL41;NPM1;ALYREF;RPL35A;EEF2;KRT18;RPS20;HSPA1B
GO Biological Process 2018	ncRNA processing (GO:0034470)	65/228	4.13702e-39	8.36034	788.208	1.13499e-41	RPL4;RPL5;RPL30;RPL3;RPL32;RPL31;RPLP1;RPLP0;RPL8;RPL10A;RPL9;RPL6;RPL7;RPS15;RPS4X;RPS14;RPL7A;RPS16;RPL18A;RPS18;RPL35;RPLP2;RPL38;RPL37;RPS11;RPS13;RPL21;RPS7;RPS8;RPL23;RPS5;RPS6;RPL13A;RPSA;RPS3A;RPL24;RPL27;RPL29;RPL28;UBA52;RPL12;RPL11;NOLC1;EXOSC6;RPL14;RPS3;RPL13;RPL15;RPS2;RPL18;RPS27A;RPL19;RPL41;UTP3;RPL35A;RPL23A;RPS26;RPS25;RPS28;RPS27;HNRNPA2B1;RPS20;RPS21;RPS24;RPS23
TF Perturbations Followed by Expression	PPARG_OE_MOUSE_GSE2192_CREEDSID_GENE_861_DOWN	71/296	4.2701e-39	7.03416	635.244	6.01914e-40	IFITM3;EIF4A2;RPL5;SPARC;RPL3;KDELR1;RPLP0;MRFAP1;RPL10A;SAT1;RPL6;RPL7A;MT2A;CTSL;B2M;CTSD;SOX4;DDX17;RPL21;RPS7;RPS5;RPS6;TPM1;PCOLCE;EEF1A1;SFRP1;MMP14;HNRNPH1;TXNIP;GAS1;PABPC1;PPIB;RPL28;MEG3;GRN;DDX5;AEBP1;THBS1;ZFP36L1;UBB;UBC;PSAP;RPL13;RPL19;RPL41;NPM1;FZD2;JUND;LUM;IGF2;FN1;RPL23A;EEF2;PNRC1;DLK1;EIF1;COL1A1;RPS26;H19;RPS28;COL3A1;MARCKS;COL1A2;CALU;GNAS;TPP1;RPS24;TPT1;RPS23;ITM2C;GRINA
TF Perturbations Followed by Expression	THRB_DOMNEG_MOUSE_GSE3067_CREEDSID_GENE_2435_UP	63/225	4.92091e-39	8.21114	740.341	6.96165e-40	IFITM3;EIF4A2;BTG2;RPL3;RPL32;RPLP1;RPL10A;RPL9;CYR61;RPL7;CTGF;RBM3;RPS14;RPL7A;TUBA1B;ZFP36;CHCHD2;RPL18A;RPL35;RPLP2;RPL38;PHLDA1;SOX4;IER3;HIST1H1C;GPX1;RPS7;RPS5;IGFBP3;BGN;EEF1A1;RPL24;XIST;PTMA;ATF4;DDX5;BEX1;CEBPD;GSTP1;ZFP36L1;SOCS3;LDHA;PCBP1;RPL14;RPL13;RPS27A;SLC38A2;RPL19;MCL1;EGR1;LUM;RPL35A;RPL23A;RPS26;NFKBIA;HNRNPK;FAU;VIM;HIST1H4C;RPS21;HSPA1B;RPS23;HSPA1A
TF Perturbations Followed by Expression	PPARG_OE_MOUSE_GSE2192_CREEDSID_GENE_861_UP	67/260	5.24556e-39	7.55696	680.848	7.44773e-40	TOP2A;BTG2;ARF1;CHD4;YBX1;RPL8;MKI67;PHB2;COX7C;ACTB;PTMS;CTGF;ACTG1;RBM3;TUBA1B;TUBA1A;TRIM28;ARHGDIA;BANF1;RPS11;JUNB;TMSB10;IER2;IER3;HIST1H2AL;HSP90AA1;TPI1;TPM4;H2AFZ;H2AFX;BGN;MRPL51;PKM;NCL;COL6A2;DDIT4;SRSF2;FSCN1;PFN1;ALDOA;SLC25A5;PTMA;GAPDH;ATF4;RBM8A;CEBPD;GSTP1;HSP90B1;LDHA;PCBP1;SERPINH1;SPP1;HIST1H3I;RPS2;EGR1;HSPA8;HSPA5;PLK2;ALYREF;H1F0;UQCRQ;ID2;ID1;HNRNPD;ID3;NOP10;RAN
TF Perturbations Followed by Expression	RUNX1_SHRNA_MCF7_HUMAN_GSE75070_RNASEQ_DOWN	81/398	5.60876e-39	5.96826	537.292	7.99206e-40	EIF4A2;MT-ND4;MT-ND5;HSP90AB1;MT-CO1;RPLP0;AUP1;YBX1;MT-ND2;RPL8;PHB2;ACTB;MT-ND1;MT-ATP6;EEF1B2;RBM3;TRMT112;PNN;SEC61A1;RPL18A;RPS18;PSMD2;BSG;RPLP2;B2M;CTSD;AP2M1;RPS13;RMRP;EIF5A;TPM4;RPS5;RPS6;RPSA;ILF2;TUFM;SFPQ;HNRNPH1;SRSF2;TXNIP;RPL27;MT-CO2;MT-CO3;SNRNP200;SLC25A5;PFN1;PPIB;PPP1R15B;GRN;DDX5;CRABP2;RPL11;SRSF1;THBS1;HSP90B1;BAG6;GANAB;MAT2A;SERPINH1;RPS3;FLNA;RPS2;RPS27A;RPL19;PLK2;SURF…
TF Perturbations Followed by Expression	ZNF142_SIRNA_MCF7_HUMAN_GSE79586_RNASEQ_DOWN	65/243	6.25783e-39	7.84427	705.293	8.94889e-40	MT-ND6;RPL4;TOP2A;MT-ND4L;MT-ND4;MT-ND5;RPL3;MT-CO1;RPLP0;NUCKS1;CHD4;ENO1;YBX1;MT-ND2;RPL8;MKI67;RPL6;MT-ND1;RPL7;MT-ATP6;RPS4X;RPS14;RPL7A;TUBA1B;RPS11;HMGN2;SRRM2;HSP90AA1;TPI1;RPL13A;RPSA;RPS3A;EEF1A1;PKM;MT-CO2;MT-CO3;PABPC1;TLN1;RPL29;ALDOA;SNRNP200;PTMA;GAPDH;KMT2D;RPL12;THBS1;TGOLN2;LDHA;GANAB;POLR2A;RPS3;FLNA;RPS2;ZBED6;HNRNPA1;NONO;PRRC2C;EEF2;PRRC2A;SON;UBA1;MT-CYB;NFE2L1;RPS23;HSPA1A
TF Perturbations Followed by Expression	OVOL1_OE_PC3_HUMAN_GSE48230_RNASEQ_UP	75/337	6.82155e-39	6.52645	586.219	9.78986e-40	MT-ND6;RPL4;TOP2A;MT-ND4;ARF1;MT-ND5;RPL3;HSP90AB1;RPL32;MT-CO1;NUCKS1;MT-ND2;MKI67;MT-ND3;ACTB;RPL6;MT-ND1;ACTG1;RPS15;MT-ATP6;RPS14;RPL7A;TUBA1B;CHCHD2;RPL18A;RPL36AL;PEG10;ARHGDIA;RPL37;HMGN2;PHLDA1;IER3;CTSB;RMRP;SRRM2;EIF5A;HSP90AA1;H2AFZ;RPS5;HCFC1;NCL;PPDPF;TXNIP;MT-CO3;PABPC1;ALDOA;RPL28;PTMA;GAPDH;SLC25A6;SET;CRABP2;HSP90B1;LDHA;RPL14;HNRNPA1;HNRNPA3;NR2F1;FN1;PRRC2C;TUBB4B;EEF2;PRRC2A;R…
VirusMINT	Human immunodeficiency virus 1	90/489	6.93248e-39	5.39733	494.472	1.63117e-40	ARF1;HIST2H2AB;YBX1;SAT1;ACTB;HIST2H2AC;ACTG1;TUBA1B;TUBA1A;HIST3H2BB;BANF1;HIST1H2AG;KPNA2;AP2M1;EIF5A;HIST1H2AL;HIST1H2AI;HIST1H2AH;H2AFZ;HIST1H2AK;HIST1H2AJ;H2AFX;HLA-B;HLA-C;HLA-A;HIST2H2BE;HLA-E;EEF1A1;NCL;H3F3AP4;SRSF2;HIST1H2BF;HIST1H2BE;HIST1H2BH;HIST1H2BG;PPIB;HIST1H2BB;UBA52;HIST1H2BC;C1QB;C1QA;CD63;HIST1H2BM;GRN;CEBPB;HIST1H2BO;HIST1H2BI;HIST1H2BL;HIST1H2BK;THBS1;PSMB4;GANAB;HIST1H3A;U…
TF Perturbations Followed by Expression	ZMAT4_SIRNA_T47D_HUMAN_GSE79586_RNASEQ_UP	79/378	6.94116e-39	6.12888	550.38	9.99697e-40	RPL4;EIF4A2;RPL5;RPL3;BTG1;RPL31;RPLP1;RPLP0;MRFAP1;HNRNPU;HSPB1;RPL8;RPL9;RPL6;RPL7;SEC61A1;RPS18;FTH1;RPLP2;RPL37;SEPHS2;CTSD;RPS13;AP2M1;CTSB;SRRM2;RPL21;RPS7;RPS8;RPL23;RPS6;HLA-B;HLA-C;RPL13A;RPSA;RPS3A;RHOB;EEF1A1;RPL27;PABPC1;GAPDH;SLC25A6;PPP1R15B;CRABP2;RPL12;RPL11;ATXN7L3B;HSP90B1;PURB;UBC;RPS3;DVL3;APOE;RPL15;RPS2;RPS27A;RPL19;NPM1;H3F3B;HSPA5;PLK2;RPL35A;RPL23A;EEF2;EIF1;PNRC2;RPS25;R…
TF Perturbations Followed by Expression	NFE2L2_DEFICIENCY_MOUSE_GSE7810_CREEDSID_GENE_1048_UP	59/194	8.0024e-39	8.91858	799.598	1.15663e-39	IFITM3;RPL4;SPARC;RPL3;BTG1;RPL32;RPLP1;ADM;MKI67;RPL9;ACTB;ACTG1;RPS14;TUBA1B;RPL18A;CTSL;FTH1;TMSB4X;SH3BGRL3;TIMP1;B2M;CTSD;TMSB10;CTSB;RPL23;RPS5;BGN;FOS;EEF1A1;KCTD12;XIST;PFN1;RPL28;UBA52;GAPDH;C1QB;C1QA;GRN;CEBPD;SOCS3;PRDX5;LDHA;SPP1;CD14;RPS2;RPL19;EGR1;RPL41;FN1;ISG15;RPL23A;BST2;NFKBIA;RPS28;COL3A1;COL1A2;TPT1;RPS23;C1QC
BioPlanet 2019	Cap-dependent translation initiation	41/73	8.37206e-39	16.4705	1532.58	3.88109e-41	EIF4A2;RPL4;RPL5;RPL30;RPL3;RPL32;RPL31;RPLP1;RPL12;RPLP0;RPL11;RPL10A;RPL8;RPL9;RPL6;RPL7;RPL7A;RPL18A;RPL14;RPL35;RPLP2;RPL13;RPL38;RPL37;RPL15;RPL18;RPL19;RPL41;RPL21;RPL23;RPL13A;RPL35A;RPL23A;RPL24;RPL27;PABPC1;RPL29;RPL28;UBA52;EIF3A;EIF4G1
TF Perturbations Followed by Expression	POU2AF1_MUT_MOUSE_GSE12356_CREEDSID_GENE_598_DOWN	66/253	8.59311e-39	7.65013	685.303	1.2464e-39	RPL4;IGHM;BTG2;RPL3;BTG1;HSP90AB1;GDI1;MRFAP1;RPL8;SRP14;RPL9;RPL6;RPL7;RPS15;EEF1B2;RPL7A;CHCHD2;RPL36AL;TMSB4X;RPL35;RPLP2;RPS11;SOX4;HMGN1;HIST1H1C;RPL21;CD93;RPS8;RPS5;RPL13A;RPSA;FOS;RHOB;MYL6;RPL24;RPL27;PABPC1;PFN1;ALDOA;RPL28;HIST1H2BL;RPS3;RPL13;RPL18;RPL19;EGR1;CD74;HSPA8;RPL41;JUN;NPM1;JUND;GADD45B;HSPA5;RPL35A;RPL23A;RPS26;RPS25;HIST3H2A;CHMP2A;RPS20;CALR;FAU;HIST1H4C;RPS21;RPS24
ENCODE Histone Modifications 2015	H3K36me3_endothelial cell of umbilical vein_hg19	236/2929	8.94888e-39	2.36286	215.175	2.82367e-40	RPL4;EIF4A2;RPL5;MDC1;RPL30;RPL32;RPL31;SCARNA1;MIR663B;RPL8;MKI67;RPL9;PHB2;ACTB;RPL7;RPS15;MIR433;RPS14;MT2A;RPL18A;TRIM28;TMEM88;PSMD2;FTH1;RPL35;RPL38;RPL37;RPS11;SEPHS2;SOX4;RPS13;IER3;SNORA31;RPS12;TSPYL1;RPL21;RPL23;MIF;RNASE1;HLA-E;NGFRAP1;SNORD104;DDIT4;SNORD89;RPL24;CD2BP2;SNORA23;RPL27;SNORA74B;RPL29;AURKAIP1;SNORA22;RPL28;UBA52;ATF4;TSPYL5;BEX4;SNORD117;NOLC1;ATXN7L3B;SNORD114-2;SNORA…
Enrichr Submissions TF-Gene Coocurrence	ZNF703	71/299	1.07859e-38	6.96358	623.832	1.24091e-39	BTG2;MIDN;BTG1;CITED2;PRKCSH;HSPB1;ADM;SAT1;CYR61;CTGF;ZFP36;ADAMTS1;SOX9;JUNB;CTSD;PHLDA1;SOX4;IER2;IER3;CTSB;IGFBP5;DUSP1;IGFBP3;TPM1;FOS;RHOB;DDIT4;MYADM;FSCN1;TXNIP;GAS1;CEBPB;CEBPD;ODC1;THBS1;ZFP36L2;ZFP36L1;SOCS3;SERPINH1;FLNA;HES1;APOE;FZD1;EGR1;JUN;MARCKSL1;FZD2;JUND;GADD45B;GADD45A;FZD7;PLK2;NR2F1;IGF2;FN1;NR2F2;COL1A1;H1F0;MARCKS;KLF6;COL1A2;KRT18;FASN;ID2;ID1;BHLHE40;ID4;ID3;FOSB;VIM;I…
Enrichr Submissions TF-Gene Coocurrence	ZNF674	71/299	1.08407e-38	6.96358	623.832	1.24091e-39	IFITM3;TOP2A;BTG1;HSP90AB1;RPL31;PRKCSH;RPLP1;HNRNPU;HSPB1;ADM;YBX1;SAT1;ACTB;CYR61;CTGF;ACTG1;RPS4X;MT2A;TUBA1B;TUBA1A;RPS18;TMSB4X;TIMP1;PHLDA1;IER3;HSP90AA1;DUSP1;RPS5;RPL13A;RPS3A;FOS;EEF1A1;MYL6;DDIT4;TXNIP;SLC25A5;ATF4;FTL;PPP1R15A;CEBPB;SHMT2;SRSF1;OAZ1;THBS1;RN7SL1;LDHA;UBB;UBC;PSAP;SLC38A2;EGR1;HSPA8;RPL41;JUN;JUND;GADD45A;NONO;EEF2;EIF1;NFKBIA;H1F0;KLF6;BHLHE40;ID3;VIM;HIST1H4C;RPS24;HS…
Enrichr Submissions TF-Gene Coocurrence	ZNF503	71/299	1.0896e-38	6.96358	623.832	1.24091e-39	IFITM3;BTG2;SPARC;BTG1;CITED2;PRKCSH;HSPB1;ADM;SAT1;CYR61;CTGF;MT2A;ZFP36;MDK;ADAMTS1;SOX9;TIMP1;JUNB;PHLDA1;SOX4;IER3;CTSB;IGFBP5;DUSP1;IGFBP3;TPM1;FOS;RHOB;COL6A2;DDIT4;COL6A1;TXNIP;GAS1;KCTD12;CEBPB;CEBPD;THBS1;ZFP36L2;ZFP36L1;SOCS3;OLFML3;HES1;APOE;FZD1;EGR1;JUN;MARCKSL1;FZD2;GADD45B;GADD45A;LUM;PLK2;NR2F1;IGF2;FN1;NR2F2;COL1A1;NFKBIA;MFAP4;COL3A1;KLF6;COL1A2;FASN;ID2;ID1;BHLHE40;SNAI2;ID3;FO…
Enrichr Submissions TF-Gene Coocurrence	MKRN2	71/299	1.09519e-38	6.96358	623.832	1.24091e-39	EIF4A2;BTG2;SPARC;BTG1;HSP90AB1;CITED2;PRKCSH;RPLP0;HNRNPU;HSPB1;ENO1;ACTB;CYR61;CTGF;TUBA1A;FTH1;KHSRP;RPL35;GLUL;PHLDA1;CTSB;HIST1H1C;HSP90AA1;DUSP1;TUBB;ARRDC3;TPM1;FOS;RHOB;EEF1A1;PKM;DDIT4;TXNIP;PABPC1;ALDOA;SRSF6;GAPDH;PPP1R15A;DDX5;CEBPB;ODC1;ZFP36L1;HSP90B1;LDHA;MAT2A;PSAP;SERPINH1;FLNA;SLC38A2;EGR1;HSPA8;JUN;NPM1;GADD45A;CNBP;IRF2BP2;TUBB4B;EEF2;MARCKS;KLF6;SERBP1;BHLHE40;HNRNPD;CALU;GNA…
Enrichr Submissions TF-Gene Coocurrence	KLF16	71/299	1.10083e-38	6.96358	623.832	1.24091e-39	BTG2;MIDN;CITED2;HSPB1;ENO1;ACTB;CYR61;ACTG1;IRF2BPL;RPS15;PTBP1;MT2A;TUBA1B;ZFP36;TRIM28;KHSRP;ARHGDIA;JUNB;PHLDA1;IER2;IER3;EIF5A;KDM6B;BRD2;HSP90AA1;GPX4;DUSP1;TPM1;H2AFX;SOX12;MIF;FOS;RHOB;PKM;NCL;DDIT4;FSCN1;ALDOA;PTMA;GAPDH;ATF4;CEBPB;SET;ODC1;MAZ;NOLC1;ZFP36L2;ZFP36L1;SOCS3;MAT2A;CCDC85B;PCBP1;HES1;EGR1;HSPA8;JUN;MARCKSL1;JUND;GADD45B;IRF2BP2;TUBB4B;EEF2;HNRNPAB;EIF1;KLF6;FASN;BHLHE40;ZYX;…
TF Perturbations Followed by Expression	TWIST2_MUT_N_HUMAN_GSE16524_CREEDSID_GENE_2262_DOWN	60/203	1.10134e-38	8.66764	774.24	1.60869e-39	MT-ND4;RPL30;BTG1;RPL31;RPLP1;RPLP0;HSPB1;ADM;MT-ND2;MT-ND3;RPL9;SAT1;RPL6;ACTG1;MT-ATP6;RPS4X;MT2A;RPS18;FTH1;B2M;RPS13;IER3;TPI1;TPM2;IGFBP3;HLA-B;HLA-C;MIF;HLA-A;HLA-E;EEF1A1;DDIT4;MT-CO2;NUPR1;GAPDH;FTL;CD63;CEBPB;CRABP2;HIST1H2BK;OAZ1;LDHA;UBB;UBC;ATP6V1F;RPL41;LUM;FN1;ISG15;RPL23A;NFKBIA;RPS27;ID2;RAB13;RPS20;VIM;FMOD;RPS24;TPT1;RPS23
TF Perturbations Followed by Expression	E2F1_KD_MOUSE_GSE24594_CREEDSID_GENE_473_UP	60/203	1.1052e-38	8.66764	774.24	1.60869e-39	BTG2;SPARC;RPL3;HSP90AB1;RPLP1;RPLP0;HSPB1;RPL10A;ACTB;RPL6;CYR61;CTGF;ACTG1;RPS14;RPL7A;MT2A;TUBA1A;MDK;TMSB4X;RPL38;PHLDA1;IER3;HIST1H1C;EIF5A;RPS7;IGFBP5;PEG3;DUSP1;TPM2;TPM1;RPL13A;RPSA;PCOLCE;FOS;EEF1A1;NCL;COL6A2;MYADM;TXNIP;UBA52;MEG3;RPL11;OAZ1;THBS1;PSMB4;SERPINH1;RPL13;ROMO1;APOE;RPS2;RPL18;RPS27A;RPL19;RPL23A;RPS25;H19;RPS28;COL3A1;TPT1;RPS23
TF Perturbations Followed by Expression	YY1_KD_HUMAN_GSE14964_CREEDSID_GENE_515_DOWN	87/468	1.11241e-38	5.45154	486.868	1.63624e-39	RPL4;RPL30;HSP90AB1;MRFAP1;HMGB2;ENO1;YBX1;PHB2;CYR61;TRMT112;PTBP1;CHCHD2;TUBA1A;TRIM28;CTSL;CHMP1B;BSG;BANF1;HMGN2;KPNA2;IER2;AP2M1;DUSP1;H2AFZ;TUBB;HLA-B;HLA-C;EDF1;MIF;HLA-A;NEAT1;ILF2;TUFM;NCL;DDIT4;TXNIP;MT-CO3;NUPR1;SLC25A5;PFN1;ALDOA;ATF4;FTL;SLC25A6;CUTA;SF3B5;GRN;CEBPB;DDX5;SET;SHMT2;ODC1;HIST1H2BK;NOLC1;PRDX5;PNMA1;MAT2A;PSAP;FLNA;SLC38A2;MEST;HNRNPA0;BTF3;HSPA8;JUND;H3F3B;HSPA5;CNBP;N…
TF Perturbations Followed by Expression	SOX2_KD_MOUSE_GSE39771_CREEDSID_GENE_1757_UP	66/254	1.11363e-38	7.62002	680.55	1.63233e-39	RPL4;SPARC;CITED2;RPLP0;HMGB2;HSPB1;RPL8;CYR61;RPL7;CTGF;ACTG1;EEF1B2;MT2A;TUBA1A;RPL18A;CTSL;FTH1;BSG;RPL35;SH3BGRL3;RPS11;B2M;TMSB10;AP2M1;TPM4;PEG3;GPX4;DUSP1;IGFBP3;TPM1;PCOLCE;RHOB;EEF1A1;MYL6;MYADM;UBA52;GRN;CEBPB;BEX1;UQCRB;RPL11;COX5B;UBC;PSAP;APOE;ATP6V1F;HSPA8;JUND;H3F3B;HSPA5;IGF2;RPL23A;EEF2;H19;RPS28;KLF6;HNRNPK;KRT18;ID2;GNB2;CALR;P4HB;RPS24;HSPA1B;RAN;TPT1
TF Perturbations Followed by Expression	SRF_MUT_MOUSE_GSE1948_CREEDSID_GENE_1397_DOWN	56/172	1.13194e-38	9.54784	852.503	1.67073e-39	RPL5;HSP90AB1;RPLP1;RPLP0;YBX1;RPL8;COX7C;ACTB;RPL6;CTGF;ACTG1;RBM3;TUBA1B;TUBA1A;ARHGDIA;TMSB4X;TMSB10;CTSD;HMGN1;HIST1H2AL;HSP90AA1;TPI1;TPM4;RPS7;RPS5;RPS6;EEF1A1;PKM;NCL;PFN1;RPL28;GAPDH;BEX4;SET;BEX1;LDHA;UBB;RPS3;RPL13;APOE;RPS2;MEST;RPL19;RPL41;MARCKSL1;JUND;IGF2;RPL23A;RPS26;RPS28;KRT18;GNAS;NOP10;RPS24;TPT1;RPS23
TF Perturbations Followed by Expression	SP3_KD_HUMAN_GSE7102_CREEDSID_GENE_1548_UP	58/188	1.44605e-38	9.04723	805.558	2.14174e-39	EIF4A2;TOP2A;RPL30;HSP90AB1;RPL32;RPLP1;RPLP0;ENO1;YBX1;RPL9;RPL6;RPS4X;PNN;RPS16;RPS18;FTH1;BANF1;RPL37;RPS11;B2M;GLUL;RPS13;EIF5A;HSP90AA1;RPL21;RPS8;RPL23;RPS5;RPS3A;EEF1A1;MORF4L2;NCL;H3F3AP4;PABPC1;RPL28;PTMA;GAPDH;SLC25A6;RPL12;RPL11;ODC1;PSMB4;UBC;RPS27A;RPL19;HSPA8;NPM1;CNBP;RPL23A;EEF2;RPS25;RPS28;HNRNPK;RPS27;APEX1;GNAS;RPS20;RPS23
TF Perturbations Followed by Expression	E2F1_MUT_MOUSE_GSE24594_CREEDSID_GENE_1245_DOWN	60/204	1.48614e-38	8.62515	767.711	2.20871e-39	BTG2;SPARC;RPL3;HSP90AB1;RPLP1;RPLP0;HSPB1;RPL10A;ACTB;RPL6;CYR61;CTGF;ACTG1;RPS14;RPL7A;MT2A;TUBA1A;MDK;TMSB4X;RPL38;PHLDA1;IER3;HIST1H1C;EIF5A;RPS7;IGFBP5;PEG3;DUSP1;TPM2;TPM1;RPL13A;RPSA;PCOLCE;FOS;EEF1A1;NCL;COL6A2;MYADM;TXNIP;UBA52;MEG3;RPL11;OAZ1;THBS1;PSMB4;SERPINH1;RPL13;ROMO1;APOE;RPS2;RPL18;RPS27A;RPL19;RPL23A;RPS25;H19;RPS28;COL3A1;TPT1;RPS23
TF Perturbations Followed by Expression	WT1_OE_HUMAN_GSE5117_CREEDSID_GENE_2720_DOWN	63/229	1.50722e-38	8.06772	717.953	2.24774e-39	IFITM3;RPL30;RPL31;RPLP1;RPLP0;YBX1;RPL8;RPL9;ACTB;RPL6;CYR61;RPL7;TOMM22;CTGF;RPS15;EEF1B2;RPL7A;MT2A;RPS16;TUBA1A;RPL36AL;RPS18;RPL38;BANF1;TIMP1;KPNA2;RPS13;AP2M1;RPS12;IER3;RPL23;RPS5;RPS6;SIGMAR1;RPL13A;EEF1A1;RPL24;PFN1;RPL28;UBA52;FTL;DDX5;ODC1;OAZ1;LDHA;UBC;RPS3;FLNC;RPS2;RPL18;RPL41;CNBP;RPL35A;EEF2;HNRNPAB;H1F0;UQCRQ;HNRNPA2B1;FAU;VIM;RPS24;NOP10;TPT1
BioPlanet 2019	Protein metabolism	86/442	2.14593e-38	5.70587	524.798	1.13691e-40	RPL4;EIF4A2;RPL5;RPL30;RPL3;RPL32;RPL31;PRKCSH;RPLP1;RPLP0;SRPR;RPL8;RPL10A;SRP14;RPL9;RPL6;ACTB;RPL7;TOMM22;RPS15;EEF1B2;RPS4X;RPL7A;RPS14;SEC61A1;TUBA1B;TUBA1A;RPS16;RPL18A;RPS18;RPL35;RPLP2;RPL38;RPL37;RPS11;RPS13;RPS12;EIF5A;FBXW5;RPL21;RPS7;RPS8;RPL23;RPS5;RPS6;RPL13A;RPSA;RPS3A;EEF1A1;RPL24;RPL27;PABPC1;RPL29;RPL28;UBA52;PFDN5;SLC25A6;RPL12;RPL11;ATP5B;GANAB;RPL14;RPS3;RPL13;RPL15;RPS2;RPL1…
TF Perturbations Followed by Expression	DDIT3_MUT_MOUSE_GSE2082_CREEDSID_GENE_899_DOWN	56/174	2.28599e-38	9.4381	835.941	3.42081e-39	RPL5;BTG2;RPL3;RPLP1;RPLP0;ADM;YBX1;RPL8;RPL10A;COX7C;ACTB;RPL6;CTGF;ACTG1;RPL7;RBM3;RPL7A;MT2A;TUBA1B;TMSB4X;RPL37;TMSB10;IER3;TMED9;RPL21;RPS7;H2AFX;EEF1A1;NCL;RPL28;GAPDH;C1QA;LDHA;UBB;UBC;SPP1;RPL13;CD14;RPS2;RPL18;RPS27A;RPL19;RPL41;NPM1;RPL23A;HIGD2A;RPS26;RPS28;UQCRQ;ID2;ID1;NES;RAN;TPT1;RPS23;C1QC
TF Perturbations Followed by Expression	TSHZ3_SIRNA_BT549_HUMAN_GSE79586_RNASEQ_UP	65/248	2.36519e-38	7.68612	680.479	3.5514e-39	RPL5;RPL30;ARF1;SPARC;MT-ND2;MT-ND3;RPL9;CYR61;CTGF;RPS14;MT2A;RPS18;CTSL;FTH1;TMSB4X;SH3BGRL3;RPL37;B2M;CTSD;PHLDA1;TMSB10;RPS13;CTSB;EIF5A;TPM4;RPS8;TPM2;IGFBP3;RPS6;TPM1;RPS3A;EEF1A1;PKM;COL6A1;PABPC1;RPL29;PFN1;ALDOA;UBA52;GAPDH;FTL;UQCRB;RPL11;NOLC1;HSP90B1;LDHA;UBC;RPL14;RPS27A;MCL1;HSPA8;JUN;NPM1;HSPA5;PLK2;RPL35A;RPL23A;FASN;HYOU1;RPS20;CALR;VIM;RPS21;RPS24;RPS23
TF Perturbations Followed by Expression	EP400_SHRNA_MKL1_HUMAN_GSE69876_RNASEQ_UP	66/257	2.41375e-38	7.53107	666.573	3.63665e-39	MT-ND6;RPL4;RPL5;MT-ND4;MT-ND5;RPL3;RPL32;RPL31;RPLP1;RPLP0;MT-ND2;RPL8;RPL10A;RPL9;RPL6;MT-ND1;RPL7;CTGF;RPS15;RPS4X;RPL7A;RPS16;RPL18A;RPS18;FTH1;RPLP2;RPL38;RPL37;RPS11;GLUL;RPS13;SRRM2;BRD2;RPL21;RPS7;IGFBP5;RPS8;RPL23;RPS6;RPL13A;RPSA;RPS3A;PKM;RPL27;MT-CO2;PABPC1;RPL28;RPL11;THBS1;PNMA1;POLR2A;UBC;RPS3;RPS2;RPL18;RPL23A;EEF2;RPS25;RPS27;ID2;ID1;ID4;ID3;RPS20;TPT1;RPS23
TF Perturbations Followed by Expression	GATA4_KO_MOUSE_GSE66016_CREEDSID_GENE_2656_DOWN	70/294	2.42388e-38	6.98227	617.946	3.6643e-39	IFITM3;RPL3;RPL32;RPL31;RPL10A;RPL9;HIST2H2AC;RPS15;RPS4X;RPS14;TUBA1B;RPS16;RPL36AL;TMSB4X;RPL35;RPLP2;SH3BGRL3;RPL37;TIMP1;RPS11;RPS13;RPS12;HMGN1;TPM4;RPS7;IGFBP5;HIST1H2AI;RPS8;HIST1H2AH;H2AFZ;RPL23;RPS5;HIST1H2AK;BGN;EEF1A1;SRSF2;RPL24;RPL27;NUPR1;PPIB;RPL28;UBA52;PFDN5;ATF4;CD63;RPL12;MRPS34;ODC1;PSMB4;SPP1;RPS3;RPS2;RPL18;RPL19;BTF3;H3F3B;ALYREF;ISG15;EEF2;EIF1;HIGD2A;RPS26;BST2;RPS25;HIST…
TF Perturbations Followed by Expression	PBX3_OE_SMMC7721_HUMAN_GSE71261_RNASEQ_UP	50/132	2.78791e-38	11.1081	981.504	4.22885e-39	RPL4;TOP2A;RPL5;RPL3;RPL32;RPLP1;RPLP0;NUCKS1;RPL9;RPL6;RPL7;RPS4X;RPL7A;RPS18;PEG10;FTH1;TPI1;RPS7;RPS8;RPL23;IGFBP3;RPS6;RPL13A;RPSA;RPS3A;EEF1A1;DDIT4;PABPC1;ALDOA;GAPDH;FTL;SLC25A6;RPL11;UBC;RPL14;RPS3;RPL15;RPS2;RPS27A;HNRNPA1;FN1;RPL35A;RPL23A;EEF2;RPS27;VIM;RPS21;RPS24;TPT1;RPS23
TF Perturbations Followed by Expression	E2F4_KO_MOUSE_GSE11039_CREEDSID_GENE_1167_DOWN	74/334	2.99809e-38	6.49727	573.597	4.56298e-39	IFITM3;SPARC;PRKCSH;MRFAP1;HSPB1;SRP14;ACTB;RPL6;CYR61;MT2A;TUBA1B;RPS18;FTH1;BSG;SH3BGRL3;TIMP1;B2M;JUNB;CTSD;PHLDA1;IER2;CTSB;HIST1H1C;GPX1;GPX4;DUSP1;TPM2;H2AFX;BGN;RPSA;RHOB;MYL6;MORF4L2;COL6A2;COL6A1;MXRA8;MYADM;GAS1;COL6A3;MALAT1;XIST;PFN1;RPL28;UBA52;PTMA;HIST1H2BC;RPL12;GSTP1;HIST1H2BL;AEBP1;OAZ1;THBS1;PRDX5;PSAP;SPP1;EGR1;OST4;JUN;LUM;FN1;HNRNPAB;COL1A1;RPS26;NFKBIA;RPS28;COL3A1;COL1A2;I…
TF Perturbations Followed by Expression	TAL1_KD_JURKAT_HUMAN_GSE72299_RNASEQ_UP	84/440	3.00486e-38	5.59851	494.221	4.58862e-39	ARF1;MT-ND5;HSP90AB1;GDI1;CHD4;YBX1;RPL6;MT-ND1;PTBP1;PNN;SEC61A1;RPS18;TMSB4X;FTH1;ARHGDIA;BSG;TMSB10;B2M;GLUL;CTSD;AP2M1;SOX4;DDX17;EIF5A;SRRM2;KDM6B;BRD2;HSP90AA1;GPX4;RPS6;HLA-B;HLA-C;RPS3A;HLA-A;ATXN2L;MYL6;SFPQ;HNRNPH1;SNRNP200;PFN1;RPL28;ATF4;FTL;KMT2D;PPP1R15B;DDX5;GSTP1;NOLC1;LENG8;AEBP1;OAZ1;BAG6;PSMB4;POLR2A;UBB;MAT2A;PCBP1;UBC;FLNA;DVL3;H1FX;HSPA8;MARCKSL1;H3F3B;HSPA5;FUS;CNBP;SURF4;P…
ENCODE Histone Modifications 2015	H3K36me3_keratinocyte_hg19	221/2651	3.98146e-38	2.44471	218.798	1.35292e-39	EIF4A2;RPL5;MDC1;RPL30;RPL3;RPL32;SCARNA1;MIR663B;RPL8;RPL9;PHB2;ACTB;RPL7;RPS14;MT2A;RPS16;RPL18A;RPL36AL;PSMD2;FTH1;RPL35;RPL38;RPL37;SOX9;RPS11;SEPHS2;RPS13;IER3;SNORA31;RPS12;TSPYL1;RPL21;RPL23;HLA-E;NGFRAP1;DDIT4;SNORD89;TXNIP;CD2BP2;SNORA23;RPL27;RPL29;SNORA22;RPL28;UBA52;ATF4;SET;SNORD117;ATXN7L3B;ATP5I;SNORA5C;PRDX5;PCBP1;APOE;SNORA53;BTF3;EGR1;JUN;RPL41;H3F3B;GADD45B;GADD45A;PLK2;IRF2BP2…
TF Perturbations Followed by Expression	NEUROG3_OE_MOUSE_GSE3653_CREEDSID_GENE_1664_DOWN	69/287	4.34221e-38	7.05038	619.769	6.65303e-39	RPL4;TOP2A;RPL3;RPLP1;RPLP0;HMGB2;YBX1;RPL8;MKI67;RPL10A;RPL6;RPL7;EEF1B2;RBM3;RPL7A;TUBA1B;TRIM28;RPL36AL;TMEM88;KPNA2;RPS13;RPS12;HMGN1;EIF5A;HSP90AA1;TPI1;GPX1;RPL21;H2AFZ;RPS6;PKM;MORF4L2;NCL;SRSF3;RPL27;PABPC1;SLC25A5;GAPDH;BEX4;SET;BEX1;CRABP2;ODC1;LDHA;PCBP1;UBC;APOE;RPS2;RPL18;RPS27A;MEST;RPL19;HNRNPA0;HSPA8;NPM1;HNRNPA3;UBE2C;CNBP;RNF26;RPL35A;SSRP1;RPS26;RPS25;KRT18;SERBP1;ID3;RPS24;NOP…
TF Perturbations Followed by Expression	KLF9_OE_GBM1A_HUMAN_GSE62212_RNASEQ_UP	81/411	6.34769e-38	5.77948	505.836	9.7582e-39	RPL4;EIF4A2;IFITM3;HSP90AB1;SPARC;CITED2;RPLP0;MRFAP1;HNRNPU;MT-ND2;MKI67;CYR61;MT-ND1;CTGF;MT-ATP6;PNN;SEC61A1;PSMD2;TIMP1;SLC39A7;KPNA2;B2M;HSP90AA1;PEG3;RPS5;TPM1;HLA-B;RPL13A;HLA-C;HLA-A;ILF2;HLA-E;EEF1A1;SFPQ;PKM;MORF4L2;NCL;SRSF3;MT-CO3;PABPC1;SLC25A5;FTL;PPP1R15B;DDX5;NOLC1;THBS1;POLR2A;MAT2A;UBC;FLNA;FLNC;MCL1;EGR1;HSPA8;JUN;H3F3B;HSPA5;GADD45A;PLK2;CNBP;NONO;SURF4;FN1;PRRC2C;ISG15;SSRP1;…
TF Perturbations Followed by Expression	ESR2_KO_MOUSE_GSE1050_CREEDSID_GENE_901_DOWN	79/390	7.08221e-38	5.9403	519.241	1.09235e-38	EIF4A2;IFITM3;RPL5;BTG2;RPL3;SPARC;RPLP1;MRFAP1;RPL10A;SRP14;PHB2;COX7C;RPL7;PTMS;ACTG1;RPL7A;TUBA1B;MT2A;TUBA1A;CTSL;TMSB4X;FTH1;RPL37;RPS11;JUNB;B2M;CTSD;IER2;HIST1H2AL;TPI1;RPL21;RPS7;DUSP1;TPM2;RPS5;RPS6;FOS;RHOB;EEF1A1;MYADM;GAS1;COL6A3;PABPC1;PTMA;HIST1H2BC;CD63;DDX5;GSTP1;COX5B;PCBP1;PSAP;SERPINH1;RPS3;RPS2;APOE;RPL18;RPS27A;MCL1;CD74;HSPA8;NPM1;H3F3B;HSPA5;LUM;EEF2;PNRC1;EIF1;COL1A1;RPS26…
TF Perturbations Followed by Expression	ZBTB20_DEFICIENCY_MOUSE_GSE19513_CREEDSID_GENE_544_DOWN	70/299	7.77428e-38	6.8655	599.45	1.20307e-38	SPARC;RPL32;RPLP1;RPL9;COX7C;RPL6;RPS15;RPS14;CHCHD2;RPL18A;RPL36AL;FTH1;BSG;RPL35;RPLP2;RPL38;SH3BGRL3;GLUL;TMSB10;AP2M1;EIF5A;GPX1;RPL21;RPS7;H2AFZ;RPS5;RPL13A;MIF;DDIT4;RPL24;RPL27;PFN1;ALDOA;PPIB;SLC25A5;RPL28;PTMA;BEX4;MEG3;BEX1;UQCRB;RPL12;GSTP1;RPL11;COX5B;OAZ1;PRDX5;LDHA;PSMB4;RPS3;RPL13;NDN;ROMO1;APOE;RPL15;RPL18;RPL19;ATP6V1F;RPL41;RPL35A;RPL23A;HIGD2A;RPS26;RPS25;CALM3;RPS20;FAU;RPS21;…
TF Perturbations Followed by Expression	NEUROG3_OE_MOUSE_GSE3653_CREEDSID_GENE_2585_DOWN	71/309	8.34107e-38	6.73822	587.841	1.29504e-38	IFITM3;RPL32;RPLP1;HNRNPU;HSPB1;YBX1;RPL8;MKI67;RPL9;ACTG1;RPS15;RPS14;RPL7A;MT2A;TUBA1B;CHCHD2;RPL18A;TRIM28;RPL36AL;RPL35;RPLP2;RPL38;BANF1;SEPHS2;TMSB10;RPS12;IER3;SRRM2;HSP90AA1;TPI1;GPX4;DUSP1;RPS8;RPL13A;RPSA;MIF;DDIT4;RPL24;MALAT1;PABPC1;PFN1;ALDOA;PPIB;RPL28;UBA52;PTMA;GAPDH;SF3B5;SET;BEX1;GSTP1;COX5B;UBC;SPP1;RPL13;APOE;RPL18;RPS27A;MCL1;HSPA8;PRELID1;HNRNPA3;HSPA5;UBE2C;FUS;RPL35A;EIF1;…
Enrichr Submissions TF-Gene Coocurrence	ZNF326	70/299	1.00023e-37	6.8655	599.45	1.20307e-38	TOP2A;HSP90AB1;PRKCSH;HMGB2;HNRNPU;HSPB1;NUCKS1;CHD4;YBX1;MKI67;ACTB;PNN;PTBP1;KHSRP;KPNA2;SRRM2;DDX17;HSP90AA1;TUBB;FOS;ILF2;SFPQ;PKM;HNRNPH1;NCL;DDIT4;SRSF2;TXNIP;SRSF3;PABPC1;HNRNPH3;SRSF6;DDX5;SRSF1;ZFP36L1;HSP90B1;HNRNPDL;POLR2A;MAT2A;HNRNPA1;SLC38A2;HNRNPA0;EGR1;HSPA8;PRPF38B;JUN;NPM1;MARCKSL1;HNRNPA3;HSPA5;FUS;NONO;PRRC2C;HNRNPAB;KLF6;HNRNPK;SON;FASN;ID2;SERBP1;HNRNPA2B1;BHLHE40;HNRNPD;ID3…
Enrichr Submissions TF-Gene Coocurrence	ZBTB22	70/299	1.00509e-37	6.8655	599.45	1.20307e-38	BTG2;MIDN;SPARC;BTG1;CITED2;PRKCSH;HSPB1;SAT1;ACTB;IRF2BPL;MT2A;ZFP36;TUBA1A;MDK;FTH1;JUNB;PHLDA1;SOX4;IER2;IER3;CTSB;HIST1H1C;BRD2;GPX4;DUSP1;TUBB;H2AFX;FOS;RHOB;PKM;DDIT4;TXNIP;PPP1R15A;GRN;ISYNA1;CEBPB;CEBPD;ODC1;CENPB;ZFP36L2;ZFP36L1;BAG6;PSAP;HES1;APOE;EGR1;HSPA8;JUN;FZD2;JUND;GADD45B;GADD45A;PLK2;PBX2;TUBB4B;EEF2;PNRC1;PRRC2A;NFKBIA;H1F0;KLF6;FASN;ID2;ID1;BHLHE40;ID3;VIM;P4HB;ITM2C;GRINA
Enrichr Submissions TF-Gene Coocurrence	UNK	70/299	1.00999e-37	6.8655	599.45	1.20307e-38	TOP2A;BTG2;MIDN;BTG1;HSP90AB1;CITED2;PRKCSH;HNRNPU;HSPB1;ACTB;ACTG1;PTBP1;ZFP36;KHSRP;KPNA2;GLUL;JUNB;SOX4;HIST1H1C;SRRM2;DDX17;KDM6B;BRD2;HSP90AA1;DUSP1;TUBB;TPM1;H2AFX;FOS;NEAT1;RHOB;ATXN2L;SFPQ;PKM;HNRNPH1;DDIT4;SRSF2;TXNIP;PTMA;SF1;DDX5;SRSF1;ZFP36L2;ZFP36L1;SOCS3;POLR2A;UBC;FLNA;SLC38A2;MCL1;EGR1;HSPA8;JUN;MARCKSL1;HNRNPA3;JUND;H3F3B;FUS;IRF2BP2;PRRC2A;KLF6;FASN;ID2;ID1;SERBP1;BHLHE40;GNAS;I…
Enrichr Submissions TF-Gene Coocurrence	NR1D1	70/299	1.01494e-37	6.8655	599.45	1.20307e-38	IFITM3;BTG2;SPARC;BTG1;CITED2;PRKCSH;HSPB1;ADM;SAT1;ACTB;CYR61;CTGF;MT2A;ZFP36;ADAMTS1;FTH1;SOX9;TIMP1;GLUL;JUNB;PHLDA1;SOX4;IER2;IER3;HIST1H1C;KDM6B;IGFBP5;DUSP1;IGFBP3;ARRDC3;FOS;RHOB;MMP14;DDIT4;FSCN1;TXNIP;NUPR1;PPP1R15A;CEBPB;CEBPD;ODC1;THBS1;ZFP36L2;ZFP36L1;SOCS3;UBC;SPP1;HES1;APOE;EGR1;CD74;HSPA8;JUN;JUND;GADD45B;GADD45A;PLK2;FN1;COL1A1;NFKBIA;COL3A1;KLF6;FASN;ID2;ID1;BHLHE40;ID3;FOSB;VIM;…
Enrichr Submissions TF-Gene Coocurrence	MXD4	70/299	1.01994e-37	6.8655	599.45	1.20307e-38	IFITM3;BTG2;SPARC;BTG1;CITED2;PRKCSH;HSPB1;ADM;SAT1;ACTB;CYR61;CTGF;MT2A;ZFP36;TUBA1A;FTH1;GLUL;JUNB;CTSD;PHLDA1;SOX4;IER3;CTSB;HIST1H1C;IGFBP5;DUSP1;IGFBP3;ARRDC3;TPM1;FOS;HIST2H2BE;RHOB;DDIT4;FSCN1;TXNIP;KCTD12;NUPR1;PPP1R15A;GRN;CEBPB;CEBPD;ODC1;THBS1;ZFP36L2;ZFP36L1;LDHA;PSAP;HES1;APOE;EGR1;JUN;MARCKSL1;FZD2;JUND;GADD45B;GADD45A;LAMB2;PLK2;PNRC1;COL1A1;NFKBIA;H1F0;KLF6;FASN;ID2;ID1;BHLHE40;ID…
Enrichr Submissions TF-Gene Coocurrence	GTF2E2	70/299	1.02499e-37	6.8655	599.45	1.20307e-38	EIF4A2;TOP2A;RPL5;BTG1;HSP90AB1;RPLP0;HMGB2;HSPB1;ADM;ENO1;YBX1;SAT1;ACTB;RPS14;ZFP36;CTSL;KPNA2;IER3;EIF5A;HSP90AA1;TPI1;DUSP1;H2AFZ;TUBB;RPS5;MIF;FOS;EEF1A1;PKM;NCL;DDIT4;SRSF2;TXNIP;PABPC1;PFN1;ALDOA;SLC25A5;GAPDH;GRN;SET;CEBPD;ODC1;SRSF1;HSP90B1;LDHA;MAT2A;HES1;EGR1;HSPA8;JUN;NPM1;GADD45B;HSPA5;GADD45A;UBE2C;HNRNPAB;EIF1;NFKBIA;KLF6;ID2;HNRNPA2B1;BHLHE40;HNRNPD;GNAS;VIM;P4HB;RPS24;RAN;ITM2C;E…
Enrichr Submissions TF-Gene Coocurrence	FOSL2	70/299	1.03009e-37	6.8655	599.45	1.20307e-38	IFITM3;BTG2;MIDN;SPARC;BTG1;CITED2;HSPB1;ADM;SAT1;ACTB;CYR61;CTGF;MT2A;ZFP36;ADAMTS1;FTH1;TIMP1;GLUL;JUNB;PHLDA1;SOX4;IER2;IER3;KDM6B;TPM4;IGFBP5;DUSP1;IGFBP3;ARRDC3;TPM1;FOS;RHOB;MMP14;DDIT4;MYADM;TXNIP;NUPR1;PPP1R15A;CEBPB;CEBPD;THBS1;ZFP36L2;ZFP36L1;SOCS3;SERPINH1;SPP1;FLNA;HES1;SLC38A2;MCL1;EGR1;JUN;JUND;GADD45B;GADD45A;PLK2;FN1;IRF2BP2;COL1A1;NFKBIA;MARCKS;KLF6;ID2;ID1;BHLHE40;ZYX;ID3;FOSB;V…
Enrichr Submissions TF-Gene Coocurrence	ETS2	70/299	1.03524e-37	6.8655	599.45	1.20307e-38	IFITM3;BTG2;SPARC;BTG1;CITED2;PRKCSH;HSPB1;ADM;SAT1;ACTB;CYR61;CTGF;MT2A;ZFP36;ADAMTS1;FTH1;SOX9;TIMP1;B2M;GLUL;JUNB;PHLDA1;SOX4;IER2;IER3;CTSB;KDM6B;DUSP1;IGFBP3;TPM1;FOS;RHOB;DDIT4;MYADM;FSCN1;TXNIP;NUPR1;PPP1R15A;CEBPB;CEBPD;ODC1;THBS1;ZFP36L2;ZFP36L1;SOCS3;LDHA;SPP1;HES1;CD14;SLC38A2;MCL1;EGR1;JUN;MARCKSL1;JUND;GADD45B;HSPA5;GADD45A;PLK2;FN1;NFKBIA;MARCKS;KLF6;ID2;ID1;BHLHE40;ID3;FOSB;VIM;ITM…
Enrichr Submissions TF-Gene Coocurrence	ATF3	70/299	1.04044e-37	6.8655	599.45	1.20307e-38	IFITM3;TOP2A;BTG2;SPARC;BTG1;CITED2;HSPB1;ADM;SAT1;CYR61;CTGF;MT2A;ZFP36;ADAMTS1;FTH1;TIMP1;B2M;GLUL;JUNB;PHLDA1;IER2;IER3;HIST1H1C;HSP90AA1;DUSP1;IGFBP3;ARRDC3;FOS;RHOB;DDIT4;TXNIP;NUPR1;ATF4;PPP1R15A;CEBPB;CEBPD;ODC1;THBS1;ZFP36L1;SOCS3;SPP1;HES1;APOE;CD14;SLC38A2;MCL1;EGR1;CD74;HSPA8;JUN;JUND;GADD45B;HSPA5;GADD45A;PLK2;FN1;ISG15;COL1A1;NFKBIA;KLF6;KRT18;ID2;ID1;BHLHE40;ID3;FOSB;VIM;HSPA1B;ITM2…
TF Perturbations Followed by Expression	EZH1_SHRNA_PROE_HUMAN_GSE59089_RNASEQ_UP	86/470	1.07458e-37	5.36594	466.746	1.67389e-38	MT-ND6;TOP2A;RPL5;MT-ND4L;MT-ND4;MT-ND5;SPARC;MT-CO1;RPLP0;HMGB2;CHD4;ENO1;MT-ND2;MKI67;COX7C;ACTB;MT-ND1;MT-ATP6;TUBA1B;TMSB4X;SH3BGRL3;HMGN2;B2M;GLUL;CTSD;HMGN1;DDX17;SRRM2;BRD2;TPM4;HLA-B;HLA-C;HLA-A;HLA-E;EEF1A1;SFPQ;PKM;HNRNPH1;TXNIP;MT-CO2;PABPC1;TLN1;PFN1;PPIB;GAPDH;KMT2D;CD63;GRN;DDX5;EEF1A1P5;GSTP1;ATXN7L3B;OAZ1;THBS1;HSP90B1;TGOLN2;POLR2A;MAT2A;UBC;FLNA;HNRNPA1;MCL1;HSPA5;FUS;NONO;SURF4…
TF Perturbations Followed by Expression	KLF9_DEFICIENCY_MOUSE_GSE6443_CREEDSID_GENE_674_UP	72/320	1.08136e-37	6.59824	573.872	1.68998e-38	IFITM3;RPL3;HSP90AB1;KDELR1;ENO1;RPL8;PHB2;PTMS;RPS15;EEF1B2;RPS14;MT2A;TUBA1B;TRIM28;RPL36AL;PSMD2;ARHGDIA;RPL35;RPLP2;RPL38;BANF1;RPS11;TMSB10;RPS13;AP2M1;RPS12;HMGN1;TPI1;GPX1;RPL21;GPX4;RPS8;TPM2;RPS5;TPM1;RPL13A;RPSA;MIF;FOS;MYL6;RPL27;ALDOA;RPL28;UBA52;GRN;GSTP1;ODC1;COX5B;OAZ1;PRDX5;LDHA;PSMB4;UBC;PSAP;RPL14;RPS3;RPL13;RPL18;RPL19;CD74;HSPA8;RPL41;RPL35A;EEF2;EIF1;RPS28;KRT18;DES;GNB2;FAU;…
TF Perturbations Followed by Expression	MAF_OE_MACROPHAGE_HUMAN_GSE98368_RNASEQ_UP	94/567	1.40262e-37	4.86173	421.561	2.19921e-38	IFITM3;ARF1;MT-ND5;BTG1;HSP90AB1;MT-CO1;CITED2;MRFAP1;CHD4;ENO1;ACTB;ACTG1;SEC61A1;TUBA1B;TUBA1A;CTSL;PSMD2;FTH1;CHMP1B;ARHGDIA;TIMP1;KPNA2;TMSB10;B2M;GLUL;CTSD;AP2M1;IER3;CTSB;DDX17;SRRM2;BRD2;HSP90AA1;GPX1;TPM4;HLA-B;HLA-C;HLA-A;RNASE1;HLA-E;EEF1A1;MYL6;MMP14;PKM;NCL;DDIT4;TXNIP;MT-CO2;TLN1;PFN1;ALDOA;GAPDH;ARF6;FTL;C1QA;GRN;DDX5;THBS1;POLR2A;UBB;PCBP1;UBC;SERPINH1;FLNA;CD14;MCL1;HSPA8;H3F3B;HS…
TF Perturbations Followed by Expression	U2AF1_KD_A549_HUMAN_GSE66553_RNASEQ_DOWN	81/417	1.90202e-37	5.69632	492.175	2.99195e-38	RPL4;TOP2A;MT-ND4L;MT-ND4;MT-CO1;RPLP0;HNRNPU;NUCKS1;CHD4;ENO1;MT-ND2;MKI67;ACTB;PTMS;RBM3;TUBA1B;MTATP6P1;PSMD2;PEG10;BSG;RPL35;TMSB10;B2M;AP2M1;HSP90AA1;TPI1;TPM4;MYL6;SFPQ;PKM;MORF4L2;NCL;MT-CO2;MT-CO3;HNRNPH3;SNRNP200;TLN1;PFN1;GAPDH;PTMA;FTL;GSTP1;RPL11;NOLC1;LDHA;GANAB;HNRNPDL;MAT2A;UBC;RPS3;FLNA;RPS2;HSPA8;HNRNPA3;H3F3B;HSPA5;FUS;SURF4;PRRC2C;TUBB4B;EEF2;MT-ATP8;PRRC2A;H1F0;RPS27;KRT18;ID2…
TF Perturbations Followed by Expression	FOXP3_KNOCKIN_MOUSE_GSE2389_CREEDSID_GENE_2950_DOWN	59/205	2.43101e-37	8.44003	727.139	3.83648e-38	RPL3;RPLP0;YBX1;RPL8;RPL9;RPL6;EEF1B2;RPL7A;CHCHD2;TUBA1A;RPL18A;RPL36AL;RPL35;RPLP2;RPL38;IER2;RPS13;RPS12;HMGN1;EIF5A;HSP90AA1;RPL21;RPS8;RPL23;RPS5;RPL13A;MORF4L2;NCL;ALDOA;RPL28;UBA52;SET;RPL12;RPL11;ODC1;NOLC1;RPL14;RPL18;HNRNPA1;CD74;HSPA8;RPL41;JUN;NPM1;HSPA5;RPL35A;RPS26;RPS25;ID2;SERBP1;FAU;P4HB;RPS21;RPS24;HSPA1B;NOP10;RAN;EIF3A;HSPA1A
TF Perturbations Followed by Expression	OVOL1_KO_MOUSE_GSE55071_CREEDSID_GENE_2560_UP	64/248	2.45943e-37	7.56787	651.888	3.89389e-38	HSP90AB1;HIST2H2AB;HNRNPU;MKI67;RBM3;MT2A;TUBA1B;FTH1;HIST1H1D;RPL38;SNORA73B;HIST1H1B;RMRP;SRRM2;RPS7;PEG3;IGFBP3;HIST1H2AK;RPS6;SIGMAR1;SFPQ;RN7SK;HIST1H2BF;SNORA23;MT-CO2;MALAT1;HIST1H2BH;XIST;HIST1H2BG;UBA52;PTMA;DDX5;UQCRB;HIST1H2BL;ZFP36L2;LDHA;PSMB4;HIST1H3G;HIST1H3H;HIST1H3I;HIST1H3B;HIST1H3C;SLC38A2;HSPA8;PRELID1;RPL41;NPM1;H3F3B;IGF2;PRRC2C;RPS26;H19;HIST1H4B;HNRNPK;SON;ID2;HNRNPA2B1;HN…
TF Perturbations Followed by Expression	NME2_INDUCTION_HUMAN_GSE40194_CREEDSID_GENE_2959_UP	68/285	2.54735e-37	6.99696	602.442	4.0461e-38	IFITM3;RPL31;RPLP1;ADM;ENO1;YBX1;RPL9;COX7C;SAT1;HIST2H2AC;MT2A;RPL18A;RPL36AL;RPS18;CTSL;RPL35;TIMP1;RPS11;B2M;TMSB10;RPS13;RPS12;IER3;RPL21;RPS8;RPL23;HLA-B;HLA-E;MYL6;DDIT4;MYADM;RPL24;RPL27;UBA52;PFDN5;GAPDH;ATF4;CEBPB;CEBPD;RPL11;HIST1H2BK;COX5B;OAZ1;HSP90B1;PRDX5;PSMB4;MAT2A;RPS3;ROMO1;RPL18;RPL19;ATP6V1F;OST4;GADD45A;RPL35A;ISG15;TUBB4B;EEF2;HNRNPAB;RPS25;RPS27;UQCRQ;HNRNPA2B1;GNAS;CALM3;F…
TF Perturbations Followed by Expression	YBX1_SIRNA_BT549_HUMAN_GSE79586_RNASEQ_UP	69/295	2.82685e-37	6.85919	589.843	4.50448e-38	RPL5;RPL30;SPARC;HSP90AB1;RPL32;ENO1;MT-ND3;ACTB;RPL7;PTMS;ACTG1;RBM3;RPS14;RPL7A;MT2A;RPS18;PEG10;FTH1;TMSB4X;BSG;SH3BGRL3;RPL37;B2M;CTSD;PHLDA1;SOX4;AP2M1;CTSB;GPX4;RPS8;TPM2;TPM1;RPL13A;RNASE1;MYL6;COL6A1;MT-CO3;PABPC1;ALDOA;SNRNP200;RPL28;GAPDH;FTL;GRN;RPL11;HSP90B1;PRDX5;SERPINH1;MCL1;HSPA5;CNBP;SURF4;RPL35A;NR2F2;PNRC2;RPS28;COL3A1;COL1A2;RPS27;ID3;TPP1;CALR;VIM;RPS24;EIF4G2;NFE2L1;TPT1;RPS…
TF Perturbations Followed by Expression	PAX6_KO_MOUSE_GSE45143_CREEDSID_GENE_3098_UP	68/286	3.21892e-37	6.9725	598.659	5.14566e-38	IFITM3;EIF4A2;SPARC;RPL3;BTG1;RPL32;CITED2;HSPB1;SRP14;SAT1;MT2A;TMEM88;CTSL;MDK;FTH1;TMSB4X;RPLP2;RPL38;SH3BGRL3;B2M;CTSD;TMSB10;CTSB;GPX1;TPM4;IGFBP5;DUSP1;IGFBP3;RHOB;MYL6;DDIT4;RPL27;RPL28;UBA52;MEG3;PPP1R15A;UQCRB;GSTP1;COX5B;OAZ1;THBS1;UBC;PSAP;SERPINH1;ROMO1;APOE;RPS27A;MEST;ATP6V1F;MCL1;JUN;IGF2;RPL35A;PNRC1;EIF1;HIGD2A;NFKBIA;H19;RPS28;KLF6;KRT18;RPS20;CALR;RPS21;HSPA1B;NOP10;TPT1;ITM2C
TF Perturbations Followed by Expression	FOXM1_SIRNA_HUMAN_GSE2222_CREEDSID_GENE_853_UP	66/268	3.86745e-37	7.22195	618.729	6.20214e-38	RPL32;RPL31;RPLP1;ADM;RPL8;RPL10A;COX7C;RPL6;CYR61;RPS15;RPS14;MT2A;TUBA1B;RPS16;RPL36AL;PSMD2;FTH1;TMSB4X;RPL35;RPLP2;RPL37;RPS11;HMGN2;TMSB10;IER3;TMED9;TSPYL1;RPS7;RPS8;RPS5;RPS6;EDF1;RPS3A;ILF2;PKM;RPL24;RPL27;RPL29;PFN1;ALDOA;PPIB;SNRNP200;RPL28;UBA52;ATF4;CUTA;RPL11;OLFML3;FLNA;RPL18;RPS27A;SLC38A2;RPL41;HSPA5;GADD45A;FN1;RPL23A;EEF2;PNRC2;RPS26;RPS25;RPS27;RPS20;FAU;RPS21;RPS23
TF Perturbations Followed by Expression	HNF1B_OE_HUMAN_GSE3308_CREEDSID_GENE_280_DOWN	65/259	4.04887e-37	7.35968	630.168	6.51377e-38	RPL4;RPL3;MRFAP1L1;RPLP1;RPLP0;HMGB2;YBX1;RPL10A;MEA1;PHB2;RPL9;COX7C;RPS4X;TUBA1B;TUBA1A;RPS18;BANF1;HMGN2;HMGN1;HSP90AA1;GPX1;RPL21;RPS7;DUSP1;RPS5;RPL13A;MIF;TUFM;EEF1A1;PKM;MORF4L2;DDIT4;SRSF3;KCTD12;RPL29;ALDOA;SLC25A5;UBA52;PTMA;GAPDH;CEBPB;SET;BEX1;HIST1H2BK;NOLC1;LDHA;RPS3;RPL13;SLC38A2;NPM1;MARCKSL1;HSPA5;GADD45A;UBE2C;NONO;CNBP;RPL23A;RPS27;HIST3H2A;UQCRQ;BHLHE40;GNAS;HIST1H4C;RPS24;HSP…
TF Perturbations Followed by Expression	TP53_MUTATION_HUMAN_GSE27157_CREEDSID_GENE_3046_UP	49/132	4.80706e-37	10.886	930.202	7.75808e-38	IFITM3;MT-ND4;MT-CO1;HBB;ADM;ENO1;MT-ND3;COX7C;ACTG1;RPS4X;MT-ATP6;MT2A;FTH1;HMGN2;RPS11;B2M;TMSB10;DUSP1;HLA-B;HLA-C;HLA-A;HBA1;FOS;HLA-E;EEF1A1;MT-CO2;ALDOA;SLC25A5;GAPDH;LDHA;UBB;RPS3;RPL13;EGR1;RPL41;HNRNPA3;H3F3B;ISG15;RPL23A;BST2;NFKBIA;COL3A1;KRT18;UQCRQ;ID1;FAU;TPT1;RPS23;HSPA1A
GO Biological Process 2018	gene expression (GO:0010467)	82/412	5.10646e-37	5.83663	521.764	1.50102e-39	RPL4;RPL5;RPL30;RPL3;RPL32;RPL31;RPLP1;RPLP0;HNRNPU;RPL8;RPL10A;RPL9;RPL6;RPL7;RPS15;RPS4X;RBM3;RPL7A;RPS14;RPS16;RPL18A;RPS18;RPL35;RPLP2;RPL38;RPL37;RPS11;RPS13;DDX17;EIF5A;RPL21;RPS7;RPS8;RPL23;RPS5;RPS6;RPL13A;RPSA;RPS3A;ILF2;EEF1A1;MRPL51;HNRNPH1;SRSF2;RPL24;SRSF3;RPL27;HNRNPH3;RPL29;SRSF6;RPL28;PTMA;EEF1A1P5;RBM8A;RPL12;RPL11;SRSF1;POLR2A;RPL14;RPS3;RPL13;RPL15;RPS2;RPL18;RPS27A;RPL19;RPL41…
TF Perturbations Followed by Expression	TOX4_SIRNA_HCT116_HUMAN_GSE56788_RNASEQ_UP	83/446	6.10565e-37	5.45744	465.013	9.88503e-38	TOP2A;RPL30;ARF1;HSP90AB1;RPL32;CHPF;MT-CO1;RPLP1;RPLP0;HMGB2;CHD4;ENO1;YBX1;MKI67;MT-ND3;ACTB;PTMS;RPS4X;TUBA1A;PSMD2;FTH1;ARHGDIA;BSG;RPLP2;KPNA2;PHLDA1;TMSB10;B2M;AP2M1;SOX4;HMGN1;CTSB;EIF5A;HSP90AA1;TPI1;TPM4;H2AFZ;H2AFX;HLA-C;RPSA;RPS3A;HLA-A;ILF2;TUFM;MYL6;SFPQ;MORF4L2;FSCN1;MT-CO2;SNRNP200;PFN1;ALDOA;UBA52;PPP1R15B;DDX5;MAZ;OAZ1;HSP90B1;BAG6;LDHA;POLR2A;UBB;PCBP1;UBC;H1FX;MARCKSL1;H3F3B;NO…
TF Perturbations Followed by Expression	YY2_KD_HUMAN_GSE14964_CREEDSID_GENE_2081_DOWN	84/458	6.7481e-37	5.37848	457.73	1.09596e-37	RPL4;EIF4A2;RPL3;HSP90AB1;RPLP0;MRFAP1;ENO1;YBX1;RPL8;PHB2;CYR61;PTBP1;TUBA1A;TRIM28;PSMD2;BSG;BANF1;HMGN2;KPNA2;RPS11;IER2;AP2M1;RPS12;RPS5;TUBB;HLA-B;RPL13A;HLA-C;HLA-A;NEAT1;TUG1;ILF2;NCL;SRSF2;TXNIP;RPL29;SLC25A5;RPL28;ATF4;SLC25A6;CUTA;PPP1R15B;GRN;CEBPB;DDX5;SET;SHMT2;RPL12;ODC1;PRDX5;GANAB;PCBP1;PSAP;RPL13;FLNA;RPL15;RPL18;HNRNPA1;MEST;HNRNPA0;BTF3;HSPA8;H3F3B;HSPA5;CNBP;NONO;SURF4;EEF2;HN…
Enrichr Submissions TF-Gene Coocurrence	ZBTB2	69/299	9.19282e-37	6.76743	575.65	1.14309e-37	TOP2A;BTG2;MIDN;BTG1;CITED2;HMGB2;HNRNPU;HSPB1;ADM;MKI67;ACTB;CYR61;CTGF;IRF2BPL;PTBP1;ZFP36;KPNA2;JUNB;PHLDA1;SOX4;IER2;IER3;KDM6B;BRD2;HSP90AA1;DUSP1;ARRDC3;FOS;RHOB;SFPQ;DDIT4;TXNIP;PABPC1;PTMA;ATF4;PPP1R15A;PPP1R15B;CEBPB;ODC1;THBS1;ZFP36L2;ZFP36L1;SOCS3;MAT2A;UBC;HES1;SLC38A2;MCL1;EGR1;HSPA8;JUN;JUND;GADD45B;HSPA5;GADD45A;PLK2;IRF2BP2;PNRC1;EIF1;NFKBIA;MARCKS;KLF6;FASN;ID2;ID1;BHLHE40;ID3;FO…
Enrichr Submissions TF-Gene Coocurrence	TUT1	69/299	9.23598e-37	6.76743	575.65	1.14309e-37	TOP2A;MDC1;BTG2;HSP90AB1;PRKCSH;RPLP0;HNRNPU;ADM;CHD4;ACTB;PTBP1;ZFP36;TRIM28;KHSRP;GLUL;JUNB;IER3;HIST1H1C;BRD2;DUSP1;TUBB;RPS5;H2AFX;FOS;HCFC1;ATXN2L;SFPQ;PKM;NCL;DDIT4;SRSF2;TXNIP;PABPC1;ALDOA;GAPDH;SF1;PPP1R15A;SRSF1;NOLC1;ZFP36L1;POLR2A;MAT2A;PCBP1;FLNA;HES1;RPS2;RPL18;MCL1;EGR1;HSPA8;PRPF38B;JUN;MARCKSL1;GADD45B;GADD45A;IRF2BP2;SSRP1;EEF2;EIF1;NFKBIA;KLF6;FASN;BHLHE40;ID3;HYOU1;VIM;EIF3A;IT…
Enrichr Submissions TF-Gene Coocurrence	THAP7	69/299	9.27954e-37	6.76743	575.65	1.14309e-37	CITED2;PRKCSH;RPLP1;RPLP0;HSPB1;RPL8;ACTB;RPS15;RPS14;MT2A;RPS16;RPL18A;ARHGDIA;BSG;RPL35;RPLP2;JUNB;IER2;EIF5A;MRPS26;TPI1;GPX1;GPX4;DUSP1;TUBB;RPS5;H2AFX;EDF1;MIF;FOS;PPDPF;DDIT4;TXNIP;AURKAIP1;ALDOA;PPIB;RPL28;GAPDH;ATF4;CUTA;SF3B5;GRN;CEBPB;GSTP1;MRPS34;MAZ;OAZ1;CCDC85B;RPL13;H1FX;ROMO1;RPS2;RPL18;EGR1;HSPA8;JUN;JUND;GADD45B;TUBB4B;EEF2;RPS28;FASN;GNB2;ID1;BHLHE40;ID3;RPS21;ITM2C;UBE2M
Enrichr Submissions TF-Gene Coocurrence	SOX9	69/299	9.32352e-37	6.76743	575.65	1.14309e-37	IFITM3;TOP2A;BTG2;SPARC;BTG1;CITED2;HSPB1;ADM;MKI67;SAT1;CYR61;CTGF;MT2A;ZFP36;ADAMTS1;TIMP1;JUNB;PHLDA1;SOX4;IER3;IGFBP5;DUSP1;IGFBP3;TPM1;FOS;RHOB;SFRP1;DDIT4;COL6A1;TXNIP;GAS1;KCTD12;NUPR1;CEBPB;CEBPD;THBS1;ZFP36L2;ZFP36L1;SOCS3;SERPINH1;SPP1;HES1;APOE;MEST;EGR1;JUN;GADD45B;GADD45A;LUM;PLK2;NR2F1;FN1;NR2F2;COL1A1;NFKBIA;COL3A1;MARCKS;KLF6;COL1A2;KRT18;ID2;ID1;BHLHE40;ID4;SNAI2;ID3;FOSB;VIM;ITM…
Enrichr Submissions TF-Gene Coocurrence	SIX1	69/299	9.36792e-37	6.76743	575.65	1.14309e-37	IFITM3;BTG2;SPARC;CITED2;PRKCSH;HSPB1;ADM;CYR61;CTGF;MT2A;ZFP36;ADAMTS1;SOX9;TIMP1;JUNB;PHLDA1;SOX4;IER3;IGFBP5;DUSP1;IGFBP3;TPM1;BGN;FOS;RHOB;SFRP1;COL6A2;DDIT4;TXNIP;GAS1;COL6A3;KCTD12;NUPR1;CEBPB;CRABP2;CEBPD;THBS1;ZFP36L1;SOCS3;OLFML3;SPP1;HES1;MEST;EGR1;JUN;FZD2;GADD45B;GADD45A;LUM;FZD7;PLK2;NR2F1;IGF2;FN1;NR2F2;COL1A1;H19;MFAP4;COL3A1;KLF6;COL1A2;KRT18;ID2;ID1;BHLHE40;ID4;SNAI2;ID3;VIM
Enrichr Submissions TF-Gene Coocurrence	MEF2D	69/299	9.41274e-37	6.76743	575.65	1.14309e-37	BTG2;MIDN;BTG1;HSP90AB1;CITED2;PRKCSH;HNRNPU;HSPB1;ENO1;ACTB;CYR61;ACTG1;IRF2BPL;ZFP36;FTH1;KHSRP;JUNB;PHLDA1;SOX4;IER2;CTSB;SRRM2;KDM6B;BRD2;HSP90AA1;DUSP1;TPM1;FOS;RHOB;PKM;DDIT4;MYADM;FSCN1;TXNIP;ALDOA;GAPDH;PPP1R15A;CEBPB;THBS1;ZFP36L2;ZFP36L1;SOCS3;LDHA;POLR2A;UBC;PSAP;HES1;SLC38A2;MCL1;EGR1;HSPA8;JUN;JUND;GADD45B;HSPA5;GADD45A;IRF2BP2;EEF2;NFKBIA;KLF6;FASN;ID2;ID1;BHLHE40;ID3;FOSB;VIM;NFE2L…
Enrichr Submissions TF-Gene Coocurrence	CEBPG	69/299	9.458e-37	6.76743	575.65	1.14309e-37	TOP2A;BTG2;BTG1;HSP90AB1;CITED2;PRKCSH;HMGB2;HSPB1;ADM;ENO1;SAT1;ACTB;CYR61;CTGF;MT2A;ZFP36;FTH1;B2M;JUNB;PHLDA1;SOX4;IER2;IER3;HSP90AA1;DUSP1;TUBB;IGFBP3;ARRDC3;FOS;RHOB;DDIT4;TXNIP;NUPR1;ATF4;PPP1R15A;CEBPB;CEBPD;SHMT2;ODC1;THBS1;ZFP36L2;ZFP36L1;HSP90B1;LDHA;MAT2A;HES1;SLC38A2;MCL1;EGR1;HSPA8;JUN;JUND;GADD45B;HSPA5;GADD45A;PLK2;IRF2BP2;EIF1;NFKBIA;H1F0;KLF6;ID2;ID1;BHLHE40;ID3;FOSB;VIM;NFE2L1;I…
TF Perturbations Followed by Expression	ZBTB7B_KO_MOUSE_GSE17812_CREEDSID_GENE_1681_UP	44/102	1.04487e-36	12.6502	1071.01	1.70231e-37	RPL5;RPL3;RPL32;RPLP1;RPLP0;RPL8;EEF1B2;RPS15;RPS14;RPL7A;RPL18A;RPS3;RPLP2;RPL13;RPL38;RPL15;RPS2;RPS11;RPS27A;B2M;TMSB10;RPS12;RPL19;RPL41;RPS7;RPS8;RPL23;RPS5;RPL13A;RPL35A;RPSA;EDF1;RPL23A;EEF1A1;RPS28;SNORD104;ID2;RPL27;RPS20;UBA52;RPS21;RPS24;TPT1;RPS23
TF Perturbations Followed by Expression	NFKB1_OE_HEK293_HUMAN_GSE57027_RNASEQ_DOWN	90/532	1.12619e-36	4.96108	419.636	1.84055e-37	TOP2A;ARF1;RPL3;HSP90AB1;RPLP1;RPLP0;MRFAP1;HNRNPU;NUCKS1;CHD4;ENO1;MT-ND3;RPL9;RPL7;ACTG1;EEF1B2;RPS4X;PTBP1;SEC61A1;TUBA1B;TRIM28;RPS18;FTH1;BSG;KPNA2;B2M;DDX17;EIF5A;HSP90AA1;TPI1;H2AFZ;SIGMAR1;RPSA;RPS3A;RNASE1;ILF2;TUFM;SFPQ;PKM;HNRNPH1;NCL;SRSF3;SRSF6;SNRNP200;SLC25A5;PPIB;GAPDH;PTMA;SRSF1;NOLC1;THBS1;HSP90B1;LDHA;GANAB;UBB;UBC;SERPINH1;RPS3;RPL15;RPS2;MCL1;HSPA8;HNRNPA3;NPM1;H3F3B;HSPA5;FU…
TF Perturbations Followed by Expression	TCF7L2_SIRNA_PANC1_HUMAN_GSE63776_RNASEQ_UP	76/374	1.52505e-36	5.9592	502.237	2.50021e-37	MT-ND4L;MT-ND5;CITED2;RPLP1;RPLP0;HNRNPU;HSPB1;YBX1;MT-ND2;RPL8;MT-ND3;ACTB;MT-ND1;RPL7;ACTG1;EEF1B2;SEC61A1;MT2A;TRIM28;RPL36AL;RPS18;TMSB4X;BSG;RPLP2;B2M;PHLDA1;TMSB10;HSP90AA1;TPM4;TPM2;TPM1;RPSA;RPS3A;HLA-A;EEF1A1;HNRNPH1;MORF4L2;NCL;MXRA8;MT-CO2;PABPC1;TLN1;PFN1;SNRNP200;SLC25A5;SLC25A6;DDX5;HSP90B1;PURB;LDHA;GANAB;UBB;RPS3;FLNA;APOE;RPS2;HSPA8;PRELID1;RPL41;FUS;ALYREF;SURF4;PRRC2C;TUBB4B;EE…
TF Perturbations Followed by Expression	ASCL1_KO_G523NS_HUMAN_GSE87615_RNASEQ_DOWN	64/256	1.91241e-36	7.33138	616.201	3.14502e-37	RPL4;EIF4A2;TOP2A;RPL5;HNRNPU;NUCKS1;YBX1;MKI67;PNN;RPL7A;TUBA1B;TUBA1A;SOX9;RPS11;KPNA2;PHLDA1;TMSB10;SOX4;SRRM2;HSP90AA1;TPM4;RPS7;H2AFZ;RPS6;TPM1;RPS3A;FOS;EEF1A1;MYL6;SFRP1;SFPQ;HNRNPH1;NCL;SRSF3;HNRNPH3;PTMA;DDX5;SET;SRSF1;GANAB;HNRNPDL;UBC;RPS3;HNRNPA1;HNRNPA0;NPM1;HNRNPA3;H3F3B;FUS;SSRP1;EEF2;DLK1;MARCKS;HNRNPK;RPS27;HNRNPA2B1;HNRNPD;ID4;GNAS;VIM;NES;RPS24;RAN;RPS23
TF Perturbations Followed by Expression	ONECUT1_KO_MOUSE_GSE57917_CREEDSID_GENE_1440_UP	61/230	2.39503e-36	7.77764	651.935	3.95094e-37	EIF4A2;RPL3;RPLP1;MRFAP1;HNRNPU;RPL8;MKI67;RPL9;ACTB;RPL6;RPL7;ACTG1;EEF1B2;RPL7A;TRIM28;BSG;RPLP2;HMGN1;EIF5A;RPL21;RPL23;RPSA;PKM;MORF4L2;RPL24;GAS1;MALAT1;PABPC1;HNRNPH3;XIST;AURKAIP1;PPIB;RPL28;GAPDH;UQCRB;COX5B;OAZ1;RPL14;RPL13;RPS2;HIST1H3C;RPL19;NPM1;H3F3B;UTP3;UBE2C;FUS;IGF2;RPL35A;RPL23A;HNRNPAB;EIF1;RPS26;H19;RPS28;H1F0;GNB2;GNAS;P4HB;RPS24;RPS23
TF Perturbations Followed by Expression	WT1_OE_HUMAN_GSE5117_CREEDSID_GENE_2720_UP	75/368	3.75421e-36	5.97667	498.269	6.21228e-37	RPL4;TOP2A;SPARC;HSPB1;ADM;ENO1;MEA1;PHB2;ACTG1;TRMT112;PTBP1;TUBA1B;TRIM28;PSMD2;ARHGDIA;HMGN2;HSP90AA1;TPI1;RPL21;RPS8;H2AFZ;LDOC1;RPSA;HLA-A;RHOB;TUFM;SFPQ;PKM;MORF4L2;H3F3AP4;FSCN1;COL6A3;PABPC1;ALDOA;PTMA;ATF4;CUTA;SF3B5;CD63;BEX1;RPL12;HIST1H2BK;PNMA1;PSAP;SERPINH1;RPL14;RPL13;FLNA;RPS27A;SLC38A2;RPL19;HSPA8;UBE2C;NONO;RPL23A;TUBB4B;COL1A1;RPS26;HNRNPK;KRT18;APEX1;GNB2;BHLHE40;MFAP2;RAB13;I…
TF Perturbations Followed by Expression	ESRRG_DEFICIENCY_MOUSE_GSE8199_CREEDSID_GENE_665_UP	68/297	4.06863e-36	6.71426	559.201	6.75334e-37	EIF4A2;BTG1;RPL32;HSPB6;RPL8;RPL9;ACTB;RPL7;EEF1B2;RPS4X;MT2A;TUBA1B;TUBA1A;CTSL;MDK;FTH1;TMSB4X;RPL35;RPL38;RPS11;KPNA2;TMSB10;SOX4;RPS13;RPS12;HMGN1;EIF5A;TPI1;IGFBP5;H2AFZ;RPL13A;EEF1A1;HNRNPH1;MORF4L2;COL6A2;MYADM;BEX1;UQCRB;ZFP36L1;HSP90B1;PSMB4;PCBP1;SERPINH1;RPL14;RPL15;RPS2;RPS27A;MEST;HSPA8;NPM1;H3F3B;LUM;HNRNPAB;EIF1;RPS28;COL3A1;H1F0;MARCKS;HNRNPK;SERBP1;CALU;RPS20;CALR;VIM;RPS24;EIF4G…
TF Perturbations Followed by Expression	FOXD4L6_SIRNA_T47D_HUMAN_GSE79586_RNASEQ_UP	78/401	4.17151e-36	5.70421	474.919	6.94542e-37	RPL4;RPL5;RPL30;HSP90AB1;RPL32;RPL31;HNRNPU;ENO1;MT-ND2;MT-ND3;RPL6;ACTB;RPL7;ACTG1;MT-ATP6;RPS4X;RPL7A;RPS14;TUBA1A;RPS18;PSMD2;TMSB4X;FTH1;RPL35;RPL37;RPS11;SEPHS2;AP2M1;RPS13;CTSB;DDX17;SRRM2;HSP90AA1;RPS7;RPL23;RPS6;RPSA;RPS3A;RNASE1;ILF2;EEF1A1;PKM;RPL27;SNRNP200;ALDOA;DDX5;CRABP2;ATXN7L3B;LDHA;OLFML3;PCBP1;UBC;RPL14;RPL15;RPS27A;RPL19;RPL41;NPM1;HSPA5;PLK2;PRRC2C;RPL35A;PNRC2;H1F0;HNRNPK;SO…
TF Perturbations Followed by Expression	PPARD_KO_HCT116_HUMAN_GSE89729_RNASEQ_UP	85/482	5.21215e-36	5.17151	429.4	8.70466e-37	MT-ND6;TOP2A;MT-ND4;ARF1;MT-ND5;HSP90AB1;MRFAP1;HMGB2;HNRNPU;NUCKS1;YBX1;MT-ND2;RPL8;MKI67;MT-ND3;PHB2;RPL6;ACTB;MT-ND1;PTMS;TOMM22;ACTG1;RPS15;EEF1B2;PTBP1;RPL7A;TUBA1B;MT2A;CHCHD2;TRIM28;PSMD2;FTH1;HMGN2;KPNA2;DDX17;EIF5A;SRRM2;HSP90AA1;TPI1;RPL21;TPM4;RPS7;H2AFZ;RPSA;ILF2;HCFC1;MYL6;SFPQ;PKM;NCL;SRSF2;SNRNP200;SLC25A5;PFN1;ALDOA;GAPDH;PTMA;KMT2D;DDX5;GSTP1;MAZ;NOLC1;BAG6;SERPINH1;FLNA;RPS2;HSP…
TF Perturbations Followed by Expression	FOXM1_KD_HUMAN_GSE2222_CREEDSID_GENE_1733_UP	69/308	5.23463e-36	6.56968	545.444	8.76895e-37	EIF4A2;TOP2A;RPL5;RPL31;ADM;ENO1;RPL8;CYR61;ACTG1;RPS15;TUBA1B;RPL36AL;PSMD2;TMSB4X;RPL35;RPLP2;RPS11;TMSB10;RPS12;HMGN1;TSPYL1;RPS5;TPM1;RPL13A;RPSA;EDF1;RPS3A;ILF2;PKM;RPL27;PFN1;PPIB;SNRNP200;RPL28;UBA52;CD63;RPL11;ODC1;OAZ1;THBS1;HSP90B1;LDHA;PSMB4;RPL14;FLNA;RPS27A;MEST;ATP6V1F;BTF3;HSPA8;RPL41;HNRNPA3;HSPA5;UBE2C;FN1;RPL23A;NR2F2;PNRC2;RPS26;RPS25;MARCKS;RPS27;HNRNPA2B1;RPS20;FAU;RPS21;EIF4…
TF Perturbations Followed by Expression	ESRRA_DEFICIENCY_MOUSE_GSE7196_CREEDSID_GENE_673_UP	66/280	6.89074e-36	6.91244	571.98	1.15784e-36	EIF4A2;RPL5;ARF1;RPL3;HSP90AB1;RPLP1;HNRNPU;HSPB1;RPL8;RPL6;RPL7;CTGF;ACTG1;RPS4X;RPS14;TRMT112;RPL7A;ISLR;TUBA1B;TUBA1A;RPL18A;FTH1;B2M;IER3;DDX17;HSP90AA1;GPX1;RPL21;IGFBP5;RPS8;BGN;PCOLCE;EEF1A1;MYL6;MORF4L2;DDIT4;MYADM;GAS1;COL6A3;ALDOA;PTMA;GSTP1;HSP90B1;SERPINH1;APOE;SLC38A2;CD74;HSPA8;HSPA5;LUM;EEF2;EIF1;RPS26;RPS25;H19;COL3A1;FASN;RPS20;CALR;FAU;VIM;P4HB;RPS21;RPS24;HSPA1B;RPS23
TF Perturbations Followed by Expression	MYC_OE_U2OS_HUMAN_GSE66789_RNASEQ_UP	59/217	7.89866e-36	7.9733	658.626	1.33527e-36	MT-ND6;TOP2A;MT-ND4L;MT-ND4;MT-ND5;SPARC;MT-CO1;HNRNPU;HSPB1;NUCKS1;CHD4;MKI67;ACTB;MT-ND1;CTGF;SEC61A1;TUBA1A;TMSB4X;SOX9;IER2;CTSB;SRRM2;BRD2;TPM1;MMP14;SFPQ;HNRNPH1;COL6A2;COL6A3;TLN1;CD63;GRN;DDX5;THBS1;HSP90B1;GANAB;POLR2A;MAT2A;SERPINH1;FLNA;HNRNPA1;MCL1;EGR1;RPL41;HSPA5;FUS;FN1;HNRNPAB;EIF1;COL1A1;KRT18;SON;HNRNPA2B1;BHLHE40;CALU;UBA1;CALR;VIM;P4HB
TF Perturbations Followed by Expression	MYC_OE_U2OS_HUMAN_GSE59819_RNASEQ_UP	59/217	7.92259e-36	7.9733	658.626	1.33527e-36	MT-ND6;TOP2A;MT-ND4L;MT-ND4;MT-ND5;SPARC;MT-CO1;HNRNPU;HSPB1;NUCKS1;CHD4;MKI67;ACTB;MT-ND1;CTGF;SEC61A1;TUBA1A;TMSB4X;SOX9;IER2;CTSB;SRRM2;BRD2;TPM1;MMP14;SFPQ;HNRNPH1;COL6A2;COL6A3;TLN1;CD63;GRN;DDX5;THBS1;HSP90B1;GANAB;POLR2A;MAT2A;SERPINH1;FLNA;HNRNPA1;MCL1;EGR1;RPL41;HSPA5;FUS;FN1;HNRNPAB;EIF1;COL1A1;KRT18;SON;HNRNPA2B1;BHLHE40;CALU;UBA1;CALR;VIM;P4HB
TF Perturbations Followed by Expression	MYOD1_MUT_MOUSE_GSE6487_CREEDSID_GENE_1178_DOWN	70/320	8.00119e-36	6.41496	529.798	1.35669e-36	RPL4;EIF4A2;MIDN;SPARC;MRFAP1;HNRNPU;NUCKS1;MKI67;RPL9;ACTB;RPL6;ACTG1;EEF1B2;TUBA1B;CHCHD2;TUBA1A;ADAMTS1;FTH1;TMSB4X;KPNA2;B2M;TMSB10;RPS12;HMGN1;HSP90AA1;TPM4;RPS7;PEG3;TPM2;TPM1;BGN;EEF1A1;MYL6;HNRNPH1;MORF4L2;NCL;DDIT4;MYADM;PABPC1;GAPDH;ATF4;RPL12;HSP90B1;PURB;SERPINH1;SPP1;FLNA;RPL15;RPS2;NPM1;HNRNPA3;JUND;GADD45B;H3F3B;HSPA5;FUS;CNBP;FN1;RPS25;COL3A1;SERBP1;HNRNPA2B1;ZYX;CALR;P4HB;RPS24;E…
Enrichr Submissions TF-Gene Coocurrence	TFAM	68/299	8.25025e-36	6.66935	552.427	1.06424e-36	EIF4A2;TOP2A;RPL3;HSP90AB1;RPL31;HMGB2;HNRNPU;NUCKS1;ENO1;YBX1;PHB2;ACTB;PTBP1;TUBA1B;KHSRP;KPNA2;EIF5A;HSP90AA1;H2AFZ;TUBB;H2AFX;ILF2;TUFM;SFPQ;PKM;HNRNPH1;NCL;DDIT4;SRSF2;SRSF3;PABPC1;ALDOA;SRSF6;SLC25A5;GAPDH;ATF4;DDX5;SET;SHMT2;ODC1;SRSF1;NOLC1;HSP90B1;LDHA;HNRNPDL;MAT2A;RPL18;HNRNPA1;EGR1;HSPA8;NPM1;HSPA5;CNBP;SSRP1;HNRNPAB;RPS25;HNRNPK;FASN;APEX1;SERBP1;HNRNPA2B1;BHLHE40;HNRNPD;VIM;RPS24;RA…
Enrichr Submissions TF-Gene Coocurrence	NFATC4	68/299	8.28758e-36	6.66935	552.427	1.06424e-36	FKBP10;SPARC;HSPB1;ADM;CYR61;CTGF;ISLR;ZFP36;MDK;ADAMTS1;EMILIN1;SOX9;JUNB;SOX4;IER3;IGFBP5;DUSP1;IGFBP3;TPM1;BGN;PCOLCE;FOS;SFRP1;MMP14;COL6A2;DDIT4;COL6A1;MXRA8;TXNIP;GAS1;COL6A3;CEBPD;AEBP1;PCDH18;THBS1;ZFP36L1;SOCS3;OLFML3;SERPINH1;SPP1;HES1;APOE;FLNC;MEST;FZD1;EGR1;JUN;FZD2;GADD45B;GADD45A;LUM;LAMB2;FZD7;NR2F1;FN1;NR2F2;COL1A1;MFAP4;COL3A1;COL1A2;ID2;ID1;BHLHE40;MFAP2;ID3;CD248;VIM;NES
Enrichr Submissions TF-Gene Coocurrence	MBD2	68/299	8.32526e-36	6.66935	552.427	1.06424e-36	TOP2A;BTG2;BTG1;HSP90AB1;CITED2;PRKCSH;HMGB2;HNRNPU;HSPB1;ENO1;YBX1;MKI67;SAT1;ACTB;ACTG1;FTH1;KPNA2;B2M;JUNB;SOX4;CTSB;HSP90AA1;DUSP1;TUBB;TPM1;FOS;PKM;NCL;DDIT4;TXNIP;PABPC1;ALDOA;GAPDH;DDX5;CEBPB;THBS1;ZFP36L2;ZFP36L1;HSP90B1;LDHA;UBC;PSAP;FLNA;SLC38A2;MCL1;EGR1;HSPA8;JUN;NPM1;JUND;HSPA5;GADD45A;FN1;IRF2BP2;HNRNPAB;EIF1;NFKBIA;MARCKS;KLF6;ID2;SERBP1;HNRNPA2B1;BHLHE40;HNRNPD;GNAS;VIM;RAN;ITM2C
TF Perturbations Followed by Expression	EZH2_SIRNA_HUVEC_HUMAN_GSE87534_RNASEQ_UP	76/383	8.34598e-36	5.81916	480.33	1.41941e-36	RPL4;RPL5;MT-ND4;SPARC;HSPB1;YBX1;MT-ND2;RPL8;RPL9;ACTB;RPL6;MT-ND1;ACTG1;EEF1B2;RPS18;PEG10;PSMD2;FTH1;RPL35;B2M;HMGN1;SRRM2;HSP90AA1;RPL21;TPM4;RPS7;CD93;RPS8;TPM2;IGFBP3;RPS6;TPM1;RPS3A;RPL3P4;MYL6;NCL;MYADM;FSCN1;RPL27;MT-CO3;TLN1;PFN1;PPIB;PTMA;RPL12;RPL11;THBS1;HSP90B1;TGOLN2;UBC;SERPINH1;FLNA;FLNC;RPS27A;HNRNPA1;RPL19;MCL1;HSPA8;NPM1;HNRNPA3;HSPA5;FN1;RPL35A;TUBB4B;PRRC2A;MARCKS;SON;SERBP1…
Enrichr Submissions TF-Gene Coocurrence	MAFK	68/299	8.36327e-36	6.66935	552.427	1.06424e-36	BTG2;MIDN;BTG1;CITED2;PRKCSH;HSPB1;ADM;SAT1;ACTB;CYR61;CTGF;ACTG1;MT2A;ZFP36;ADAMTS1;FTH1;SOX9;JUNB;PHLDA1;SOX4;IER2;IER3;KDM6B;DUSP1;IGFBP3;ARRDC3;FOS;NEAT1;RHOB;DDIT4;MYADM;TXNIP;ATF4;PPP1R15A;CEBPB;CEBPD;ODC1;THBS1;ZFP36L2;ZFP36L1;SOCS3;UBC;HES1;SLC38A2;MCL1;EGR1;HSPA8;JUN;JUND;GADD45B;HSPA5;GADD45A;PLK2;IRF2BP2;EIF1;COL1A1;NFKBIA;KLF6;KRT18;FASN;ID2;ID1;BHLHE40;ZYX;ID3;FOSB;VIM;ITM2C
Enrichr Submissions TF-Gene Coocurrence	MAFB	68/299	8.40163e-36	6.66935	552.427	1.06424e-36	IFITM3;BTG2;SPARC;BTG1;CITED2;HSPB1;ADM;SAT1;CYR61;CTGF;MT2A;ZFP36;CTSL;ADAMTS1;FTH1;SOX9;TIMP1;GLUL;JUNB;PHLDA1;SOX4;IER3;CTSB;IGFBP5;DUSP1;IGFBP3;ARRDC3;FOS;RHOB;DDIT4;TXNIP;KCTD12;C1QB;C1QA;GRN;CEBPB;CEBPD;THBS1;ZFP36L2;ZFP36L1;SOCS3;PSAP;SPP1;HES1;APOE;CD14;EGR1;CD74;JUN;GADD45B;GADD45A;PLK2;FN1;ISG15;COL1A1;NFKBIA;COL3A1;MARCKS;KLF6;COL1A2;ID2;ID1;BHLHE40;ID3;FOSB;VIM;ITM2C;C1QC
Enrichr Submissions TF-Gene Coocurrence	LENG9	68/299	8.44035e-36	6.66935	552.427	1.06424e-36	IFITM3;BTG2;BTG1;CITED2;PRKCSH;HSPB1;ADM;ACTB;CYR61;CTGF;MT2A;ZFP36;KHSRP;GLUL;JUNB;PHLDA1;SOX4;IER2;IER3;HIST1H1C;KDM6B;DUSP1;FOS;RHOB;MMP14;PKM;DDIT4;MYADM;FSCN1;TXNIP;NUPR1;ALDOA;GAPDH;PPP1R15A;GRN;CEBPB;CEBPD;LENG8;THBS1;ZFP36L1;SOCS3;LDHA;UBC;HES1;APOE;CD14;EGR1;CD74;HSPA8;JUN;MARCKSL1;JUND;GADD45B;GADD45A;IRF2BP2;ISG15;TUBB4B;PNRC1;NFKBIA;KLF6;KRT18;FASN;ID2;ID1;BHLHE40;ID3;VIM;ITM2C
Enrichr Submissions TF-Gene Coocurrence	LARP7	68/299	8.47943e-36	6.66935	552.427	1.06424e-36	TOP2A;RPL5;HSP90AB1;RPL31;PRKCSH;RPLP0;HMGB2;HNRNPU;HSPB1;NUCKS1;CHD4;YBX1;MKI67;ACTB;RPL7;PNN;TRIM28;KHSRP;KPNA2;HMGN1;SRRM2;DDX17;HSP90AA1;H2AFZ;RPL23;TUBB;RPS6;TPM1;SFPQ;PKM;HNRNPH1;NCL;SRSF2;SRSF3;PABPC1;SRSF6;DDX5;SET;SRSF1;NOLC1;HSP90B1;LDHA;HNRNPDL;RPL14;RPS3;FLNA;RPS27A;HNRNPA1;EGR1;HSPA8;PRPF38B;NPM1;HNRNPA3;PRRC2C;SSRP1;HNRNPAB;HNRNPK;SON;SERBP1;HNRNPA2B1;BHLHE40;HNRNPD;VIM;RPS24;EIF4G2…
Enrichr Submissions TF-Gene Coocurrence	CEBPA	68/299	8.51887e-36	6.66935	552.427	1.06424e-36	IFITM3;BTG2;SPARC;BTG1;CITED2;PRKCSH;HSPB1;ADM;SAT1;CYR61;CTGF;MT2A;ZFP36;FTH1;SOX9;TIMP1;B2M;GLUL;JUNB;CTSD;PHLDA1;SOX4;IER3;CTSB;GPX1;DUSP1;IGFBP3;FOS;RHOB;DDIT4;TXNIP;KCTD12;NUPR1;C1QB;C1QA;GRN;CEBPB;CEBPD;THBS1;ZFP36L2;ZFP36L1;SOCS3;LDHA;SPP1;HES1;APOE;CD14;EGR1;CD74;HSPA8;JUN;JUND;GADD45B;GADD45A;FN1;COL1A1;NFKBIA;KLF6;FASN;ID2;ID1;BHLHE40;ID3;FOSB;VIM;ITM2C;HSPA1A;C1QC
TF Perturbations Followed by Expression	IRF6_KO_MOUSE_GSE5800_CREEDSID_GENE_153_UP	63/253	8.87918e-36	7.3024	602.287	1.51463e-36	RPL4;HSP90AB1;RPL32;RPLP1;RPL8;RPL10A;RPL9;SAT1;RPL6;RPL7;RPS15;EEF1B2;RPS14;RPL7A;MT2A;BSG;RPL35;RPLP2;RPS11;RPS13;RPS12;HMGN1;TPI1;GPX1;RPL21;TPM4;RPS7;RPS8;RPS5;RPL13A;RPSA;MIF;FOS;NEAT1;PKM;DDIT4;RPL27;PABPC1;RPL28;CRABP2;RPL11;LDHA;RPL14;RPS3;RPL13;RPL15;RPL18;RPS27A;RPL19;BTF3;RPL35A;EEF2;RPS25;BHLHE40;RPS20;TPP1;FAU;RPS21;RPS24;HSPA1B;NOP10;RPS23;HSPA1A
GO Biological Process 2018	cellular protein metabolic process (GO:0044267)	87/485	9.5318e-36	5.26045	454.521	2.98861e-38	RPL4;RPL5;RPL30;RPL3;RPL32;RPL31;PRKCSH;RPLP1;RPLP0;RPL8;RPL10A;RPL9;RPL6;CYR61;RPL7;RPS15;RPS4X;RPL7A;RPS14;RPS16;RPL18A;RPS18;RPL35;RPLP2;RPL38;RPL37;TIMP1;RPS11;B2M;RPS13;RPL21;RPS7;IGFBP5;RPS8;RPL23;RPS5;IGFBP3;RPS6;RPL13A;RPSA;RPS3A;EEF1A1;MRPL51;MXRA8;RPL24;RPL27;RPL29;RPL28;UBA52;EEF1A1P5;RPL12;RPL11;HSP90B1;TGOLN2;HIST1H3A;UBB;UBC;RPL14;SPP1;RPS3;RPL13;RPL15;RPS2;APOE;RPL18;RPS27A;RPL19;R…
TF Perturbations Followed by Expression	FLI1_EWSFUSION_EXPRESSION_HUMAN_GSE1822_CREEDSID_GENE_1187_DOWN	57/201	1.0173e-35	8.31619	684.746	1.74052e-36	TOP2A;RPL30;RPL3;RPLP1;HMGB2;HNRNPU;NUCKS1;RPL9;RPL7;RPS4X;RPS14;PTBP1;RPL7A;TUBA1B;CHCHD2;RPS16;PEG10;RPLP2;RPL38;RPL37;HMGN2;RPS13;HSP90AA1;RPS7;H2AFZ;RPL23;RPS3A;RHOB;EEF1A1;RPL27;XIST;PFN1;SLC25A5;SET;RPL11;RPL14;RPS3;FLNA;RPS2;RPL41;NPM1;HNRNPA3;RPL35A;RPL23A;RPS26;RPS25;RPS28;RPS27;ID2;SERBP1;RAB13;ID4;RPS21;RPS24;NOP10;RPS23;HSPA1A
Transcription Factor PPIs	ILF3	69/297	1.03181e-35	6.813	582.685	7.19029e-38	RPL4;RPL5;RPL3;RPL32;RPL31;NUCKS1;YBX1;RPL8;RPL10A;PHB2;RPL9;RPL6;RPL7;TOMM22;ACTG1;RPS4X;RPS14;RPL7A;RPS16;RPL18A;HIST1H1E;RPS13;RMRP;SRRM2;HSP90AA1;RPL21;TPM4;RPS8;RPL23;RPS6;RPS3A;ILF2;HIST2H2BE;EEF1A1;SFPQ;NCL;RPL24;SRSF3;RPL27;MALAT1;PABPC1;RPL29;SF1;SF3B4;SF3B5;RPL12;RPL11;POLR2A;UBC;RPL14;RPS3;RPL13;RPL15;RPS2;RPL18;HNRNPA1;RPL19;HSPA5;FUS;FN1;RPL23A;RPS26;RPS25;RPS28;HNRNPK;SON;RPS20;RPS2…
Reactome 2016	Metabolism of proteins_Homo sapiens_R-HSA-392499	129/1074	1.38976e-35	3.52234	297.343	2.18001e-37	RPL4;EIF4A2;RPL5;MDC1;RPL30;RPL3;RPL32;RPL31;KDELR1;RPL8;RPL10A;SRP14;RPL9;RPL6;ACTB;RPL7;TOMM22;RPS15;EEF1B2;RPS14;CHCHD2;RPS16;RPL18A;RPS18;KHSRP;RPL35;RPL38;HIST3H2BB;RPL37;RPS11;B2M;RPS13;RPS12;HIST1H2AB;FBXW5;RPL21;RPS7;IGFBP5;RPS8;RPL23;IGFBP3;RPS5;RPS6;HIST1H2AJ;RPSA;EEF1A1;RPL24;RPL27;HIST1H2BH;RPL29;TLN1;HIST1H2BB;RPL28;UBA52;ATF4;HIST1H2BC;HSP90B1;ATP5B;HIST1H3A;UBB;UBC;RPL41;HSPA5;IGF2…
TF Perturbations Followed by Expression	ZEB2_SHRNA_H1_HUMAN_GSE69618_DAY10_RNASEQ_UP	72/344	1.63719e-35	6.1379	502.43	2.81785e-36	RPL4;RPL5;FKBP10;MT-ND4;RPL30;ARF1;HSP90AB1;MT-CO1;RPLP1;RPLP0;CYR61;RPL7;CTGF;ACTG1;SEC61A1;RPL18A;RPL36AL;RPS18;RPLP2;RPL37;KPNA2;GLUL;RPS13;HSP90AA1;TPM4;RPS8;RPS3A;EEF1A1;HNRNPH1;MORF4L2;FSCN1;TXNIP;RPL27;PABPC1;PTMA;ATF4;FTL;PPP1R15A;DDX5;RPL12;RPL11;HSP90B1;UBC;RPS3;FLNC;RPS27A;HNRNPA1;JUN;NPM1;JUND;HSPA5;GADD45A;FZD7;PLK2;NONO;FN1;IRF2BP2;EEF2;NFKBIA;H1F0;KLF6;KRT18;ID2;ID1;HNRNPA2B1;CALU;…
TF Perturbations Followed by Expression	ASCL1_KO_G523NS_HUMAN_GSE87615_RNASEQ_UP	72/344	1.64207e-35	6.1379	502.43	2.81785e-36	MT-ND6;MT-ND4L;FKBP10;MT-ND4;ARF1;MT-ND5;SPARC;GDI1;CHPF;MT-CO1;RPLP0;ENO1;MT-ND2;RPL8;MT-ND3;ACTB;MT-ND1;ACTG1;RPS15;MT-ATP6;RPS4X;SEC61A1;CHCHD2;MTATP6P1;PEG10;FTH1;TMSB4X;BSG;TIMP1;B2M;GLUL;CTSB;TPI1;PEG3;HLA-C;RPL13A;HLA-A;RNASE1;ARMCX3;COL6A2;DDIT4;COL6A1;FSCN1;MT-CO2;MT-CO3;ALDOA;SLC25A5;GAPDH;FTL;SLC25A6;CD63;UBB;FLNA;RPL15;RPS2;MEST;HSPA8;HSPA5;SURF4;RPL23A;MT-ATP8;GNB2;MTND2P28;CALU;ZYX;…
TF Perturbations Followed by Expression	OVOL1_OE_MDA_HUMAN_GSE51975_RNASEQ_DOWN	64/265	1.73042e-35	7.08239	579.33	2.98713e-36	MT-ND4;MT-CO1;HSPB1;ENO1;MT-ND2;MT-ND3;ACTB;MT-ND1;ACTG1;RPS15;MT-ATP6;PTBP1;TUBA1B;RPS16;TRIM28;ARHGDIA;BSG;RPLP2;RPL37;RPS11;CTSD;TMSB10;HMGN1;GPX1;RPS7;GPX4;RPS5;RPL13A;RPSA;PKM;COL6A1;MYADM;SRSF2;TXNIP;MT-CO2;MT-CO3;RPL28;GAPDH;SLC25A6;PPP1R15A;DDX5;RPL12;LENG8;OAZ1;TGOLN2;GANAB;MAT2A;PCBP1;FLNA;FLNC;RPS2;RPL18;RPS27A;HNRNPA1;FUS;PLK2;SURF4;TUBB4B;EEF2;HNRNPAB;PRRC2A;CALU;CALM3;VIM
TF Perturbations Followed by Expression	ADNP_DEFICIENCY__NULL_MUTATION_MOUSE_GSE4068_CREEDSID_GENE_719_DOWN	73/355	1.80612e-35	6.03032	492.996	3.12704e-36	RPL4;MIDN;UBXN1;KDELR1;MRFAP1;HNRNPU;PHB2;PTMS;RPS15;PTBP1;CHCHD2;MDK;PSMD2;TMSB4X;ARHGDIA;BANF1;KPNA2;SOX4;EIF5A;HSP90AA1;TPM4;IGFBP5;RPS8;H2AFZ;TPM1;H2AFX;RHOB;SFPQ;HNRNPH1;PPDPF;SRSF2;FSCN1;GAS1;XIST;PFN1;SRSF6;SLC25A5;SF3B4;SET;CRABP2;GSTP1;RPL11;SRSF1;OAZ1;POLR2A;MAT2A;PCBP1;UBC;SERPINH1;H1FX;SLC38A2;MEST;HSPA8;MARCKSL1;HNRNPA3;JUND;HSPA5;UBE2C;FUS;NR2F1;SSRP1;DLK1;PRRC2A;MARCKS;HNRNPA2B1;MF…
ENCODE Histone Modifications 2015	H3K36me3_kidney epithelial cell_hg19	59/215	2.06668e-35	8.04747	669.368	7.52431e-37	IFITM3;EIF4A2;RPL5;UBXN1;MIR663B;RPL8;ACTB;CYR61;CTGF;ACTG1;PTBP1;TUBA1B;RPL18A;TMEM88;RPS11;PHLDA1;TMSB10;RPS13;SNORA31;KDM6B;TSPYL1;TPM1;FOS;HLA-E;RHOB;EEF1A1;MIR3648;MIR3687;PPDPF;DDIT4;TXNIP;RPL29;UBA52;TSPYL5;ATF4;PPP1R15A;SNORD15B;SNORD117;ATXN7L3B;THBS1;CENPB;SNORA5C;PSMB4;UBC;RPL18;MARCKSL1;FZD2;JUND;GADD45B;H3F3B;PLK2;IRF2BP2;TUBB4B;EEF2;EIF1;NFKBIA;KRT18;ZYX;CALR
ARCHS4 TFs Coexp	EIF3K_human_tf_ARCHS4_coexpression	70/299	2.07409e-35	6.8655	599.45	1.20307e-38	RPL30;UBXN1;RPL32;RPL31;RPLP1;RPLP0;RPL8;RPL10A;RPL9;COX7C;TOMM22;RPS15;RPS4X;RPS14;TRMT112;RPL7A;CHCHD2;RPS16;RPL18A;RPL36AL;RPS18;RPL35;RPLP2;BANF1;RPL37;RPS11;RPS13;RPL21;RPS7;RPS8;RPL13A;EDF1;RPL3P4;MRPL51;RPL27;HNRNPH3;RPL29;AURKAIP1;SLC25A5;RPL28;UBA52;PFDN5;CUTA;SF3B5;UQCRB;RPL12;RPL11;ATP5I;COX5B;RPS3;ROMO1;RPL15;RPL18;RPS27A;RPL19;BTF3;PRELID1;RPL41;RPL35A;RPL23A;HIGD2A;RPS25;RPS28;RPS27…
TF Perturbations Followed by Expression	PAX6_KO_MOUSE_GSE45143_CREEDSID_GENE_3098_DOWN	62/248	2.5191e-35	7.33138	596.901	4.37434e-36	RPL4;TOP2A;RPLP0;MRFAP1;HMGB2;HNRNPU;NUCKS1;YBX1;MKI67;RPL10A;RPL7;EEF1B2;RPS4X;RPS14;RPL7A;TUBA1B;TUBA1A;TRIM28;ARHGDIA;BANF1;KPNA2;EIF5A;HSP90AA1;RPS8;H2AFZ;RPL23;RPS5;H2AFX;RPL13A;RPSA;PKM;PABPC1;PFN1;PTMA;GAPDH;SET;CRABP2;RPL11;ODC1;LDHA;HNRNPDL;RPL14;H1FX;RPS2;HIST1H3B;HNRNPA1;HNRNPA0;NPM1;HNRNPA3;GADD45A;UBE2C;CNBP;RPL23A;EEF2;FASN;ID2;APEX1;ID1;ID3;HIST1H4C;RAN;EIF3A
ENCODE Histone Modifications 2015	H3K36me3_brain_mm9	182/2000	2.56309e-35	2.66862	221.223	9.95375e-37	EIF4A2;MIDN;RPL3;RPL32;RPL31;KDELR1;HNRNPU;RPL8;RPL10A;SRP14;RPL9;RPL6;ACTB;RPL7;ACTG1;TOMM22;RPS15;EEF1B2;MIR433;PNN;SNORD17;RPS16;RPL18A;TRIM28;TMEM88;RPS18;RPL36AL;RPL35;BANF1;RPL37;HMGN2;RPS11;SEPHS2;RPS13;SNORA31;HMGN1;RPS12;DDX17;TSPYL1;RPL21;RPS7;RPS8;RPL23;RPS5;RPS6;RPSA;MIF;TUG1;ILF2;EEF1A1;NGFRAP1;NCL;DDIT4;SRSF2;SNORD89;RPL24;SRSF3;CD2BP2;SNORA23;RPL27;RPL29;SRSF6;RPL28;UBA52;SF1;DDX5;…
TF Perturbations Followed by Expression	YBX1_SIRNA_MDAMB231_HUMAN_GSE79586_RNASEQ_DOWN	54/180	2.90754e-35	8.79765	714.994	5.0637e-36	RPL4;TOP2A;RPL5;MT-ND4;MT-ND5;RPL3;MT-CO1;RPL31;RPLP0;YBX1;MKI67;RPL10A;RPL6;RPL7;RPS4X;RPL7A;TUBA1B;RPS18;RPL37;TIMP1;HMGN2;RPS11;B2M;SOX4;DDX17;RPS7;RPS8;RPL23;RPS6;HLA-B;RPL13A;RPSA;RPS3A;HLA-E;EEF1A1;MT-CO2;PABPC1;PTMA;RPL11;THBS1;TGOLN2;GANAB;RPL14;RPS3;RPL15;RPS27A;MARCKSL1;FN1;RPS25;MARCKS;RPS27;RPS20;TPP1;TPT1
TF Perturbations Followed by Expression	EBF1_OE_MOUSE_GSE2192_CREEDSID_GENE_857_UP	60/231	3.27954e-35	7.61702	618.103	5.72832e-36	IFITM3;RPLP1;COX7C;SAT1;ACTB;RPL7;PTMS;ISLR;MT2A;TUBA1B;TUBA1A;ARHGDIA;RPL37;RPS11;B2M;JUNB;CTSD;SOX4;RPS13;IER3;DDX17;HIST1H2AL;RPL21;RPS7;BGN;SFRP1;MMP14;MRPL51;COL6A2;COL6A1;COL6A3;MEG3;CD63;AEBP1;ZFP36L1;LDHA;UBB;PSAP;HIST1H3I;RPL18;JUN;RNF26;IGF2;RPL23A;DLK1;RPS26;H19;RPS28;COL3A1;MARCKS;ID2;ID1;SNAI2;ID3;MAGED2;NOP10;RAN;RPS23;ITM2C;GRINA
TF Perturbations Followed by Expression	ETS1_SHRNA_DU145_HUMAN_GSE59020_RNASEQ_UP	78/414	4.18977e-35	5.5251	446.979	7.33959e-36	IFITM3;ARF1;HSP90AB1;SPARC;CHPF;MT-CO1;RPL8;MT-ND3;CYR61;ACTB;IRF2BPL;SEC61A1;MT2A;TRIM28;CTSL;PSMD2;TMSB4X;FTH1;SH3BGRL3;HMGN2;RPS11;PHLDA1;B2M;CTSD;IER2;AP2M1;CTSB;HSP90AA1;TPM4;IGFBP5;IGFBP3;TPM1;RPL13A;HLA-C;LDOC1;HLA-A;HLA-E;EEF1A1;COL6A2;COL6A1;FSCN1;TXNIP;PABPC1;SNRNP200;ALDOA;PPIB;ATF4;GRN;DDX5;SHMT2;OAZ1;THBS1;HSP90B1;BAG6;GANAB;UBB;UBC;FLNA;FLNC;MCL1;MARCKSL1;H3F3B;FN1;PRRC2A;DRAP1;H1F0…
TF Perturbations Followed by Expression	THRA_MUT_HUMAN_GSE29159_CREEDSID_GENE_1695_DOWN	66/288	4.24318e-35	6.72043	543.577	7.45481e-36	RPL30;KDELR1;RPL31;RPLP1;RPLP0;ENO1;PTMS;ACTG1;RPS14;TRMT112;MT2A;CHCHD2;RPS16;TRIM28;RPS18;MDK;PEG10;ARHGDIA;BSG;RPL35;RPLP2;RPL38;BANF1;RPS11;CTSD;TMSB10;RPS13;AP2M1;CTSB;GPX4;TUBB;RPS5;HLA-B;RPSA;MIF;TUFM;MYL6;MRPL51;PKM;RPL24;RPL27;UBA52;GAPDH;FTL;CUTA;GRN;ISYNA1;MAZ;SCARNA17;OAZ1;ZFP36L2;PRDX5;PSAP;RPS2;RPS27A;PRELID1;RPL35A;RPS26;RPS28;COPS6;RPS27;FASN;APEX1;CALM3;RPS20;P4HB
TF Perturbations Followed by Expression	TP53_MUTATION_HUMAN_GSE27157_CREEDSID_GENE_3046_DOWN	82/460	4.30297e-35	5.22759	422.741	7.58184e-36	RPL4;RPL5;RPL30;RPL3;HSP90AB1;SPARC;HSPB1;NUCKS1;RPL8;RPL10A;SRP14;SAT1;RPL6;RPL7;CTGF;RPS15;EEF1B2;RPL7A;CHCHD2;TUBA1A;RPS16;RPS18;TMSB4X;RPL35;TIMP1;SEPHS2;IER3;HMGN1;RPS12;CTSB;RPL21;RPS7;RPL23;RPS5;IGFBP3;RPS6;TPM1;RPL13A;RPS3A;PKM;PPDPF;H3F3AP4;RPL24;RPL27;PABPC1;NUPR1;RPL29;PFN1;UBA52;PTMA;SLC25A6;CUTA;CEBPB;RPL12;HIST1H2BK;OAZ1;ZFP36L2;PRDX5;PSMB4;PCBP1;PSAP;RPL14;SPP1;RPL15;HNRNPA1;RPL19;…
TF Perturbations Followed by Expression	HNF1A_OE_HUMAN_GSE3308_CREEDSID_GENE_279_DOWN	71/339	4.79635e-35	6.14192	495.996	8.47567e-36	RPL4;RPL30;RPL3;HSP90AB1;RPL32;RPLP1;ENO1;YBX1;COX7C;SAT1;RPS4X;RPS14;TUBA1B;CHCHD2;TUBA1A;ADAMTS1;RPL37;B2M;IER2;RPS13;RPS12;HSP90AA1;GPX1;RPL21;RPS7;GPX4;DUSP1;RPS8;TUBB;RPS5;RPS6;RPS3A;DDIT4;SRSF2;RPL24;RPL27;KCTD12;PABPC1;RPL29;SLC25A5;PTMA;FTL;CD63;BEX1;MRPS34;ODC1;OAZ1;LDHA;UBB;RPS2;RPS27A;HNRNPA1;ATP6V1F;RPL41;GADD45A;RPL23A;HNRNPAB;RPS28;COPS6;HNRNPK;HIST3H2A;KRT18;UQCRQ;SERBP1;ID4;HYOU1;…
TF Perturbations Followed by Expression	FOXD3_KO_MOUSE_GSE58960_CREEDSID_GENE_1417_UP	64/270	5.64207e-35	6.95123	560.204	9.99896e-36	IFITM3;SPARC;UBXN1;BTG1;RPL32;RPLP1;RPLP0;HSPB1;RPL9;SAT1;ACTB;CTGF;ACTG1;EEF1B2;RPS4X;RPL7A;TUBA1B;CTSL;FTH1;TMSB4X;RPL35;RPLP2;TIMP1;B2M;CTSD;PHLDA1;IER3;CTSB;HSP90AA1;GPX1;TPM4;RPL23;RPS5;BGN;FOS;HNRNPH1;MYADM;HIST1H2BC;GRN;DDX5;CEBPB;GSTP1;THBS1;PRDX5;MAT2A;UBC;PSAP;SPP1;RPL13;APOE;CD14;RPS2;EGR1;GADD45A;FN1;ISG15;BST2;COL1A2;ID3;TPP1;VIM;P4HB;RPS24;ITM2C
TF Perturbations Followed by Expression	KLF5_KO_MOUSE_GSE9244_CREEDSID_GENE_580_UP	58/216	6.48856e-35	7.87444	633.483	1.15323e-35	EIF4A2;SPARC;RPL32;RPL31;RPLP0;SRP14;RPL10A;RPL9;SAT1;RPL7;CTGF;ACTG1;RPS15;RPL7A;TUBA1A;TMSB4X;RPL35;RPL38;TIMP1;RPS11;CTSD;RPS13;RPS12;GPX1;TPM4;GPX4;RPS8;H2AFZ;TPM2;RPS5;TPM1;BGN;HNRNPH1;RPL27;PPIB;HIST1H2BC;SET;RPL12;GSTP1;HIST1H2BL;THBS1;SPP1;RPL15;RPS27A;RPL19;BTF3;HSPA8;HSPA5;FN1;RPL35A;EIF1;H19;COL1A2;CALR;VIM;P4HB;RPS24;RAN
TF Perturbations Followed by Expression	RARA_KD_HUMAN_GSE26298_CREEDSID_GENE_69_UP	66/290	6.5929e-35	6.67408	536.79	1.17514e-35	IFITM3;HSPB1;MT-ND2;SRP14;MT-ND3;SAT1;ACTB;IRF2BPL;CHCHD2;TUBA1A;RPL36AL;MDK;TMSB4X;TIMP1;RPS11;B2M;JUNB;TMSB10;SOX4;IER2;RPS13;AP2M1;HMGN1;TMED9;HLA-B;HLA-C;LDOC1;HLA-A;HIST2H2BE;HLA-E;PPDPF;DDIT4;H3F3AP4;RPL27;PFN1;ALDOA;RPL28;UBA52;FTL;HIST1H2BC;CD63;GRN;DDX5;CEBPB;HIST1H2BK;OAZ1;UBB;PCBP1;UBC;PSAP;RPL19;EGR1;MARCKSL1;HNRNPA3;ISG15;NR2F2;PNRC1;BST2;RPS25;MARCKS;RPS27;ID1;RPS20;P4HB;HSPA1B;HSPA…
Enrichr Submissions TF-Gene Coocurrence	ZNF639	67/299	7.0488e-35	6.57127	529.777	9.70695e-36	EIF4A2;TOP2A;BTG1;HSP90AB1;CITED2;PRKCSH;HMGB2;HNRNPU;HSPB1;NUCKS1;YBX1;MKI67;ACTB;CTGF;TUBA1B;KPNA2;JUNB;IER3;HIST1H1C;DDX17;HSP90AA1;DUSP1;TUBB;FOS;RHOB;EEF1A1;SFPQ;NCL;DDIT4;SRSF2;SRSF3;ALDOA;SRSF6;ATF4;PPP1R15B;DDX5;CEBPB;SET;ODC1;SRSF1;ZFP36L1;LDHA;MAT2A;UBC;SLC38A2;MCL1;EGR1;HSPA8;JUN;NPM1;JUND;HSPA5;GADD45A;CNBP;IRF2BP2;EEF2;NFKBIA;KLF6;ID2;SERBP1;HNRNPA2B1;BHLHE40;ID3;VIM;RAN;ITM2C;EIF4G1
Enrichr Submissions TF-Gene Coocurrence	ZNF385A	67/299	7.07867e-35	6.57127	529.777	9.70695e-36	IFITM3;BTG2;SPARC;BTG1;CITED2;PRKCSH;HSPB1;ADM;SAT1;ZFP36;FTH1;SH3BGRL3;TIMP1;GLUL;JUNB;CTSD;PHLDA1;IER3;CTSB;KDM6B;DUSP1;IGFBP3;FOS;NEAT1;RHOB;PKM;DDIT4;MYADM;FSCN1;TXNIP;KCTD12;NUPR1;ALDOA;FTL;GRN;CEBPB;CRABP2;CEBPD;THBS1;ZFP36L2;ZFP36L1;SOCS3;PSAP;SPP1;HES1;APOE;CD14;EGR1;CD74;JUN;MARCKSL1;JUND;GADD45B;FN1;COL1A1;NFKBIA;H1F0;KLF6;ID2;ID1;BHLHE40;ZYX;ID3;FOSB;VIM;ITM2C;GRINA
TF Perturbations Followed by Expression	PPARG_OE_MOUSE_GSE2192_CREEDSID_GENE_862_UP	60/234	7.10573e-35	7.51936	604.169	1.27381e-35	RPL5;ARF1;RPL3;HSP90AB1;RPLP0;YBX1;RPL10A;PHB2;COX7C;ACTB;RPL6;RPL7;ACTG1;RPS4X;RBM3;RPL7A;TUBA1B;RPL37;TMSB10;IER2;RPL21;RPS7;RPS5;RPS6;BGN;PCOLCE;EEF1A1;DDIT4;COL6A1;MYADM;FSCN1;TXNIP;COL6A3;PABPC1;RPL28;ATF4;CEBPD;COX5B;UBB;HLX;UBC;PSAP;SERPINH1;SPP1;RPL13;RPS2;RPS27A;RPL19;HSPA8;FZD2;PLK2;RPL23A;COL1A1;RPS26;RPS28;H1F0;COL1A2;GNAS;P4HB;RPS23
Enrichr Submissions TF-Gene Coocurrence	ZC3H18	67/299	7.10879e-35	6.57127	529.777	9.70695e-36	TOP2A;MDC1;HSP90AB1;PRKCSH;HNRNPU;HSPB1;NUCKS1;CHD4;ENO1;YBX1;MKI67;ACTB;PNN;PTBP1;TRIM28;KHSRP;ARHGDIA;SRRM2;BRD2;HSP90AA1;TUBB;HCFC1;ATXN2L;SFPQ;PKM;HNRNPH1;NCL;SRSF2;SRSF3;PABPC1;SRSF6;SNRNP200;PTMA;GAPDH;SF1;SET;SRSF1;NOLC1;BAG6;POLR2A;PCBP1;RPL13;FLNA;HNRNPA1;EGR1;HSPA8;JUN;NPM1;MARCKSL1;HNRNPA3;FUS;PRRC2C;SSRP1;EEF2;HNRNPAB;PRRC2A;HNRNPK;SON;FASN;SERBP1;HNRNPA2B1;BHLHE40;HNRNPD;VIM;EIF3A;IT…
TF Perturbations Followed by Expression	DOT1L_INHIBITION_HUMAN_GSE29828_CREEDSID_GENE_1239_UP	60/234	7.12603e-35	7.51936	604.169	1.27381e-35	MT-ND4;RPL3;BTG1;RPL32;MT-CO1;RPLP1;AUP1;MT-ND2;RPL8;MT-ND3;RPL9;SAT1;ACTB;ACTG1;MT-ATP6;RPS4X;MT2A;TUBA1A;SH3BGRL3;RPL37;TIMP1;HMGN2;TMSB10;RPS13;SRRM2;HLA-B;HLA-C;RPL13A;HLA-A;HLA-E;EEF1A1;MYL6;PKM;SNORD104;RPL27;MT-CO2;RPL28;PFDN5;FTL;CUTA;CD63;GRN;CEBPD;RPL12;PRDX5;PSAP;RPL13;FLNA;RPS2;RPL41;RPL23A;EEF2;BST2;RPS28;RAB13;UBA1;FAU;RPS21;RPS24;TPT1
Enrichr Submissions TF-Gene Coocurrence	STAT6	67/299	7.13917e-35	6.57127	529.777	9.70695e-36	IFITM3;BTG2;SPARC;BTG1;CITED2;PRKCSH;HSPB1;ADM;ENO1;SAT1;ACTB;CTGF;ZFP36;TUBA1A;FTH1;TIMP1;B2M;JUNB;CTSD;IER3;CTSB;DUSP1;TPM1;FOS;MMP14;PKM;DDIT4;TXNIP;PABPC1;PFN1;ALDOA;CD63;GRN;CEBPB;CEBPD;THBS1;ZFP36L2;ZFP36L1;SOCS3;LDHA;UBC;PSAP;SERPINH1;FLNA;HES1;APOE;MCL1;EGR1;CD74;HSPA8;JUN;JUND;GADD45B;FN1;ISG15;COL1A1;BST2;NFKBIA;KLF6;ID2;ID1;BHLHE40;ID3;TPP1;CALR;VIM;ITM2C
Enrichr Submissions TF-Gene Coocurrence	SRCAP	67/299	7.16981e-35	6.57127	529.777	9.70695e-36	TOP2A;MDC1;BTG2;MIDN;BTG1;HSP90AB1;PRKCSH;HNRNPU;CHD4;MKI67;ACTB;PTBP1;ZFP36;FTH1;KHSRP;JUNB;PHLDA1;SOX4;IER3;SRRM2;DDX17;KDM6B;BRD2;HSP90AA1;DUSP1;H2AFX;FOS;ILF2;HCFC1;RHOB;ATXN2L;SFPQ;PKM;NCL;DDIT4;PABPC1;ATF4;PPP1R15A;KMT2D;PPP1R15B;CEBPB;THBS1;ZFP36L2;ZFP36L1;POLR2A;MAT2A;FLNA;SLC38A2;MCL1;EGR1;HSPA8;JUN;GADD45B;PRRC2C;IRF2BP2;PRRC2A;EIF1;NFKBIA;KLF6;SON;FASN;SERBP1;BHLHE40;ZYX;VIM;ITM2C;EIF4…
Enrichr Submissions TF-Gene Coocurrence	SKIL	67/299	7.20072e-35	6.57127	529.777	9.70695e-36	BTG2;SPARC;BTG1;CITED2;PRKCSH;HNRNPU;HSPB1;ADM;SAT1;ACTB;CYR61;CTGF;MT2A;ZFP36;ADAMTS1;FTH1;GLUL;JUNB;PHLDA1;SOX4;IER2;IER3;KDM6B;HSP90AA1;TPM4;DUSP1;IGFBP3;ARRDC3;TPM1;FOS;RHOB;DDIT4;TXNIP;PPP1R15A;CEBPB;THBS1;ZFP36L2;ZFP36L1;SOCS3;LDHA;SPP1;HES1;SLC38A2;MCL1;EGR1;JUN;MARCKSL1;JUND;GADD45B;HSPA5;GADD45A;PLK2;FN1;IRF2BP2;PNRC1;EIF1;COL1A1;NFKBIA;MARCKS;KLF6;ID2;ID1;BHLHE40;ID3;FOSB;VIM;ITM2C
Enrichr Submissions TF-Gene Coocurrence	NFIL3	67/299	7.23189e-35	6.57127	529.777	9.70695e-36	IFITM3;TOP2A;BTG2;BTG1;CITED2;HSPB1;ADM;SAT1;CYR61;CTGF;MT2A;ZFP36;ADAMTS1;FTH1;TIMP1;GLUL;JUNB;PHLDA1;SOX4;IER2;IER3;HIST1H1C;DUSP1;IGFBP3;ARRDC3;FOS;RHOB;DDIT4;TXNIP;NUPR1;ATF4;PPP1R15A;CEBPB;CEBPD;ODC1;THBS1;ZFP36L1;SOCS3;LDHA;SPP1;HES1;CD14;SLC38A2;MCL1;EGR1;CD74;HSPA8;JUN;JUND;GADD45B;HSPA5;GADD45A;PLK2;FN1;IRF2BP2;PNRC1;COL1A1;NFKBIA;KLF6;ID2;ID1;BHLHE40;ID3;FOSB;VIM;ITM2C;HSPA1A
Enrichr Submissions TF-Gene Coocurrence	KCMF1	67/299	7.26333e-35	6.57127	529.777	9.70695e-36	EIF4A2;HSP90AB1;CITED2;HNRNPU;HSPB1;NUCKS1;ENO1;YBX1;ACTB;CTGF;ACTG1;FTH1;KPNA2;GLUL;PHLDA1;HSP90AA1;GPX4;DUSP1;TUBB;TPM1;EEF1A1;SFPQ;PKM;NCL;DDIT4;TXNIP;SRSF3;PABPC1;ALDOA;PTMA;GAPDH;ATF4;CEBPB;SET;ODC1;SRSF1;ZFP36L2;ZFP36L1;LDHA;MAT2A;PCBP1;UBC;SLC38A2;MCL1;EGR1;HSPA8;JUN;NPM1;GADD45B;HSPA5;GADD45A;CNBP;IRF2BP2;EEF2;EIF1;KLF6;HNRNPK;ID2;SERBP1;HNRNPA2B1;BHLHE40;HNRNPD;VIM;EIF4G2;RAN;EIF3A;ITM2C
Enrichr Submissions TF-Gene Coocurrence	HOXB2	67/299	7.29505e-35	6.57127	529.777	9.70695e-36	IFITM3;BTG2;SPARC;CITED2;HSPB1;ADM;CYR61;CTGF;MT2A;ADAMTS1;SOX9;TIMP1;JUNB;PHLDA1;SOX4;IER3;IGFBP5;DUSP1;IGFBP3;TPM1;BGN;FOS;RHOB;SFRP1;HAND2;DDIT4;TXNIP;GAS1;COL6A3;CEBPB;CEBPD;THBS1;ZFP36L2;ZFP36L1;SOCS3;OLFML3;SERPINH1;SPP1;HES1;MEST;EGR1;JUN;FZD2;GADD45B;LUM;FZD7;PLK2;NR2F1;FN1;ISG15;NR2F2;DLK1;COL1A1;BST2;H19;COL3A1;KLF6;COL1A2;KRT18;ID2;ID1;BHLHE40;SNAI2;ID3;FOSB;VIM;ITM2C
Enrichr Submissions TF-Gene Coocurrence	HMGB2	67/299	7.32705e-35	6.57127	529.777	9.70695e-36	IFITM3;TOP2A;HSP90AB1;RPLP0;HNRNPU;HSPB1;NUCKS1;ENO1;YBX1;MKI67;SAT1;ACTB;ACTG1;MT2A;TUBA1B;TUBA1A;FTH1;HMGN2;KPNA2;B2M;HIST1H1C;HSP90AA1;TPI1;H2AFZ;TUBB;RPS6;H2AFX;MIF;FOS;EEF1A1;PKM;NCL;DDIT4;SRSF2;TXNIP;SRSF3;PABPC1;PFN1;ALDOA;SLC25A5;PTMA;GAPDH;SET;RPL12;ODC1;THBS1;HSP90B1;LDHA;HNRNPA1;EGR1;HSPA8;JUN;NPM1;HSPA5;UBE2C;FN1;TUBB4B;HNRNPAB;ID2;HNRNPA2B1;BHLHE40;HNRNPD;ID3;VIM;HIST1H4C;RPS24;RAN
Enrichr Submissions TF-Gene Coocurrence	HIC1	67/299	7.35932e-35	6.57127	529.777	9.70695e-36	IFITM3;BTG2;SPARC;HSPB1;ADM;CYR61;CTGF;ISLR;ZFP36;ADAMTS1;EMILIN1;SOX9;JUNB;PHLDA1;IER2;IER3;IGFBP5;DUSP1;IGFBP3;BGN;PCOLCE;FOS;RHOB;MMP14;COL6A2;DDIT4;COL6A1;MXRA8;FSCN1;GAS1;COL6A3;KCTD12;CEBPB;CEBPD;AEBP1;THBS1;ZFP36L1;SOCS3;OLFML3;HLX;SERPINH1;HES1;APOE;FLNC;EGR1;JUN;GADD45B;LUM;PLK2;NR2F1;IGF2;FN1;NR2F2;COL1A1;MFAP4;COL3A1;KLF6;COL1A2;ID2;ID1;BHLHE40;SNAI2;ID3;FOSB;CD248;VIM;NES
Enrichr Submissions TF-Gene Coocurrence	HES6	67/299	7.39189e-35	6.57127	529.777	9.70695e-36	IFITM3;TOP2A;BTG2;BTG1;CITED2;HMGB2;HSPB1;ADM;MKI67;SAT1;CYR61;CTGF;MT2A;TUBA1B;ZFP36;TUBA1A;MDK;ADAMTS1;KPNA2;JUNB;PHLDA1;SOX4;IER3;HIST1H1C;IGFBP5;DUSP1;H2AFZ;TUBB;IGFBP3;TPM1;H2AFX;MIF;FOS;RHOB;DDIT4;FSCN1;TXNIP;GAPDH;CEBPB;ODC1;THBS1;ZFP36L1;LDHA;SPP1;HES1;APOE;EGR1;CD74;HSPA8;JUN;MARCKSL1;JUND;GADD45B;GADD45A;UBE2C;FN1;ISG15;TUBB4B;H1F0;KRT18;FASN;ID2;ID1;BHLHE40;ID3;VIM;ITM2C
Enrichr Submissions TF-Gene Coocurrence	HBP1	67/299	7.42474e-35	6.57127	529.777	9.70695e-36	EIF4A2;BTG2;SPARC;BTG1;CITED2;PRKCSH;HMGB2;HSPB1;SAT1;CYR61;CTGF;MT2A;ZFP36;TUBA1A;FTH1;B2M;GLUL;JUNB;PHLDA1;SOX4;IER3;CTSB;HIST1H1C;DUSP1;IGFBP3;ARRDC3;TPM1;FOS;RHOB;DDIT4;TXNIP;MALAT1;NUPR1;PPP1R15A;GRN;CEBPB;CEBPD;ODC1;THBS1;ZFP36L2;ZFP36L1;LDHA;PSAP;HES1;SLC38A2;MCL1;EGR1;HSPA8;JUN;JUND;GADD45B;HSPA5;GADD45A;PLK2;FN1;IRF2BP2;PNRC1;NFKBIA;MARCKS;KLF6;ID2;ID1;BHLHE40;ID3;TPP1;VIM;ITM2C
Enrichr Submissions TF-Gene Coocurrence	DBP	67/299	7.45789e-35	6.57127	529.777	9.70695e-36	IFITM3;BTG2;SPARC;BTG1;CITED2;PRKCSH;HSPB1;ADM;SAT1;ACTB;CYR61;CTGF;MT2A;ZFP36;FTH1;B2M;GLUL;JUNB;CTSD;PHLDA1;SOX4;IER3;HIST1H1C;IGFBP5;DUSP1;IGFBP3;ARRDC3;FOS;RHOB;DDIT4;COL6A1;FSCN1;TXNIP;NUPR1;PPP1R15A;GRN;CEBPB;CEBPD;THBS1;ZFP36L1;SOCS3;LDHA;PSAP;SPP1;HES1;APOE;CD14;EGR1;CD74;HSPA8;JUN;JUND;GADD45B;GADD45A;COL1A1;NFKBIA;COL3A1;H1F0;KLF6;FASN;ID2;ID1;BHLHE40;ID3;FOSB;VIM;ITM2C
Enrichr Submissions TF-Gene Coocurrence	ANAPC2	67/299	7.49133e-35	6.57127	529.777	9.70695e-36	HSP90AB1;PRKCSH;HNRNPU;HSPB1;CHD4;ENO1;RPL8;PHB2;ACTB;ACTG1;RPS15;TRIM28;PSMD2;ARHGDIA;BSG;JUNB;CTSD;AP2M1;SRRM2;BRD2;FBXW5;TUBB;RPS5;H2AFX;EDF1;HCFC1;PKM;SRSF2;FSCN1;PABPC1;TLN1;PFN1;ALDOA;SNRNP200;GAPDH;SF1;GRN;PSMB4;POLR2A;PCBP1;UBC;PSAP;RPL13;FLNA;RPS2;RPL18;MCL1;EGR1;HSPA8;JUN;HSPA5;TUBB4B;EEF2;DRAP1;COPS6;FASN;GNB2;BHLHE40;ZYX;GNAS;CHMP2A;UBA1;CALR;P4HB;ITM2C;GRINA;EIF4G1
TF Perturbations Followed by Expression	ONECUT2_KO_MOUSE_GSE57918_CREEDSID_GENE_2797_UP	57/208	7.60218e-35	8.03632	645.14	1.36668e-35	IFITM3;RPL3;RPL32;HSPB6;RPLP1;RPL9;MT2A;TUBA1A;RPL36AL;TMSB4X;RPL35;RPLP2;RPL38;RPS11;B2M;HMGN1;HSP90AA1;TPI1;RPL21;RPS8;RPL23;RPL13A;PCOLCE;EEF1A1;RPL24;RPL27;NUPR1;ALDOA;PTMA;GAPDH;HIST1H2BC;UQCRB;CEBPD;HIST1H2BL;COX5B;OAZ1;RPL14;APOE;RPS27A;MEST;RPL19;EGR1;HSPA8;RPL41;CNBP;RPL35A;RPL23A;EIF1;RPS26;RPS25;RPS28;KRT18;RPS20;FAU;RPS21;RPS24;RPS23
TF Perturbations Followed by Expression	TSHZ3_SIRNA_BT549_HUMAN_GSE79586_RNASEQ_DOWN	72/352	7.76809e-35	5.9984	481.394	1.40048e-35	TOP2A;MT-ND4;MT-ND5;RPL32;MT-CO1;ATN1;HMGB2;HNRNPU;HSPB1;NUCKS1;YBX1;MKI67;ACTB;MT-ND1;ACTG1;MT-ATP6;RPL7A;TUBA1B;TUBA1A;PEG10;ARHGDIA;HMGN2;KPNA2;SRRM2;DDX17;HSP90AA1;RPS7;H2AFZ;HCFC1;SFPQ;HNRNPH1;DDIT4;MT-CO2;MT-CO3;TLN1;SNRNP200;PTMA;SET;MAZ;OAZ1;TGOLN2;GANAB;UBB;HNRNPDL;POLR2A;MAT2A;FLNA;RPL15;RPS2;HNRNPA1;RPL41;NONO;FN1;IRF2BP2;NR2F2;SSRP1;TUBB4B;EEF2;PRRC2A;RPS28;COL3A1;H1F0;MARCKS;COL1A2;H…
TF Perturbations Followed by Expression	IRF1_OE_MOUSE_GSE6505_CREEDSID_GENE_2076_DOWN	64/272	8.8946e-35	6.90012	552.806	1.60812e-35	IFITM3;SPARC;BTG1;GDI1;KDELR1;CITED2;ADM;ACTG1;TUBA1A;CTSL;FTH1;B2M;CTSD;TMSB10;SOX4;CTSB;HIST1H1C;HIST1H2AL;RPL21;TPM4;RPS6;TPM1;BGN;PCOLCE;MMP14;HNRNPH1;MORF4L2;COL6A2;COL6A1;MYADM;GAS1;CD63;GRN;CEBPB;CEBPD;AEBP1;THBS1;ZFP36L1;HSP90B1;UBB;UBC;PSAP;SPP1;RPS2;RPL41;MARCKSL1;FZD2;JUND;H3F3B;PLK2;DLK1;COL1A1;RPS28;COL3A1;H1F0;COL1A2;CALU;SNAI2;ID3;MAGED2;RPS24;TPT1;ITM2C;GRINA
TF Perturbations Followed by Expression	ZNF589_SIRNA_MCF7_HUMAN_GSE79586_RNASEQ_UP	78/419	9.77175e-35	5.45916	436.834	1.77169e-35	IFITM3;ARF1;MRFAP1;HNRNPU;HSPB1;MT-ND2;ACTB;ACTG1;SEC61A1;CTSL;TMSB4X;FTH1;ARHGDIA;RPLP2;KPNA2;TMSB10;B2M;CTSD;SOX4;IER3;RMRP;HIST1H1C;EIF5A;TMED9;HLA-B;HLA-C;LDOC1;HLA-A;HLA-E;RHOB;PKM;MORF4L2;NCL;PPDPF;TXNIP;PFN1;ALDOA;PPIB;RPL28;UBA52;ARF6;FTL;PPP1R15B;CD63;SET;RBM8A;HIST1H2BK;ATXN7L3B;OAZ1;THBS1;HSP90B1;LDHA;UBB;PCBP1;UBC;FLNA;RPL15;MCL1;RPL41;NPM1;H3F3B;PLK2;SURF4;ISG15;EIF1;RPS26;BST2;H1F0;…
TF Perturbations Followed by Expression	GATA4_OE_MOUSE_GSE66016_CREEDSID_GENE_2657_UP	64/273	1.11976e-34	6.87485	549.159	2.03592e-35	MT-ND4;BTG1;CITED2;ENO1;YBX1;RPL9;RPS15;RPS4X;TUBA1B;FTH1;TMSB4X;RPLP2;SH3BGRL3;SOX9;RPS11;HMGN2;PHLDA1;TMSB10;IER3;HMGN1;EIF5A;TPI1;GPX1;TPM4;RPS6;TPM1;MIF;EEF1A1;MYL6;PKM;FSCN1;RPL27;MT-CO2;SLC25A5;RPL28;GSTP1;ODC1;SRSF1;PURB;LDHA;PSMB4;SPP1;RPS3;NDN;RPS2;RPL19;HSPA8;RPL41;NPM1;IGF2;TUBB4B;HNRNPAB;RPS26;RPS25;H19;MARCKS;ID1;SERBP1;ZYX;ID3;CALM3;P4HB;RPS24;NFE2L1
TF Perturbations Followed by Expression	YBX1_SIRNA_MDAMB231_HUMAN_GSE79586_RNASEQ_UP	78/420	1.15707e-34	5.44617	434.843	2.10967e-35	HSP90AB1;HNRNPU;NUCKS1;ENO1;MT-ND2;RPL8;CYR61;ACTB;ACTG1;MT2A;TRIM28;PSMD2;FTH1;ARHGDIA;BSG;SH3BGRL3;KPNA2;PHLDA1;TMSB10;CTSD;IER3;CTSB;EIF5A;HSP90AA1;TMED9;TPI1;GPX1;TPM4;GPX4;RNASE1;MYL6;MMP14;PKM;NCL;DDIT4;SNRNP200;PFN1;ALDOA;GAPDH;ARF6;FTL;SET;NOLC1;LDHA;UBC;SERPINH1;FLNA;FLNC;RPS2;MCL1;CD74;HSPA8;HNRNPA3;NPM1;H3F3B;HSPA5;SURF4;SSRP1;TUBB4B;PRRC2A;EIF1;DRAP1;KLF6;HNRNPK;GNB2;HNRNPA2B1;HNRNPD;…
TF Perturbations Followed by Expression	MYBL1_KO_MOUSE_GSE28025_CREEDSID_GENE_377_UP	51/161	1.20841e-34	9.28945	741.277	2.20946e-35	SPARC;RPL3;RPLP1;RPLP0;RPL10A;RPL9;ACTB;RPL6;RPS14;RPL7A;CHCHD2;TUBA1B;TUBA1A;RPL18A;CTSL;TMSB4X;RPLP2;GLUL;HMGN1;RPS12;RPS8;RPL23;RPS5;RPL13A;RPSA;MORF4L2;PPIB;SLC25A5;UBA52;PTMA;BEX4;BEX1;GSTP1;OAZ1;UBC;RPL14;RPS2;HSPA8;RPL41;MARCKSL1;JUND;HSPA5;NFKBIA;RPS28;RPS20;VIM;FAU;P4HB;RPS21;RPS23;ITM2C
TF Perturbations Followed by Expression	MYB_KO_MOUSE_GSE19528_CREEDSID_GENE_2197_UP	57/210	1.32099e-34	7.95978	634.441	2.42204e-35	RPL4;RPL3;HSP90AB1;RPL32;RPLP1;RPLP0;RPL10A;RPL6;ACTG1;RPS15;EEF1B2;RPL36AL;RPS18;ARHGDIA;RPL35;RPLP2;RPL38;SH3BGRL3;RPS11;KPNA2;B2M;TMSB10;RPS13;RPS12;HMGN1;RPL21;RPS7;RPS8;RPL23;RPS5;RPL13A;RPSA;PKM;PPDPF;PABPC1;XIST;PPIB;RPL28;UQCRB;GSTP1;RPL11;SOCS3;LDHA;RPL14;RPL13;RPL15;RPS2;RPL18;RPS27A;RPL19;NPM1;EEF2;RPS26;RPS28;RPS20;RPS21;RPS23
TF Perturbations Followed by Expression	ADAR_OE_HEK293_HUMAN_GSE87198_RNASEQ_DOWN	69/324	1.48461e-34	6.24525	497.036	2.72962e-35	TOP2A;MT-ND5;SPARC;RPL3;MT-CO1;MRFAP1;ENO1;YBX1;RPL10A;RPL7;RPS14;RPL7A;TUBA1A;TRIM28;PEG10;PSMD2;FTH1;TMSB4X;RPS11;KPNA2;SEPHS2;GLUL;HMGN1;TPI1;IGFBP5;H2AFZ;HLA-C;RPL13A;RPSA;RPS3A;HLA-A;TUFM;EEF1A1;PKM;COL6A2;DDIT4;COL6A1;SRSF2;RPL27;MT-CO3;ISYNA1;LENG8;BAG6;LDHA;GANAB;UBB;HNRNPDL;PCBP1;FLNA;RPL41;FUS;FN1;IRF2BP2;ISG15;TUBB4B;BST2;MARCKS;HNRNPK;ID2;HNRNPA2B1;BHLHE40;HNRNPD;GNAS;RPS20;MAGED2;P4H…
TF Perturbations Followed by Expression	FOXP1_OE_HUMAN_GSE51382_CREEDSID_GENE_1434_DOWN	67/306	2.42773e-34	6.42095	507.826	4.48844e-35	MT-ND6;MT-ND4;HSP90AB1;MT-CO1;RPLP0;MRFAP1;HNRNPU;ENO1;YBX1;MT-ND2;MT-ND3;RPS15;MT-ATP6;PNN;RPL7A;TUBA1B;RPL37;RPS11;HMGN2;KPNA2;HSP90AA1;RPL21;H2AFZ;TUBB;RPS5;RPL13A;RPSA;NEAT1;ILF2;EEF1A1;SFPQ;MT-CO2;MALAT1;MT-CO3;PABPC1;HNRNPH3;GAPDH;ATF4;DDX5;SET;RPL11;ODC1;SRSF1;LDHA;UBB;MAT2A;RPS3;RPL18;SLC38A2;HNRNPA0;HSPA8;HSPA5;GADD45A;ALYREF;SSRP1;TUBB4B;HNRNPAB;RPS26;RPS25;HNRNPK;SERBP1;HNRNPA2B1;RPS20…
TF Perturbations Followed by Expression	AHR_KO_MOUSE_GSE48130_CREEDSID_GENE_1464_DOWN	77/413	2.43401e-34	5.46747	432.417	4.48763e-35	RPL5;RPL30;RPL3;RPL32;RPLP1;RPLP0;MRFAP1;RPL8;RPL10A;SRP14;RPL9;SAT1;RPL6;RPL7;PTMS;EEF1B2;RPS4X;RBM3;RPS14;CHCHD2;RPS16;RPS18;CTSL;TMSB4X;RPL35;RPLP2;RPL38;HMGN2;RPS11;B2M;CTSD;RPS13;RPS12;BRD2;TMED9;RPS7;DUSP1;H2AFZ;RPL23;RPS6;NEAT1;ATXN2L;EEF1A1;MYL6;RPL27;MT-CO2;MALAT1;SLC25A5;RPL28;DDX5;UQCRB;CEBPD;RPL12;RPL11;HSP90B1;PCBP1;PSAP;FLNA;RPS27A;MCL1;HSPA8;RPL41;FN1;RPL35A;RPL23A;EIF1;KLF6;RPS28;…
GO Cellular Component 2018	large ribosomal subunit (GO:0015934)	38/73	2.54977e-34	15.2653	1257.16	1.71509e-36	RPL4;RPL5;RPL30;RPL3;RPL32;RPL31;RPLP1;RPL12;RPLP0;RPL11;RPL10A;RPL8;RPL9;RPL6;RPL7;RBM3;RPL7A;RPL18A;RPL36AL;RPL14;RPL35;RPLP2;RPL13;RPL38;RPL37;RPL15;RPL18;RPL19;RPL41;RPL21;RPL23;RPL13A;RPL35A;RPL23A;RPL24;RPL27;RPL29;RPL28
TF Perturbations Followed by Expression	SRF_KO_MOUSE_GSE1948_CREEDSID_GENE_1185_DOWN	64/278	3.51305e-34	6.7512	531.432	6.51295e-35	RPL5;ARF1;PRKCSH;HMGB2;YBX1;RPL10A;COX7C;SAT1;ACTB;CTGF;ACTG1;RBM3;TUBA1A;TRIM28;TMSB4X;BSG;BANF1;RPL37;CTSD;TMSB10;IER2;AP2M1;RPS12;HMGN1;TPI1;TPM4;PEG3;GPX4;RPS6;RPL13A;EEF1A1;PKM;NCL;MYADM;SRSF2;PFN1;RPL28;BEX4;SF3B5;SET;UBB;PCBP1;SERPINH1;RPL13;APOE;RPS2;MEST;RPL19;MARCKSL1;CNBP;EEF2;RPS26;RPS25;H19;RPS28;KRT18;UQCRQ;APEX1;ID1;GNAS;ID3;NOP10;TPT1;RPS23
TF Perturbations Followed by Expression	HEY2_KO_MOUSE_GSE6526_CREEDSID_GENE_1512_DOWN	56/205	3.60043e-34	8.01087	630.348	6.71173e-35	BTG2;HSP90AB1;HSPB1;RPL8;SAT1;ACTB;CYR61;CTGF;MT2A;ZFP36;RPLP2;TIMP1;JUNB;PHLDA1;IER2;IER3;EIF5A;BRD2;HSP90AA1;DUSP1;RPL23;FOS;RHOB;EEF1A1;FSCN1;MALAT1;PPIB;RPL28;UBA52;ATF4;PPP1R15A;CEBPB;SOCS3;MAT2A;UBC;RPL14;SPP1;FLNC;MCL1;EGR1;RPL41;JUN;JUND;H3F3B;HSPA5;PLK2;CNBP;RPL23A;EIF1;RPS26;KLF6;BHLHE40;FOSB;HSPA1B;TPT1;HSPA1A
TF Perturbations Followed by Expression	HEY2_KO_MOUSE_GSE6526_CREEDSID_GENE_1511_UP	56/205	3.61032e-34	8.01087	630.348	6.71173e-35	BTG2;HSP90AB1;HSPB1;RPL8;SAT1;ACTB;CYR61;CTGF;MT2A;ZFP36;RPLP2;TIMP1;JUNB;PHLDA1;IER2;IER3;EIF5A;BRD2;HSP90AA1;DUSP1;RPL23;FOS;RHOB;EEF1A1;FSCN1;MALAT1;PPIB;RPL28;UBA52;ATF4;PPP1R15A;CEBPB;SOCS3;MAT2A;UBC;RPL14;SPP1;FLNC;MCL1;EGR1;RPL41;JUN;JUND;H3F3B;HSPA5;PLK2;CNBP;RPL23A;EIF1;RPS26;KLF6;BHLHE40;FOSB;HSPA1B;TPT1;HSPA1A
TF Perturbations Followed by Expression	MYCN_SHRNA_IMR575_HUMAN_GSE80397_12HR_RNASEQ_UP	46/128	4.1721e-34	10.5389	827.685	7.79871e-35	RPL4;TOP2A;RPL5;RPL30;DDX5;MT-CO1;RPL31;RPL11;HMGB2;NUCKS1;MT-ND2;MKI67;RPL9;RPL6;MT-ND1;RPL7;RPS4X;RBM3;TUBA1A;RPL36AL;RPS18;UBC;HMGN2;KPNA2;RPS11;HNRNPA1;RPL41;HSP90AA1;RPL23;RPS6;PRRC2C;RPL35A;RPS3A;RPL23A;ILF2;EIF1;EEF1A1;RPS27;HNRNPA2B1;SRSF3;RPL27;RPS20;MT-CYB;RPS24;RAN;RPS23
TF Perturbations Followed by Expression	NEUROG3_OE_MOUSE_GSE3653_CREEDSID_GENE_1658_DOWN	62/260	4.57442e-34	6.99301	548.544	8.57411e-35	IFITM3;UBXN1;RPL32;RPLP1;RPLP0;HMGB2;RPL8;RPL10A;RPS15;MT2A;CHCHD2;RPL36AL;MDK;FTH1;BSG;RPLP2;RPL38;BANF1;RPS12;EIF5A;HSP90AA1;TPI1;GPX1;RPS7;GPX4;RPS5;RPL13A;MIF;MYL6;PKM;NCL;DDIT4;RPL24;PFN1;ALDOA;SLC25A5;PTMA;GAPDH;ISYNA1;SET;RPL12;GSTP1;RPL11;SRSF1;COX5B;LDHA;RPL13;RPS2;HNRNPA1;RPL19;ATP6V1F;BTF3;OST4;RPL41;UBE2C;EEF2;RPS25;COPS6;APEX1;FAU;RPS24;NOP10
ENCODE Histone Modifications 2015	H3K36me3_K562_hg19	212/2634	4.93769e-34	2.36029	188.537	2.0374e-35	EIF4A2;RPL30;RPL3;RPL32;RPL31;SCARNA1;SCARNA2;MIR663B;RPL8;PHB2;ACTB;RPL7;RPS15;RPS14;RPS16;RPL18A;TRIM28;TMEM88;FTH1;BSG;RPL35;RPL38;RPL37;RPS11;MIR4461;B2M;GLUL;RPS13;SNORA31;RPS12;RPL21;RPL23;ARRDC3;RNASE1;HLA-E;DDIT4;TXNIP;CD2BP2;SNORA23;RPL27;SNORA74B;RPL29;AURKAIP1;SNORA22;RPL28;UBA52;ATF4;SHMT2;SNORD117;ATP5I;SNORA5C;PRDX5;LDHA;PCBP1;HIST1H3H;APOE;ZBED6;HIST1H3C;SNORA53;EGR1;PRELID1;PRPF38…
TF Perturbations Followed by Expression	MSGN1_OE_MOUSE_GSE29848_CREEDSID_GENE_1631_UP	59/233	5.525e-34	7.42577	581.068	1.03841e-34	IFITM3;SPARC;RPL3;RPL32;CITED2;RPLP1;RPLP0;MRFAP1;RPL8;ACTB;RPL7;RPS15;EEF1B2;RPS14;RPL7A;TUBA1B;RPL18A;TMEM88;FTH1;TMSB4X;RPLP2;RPS11;PHLDA1;TMSB10;TPM4;PEG3;RPL23;RPS5;IGFBP3;RPL13A;RPSA;MYADM;FSCN1;GAS1;PPIB;RPL28;UBA52;ATF4;RPL11;SERPINH1;RPL14;RPL13;RPS2;MEST;RPL19;IGF2;FN1;RPL23A;EIF1;RPS26;H19;ID2;ID1;ID3;FAU;VIM;P4HB;RPS24;RPS23
TF Perturbations Followed by Expression	PAX3_KNOCKIN_MOUSE_GSE11400_CREEDSID_GENE_625_DOWN	66/300	5.71833e-34	6.45161	504.601	1.07766e-34	RPL4;FKBP10;ARF1;SPARC;HSP90AB1;RPLP1;RPLP0;RPL7A;ISLR;TUBA1B;RPL36AL;MDK;ARHGDIA;BSG;RPLP2;RPL38;BANF1;TMED9;HSP90AA1;TPI1;PEG3;IGFBP3;H2AFX;BGN;PCOLCE;SFRP1;MORF4L2;COL6A2;COL6A1;COL6A3;XIST;PFN1;PPIB;UBA52;PTMA;ISYNA1;GSTP1;SRSF1;HSP90B1;LDHA;OLFML3;UBC;SERPINH1;RPL14;SPP1;NDN;RPL15;MEST;RPL19;HSPA8;LUM;SURF4;IGF2;FN1;DLK1;COL1A1;RPS25;H19;MFAP4;COL3A1;COL1A2;CALU;CALR;VIM;P4HB;NOP10
Enrichr Submissions TF-Gene Coocurrence	ZNF358	66/299	6.09177e-34	6.47319	507.695	8.67219e-35	IFITM3;SPARC;CHPF;CITED2;PRKCSH;HSPB1;ADM;PTMS;IRF2BPL;MT2A;ZFP36;TUBA1A;TRIM28;MDK;FTH1;TIMP1;JUNB;CTSD;SOX4;HIST1H1C;GPX4;DUSP1;TPM2;IGFBP3;FOS;RHOB;PPDPF;DDIT4;COL6A1;FSCN1;TXNIP;NUPR1;FTL;GRN;ISYNA1;CEBPB;CEBPD;THBS1;CENPB;ZFP36L2;CCDC85B;PSAP;SERPINH1;H1FX;APOE;HES4;EGR1;JUN;MARCKSL1;FZD2;JUND;GADD45B;LAMB2;ISG15;EEF2;COL1A1;NFKBIA;KLF6;FASN;ID2;ID1;BHLHE40;ZYX;ID3;VIM;ITM2C
Enrichr Submissions TF-Gene Coocurrence	PLAGL1	66/299	6.11674e-34	6.47319	507.695	8.67219e-35	IFITM3;BTG2;SPARC;BTG1;CITED2;PRKCSH;ADM;MKI67;CYR61;CTGF;MT2A;ZFP36;ADAMTS1;PEG10;SOX9;TIMP1;JUNB;PHLDA1;SOX4;IER3;IGFBP5;PEG3;DUSP1;IGFBP3;TPM1;BGN;FOS;RHOB;SFRP1;COL6A2;DDIT4;COL6A1;TXNIP;GAS1;COL6A3;KCTD12;CEBPD;THBS1;ZFP36L1;SOCS3;SERPINH1;SPP1;MEST;FZD1;EGR1;JUN;GADD45B;LUM;PLK2;IGF2;FN1;NR2F2;COL1A1;H19;COL3A1;MARCKS;KLF6;COL1A2;ID2;ID1;BHLHE40;ID4;ID3;FOSB;VIM;ITM2C
Enrichr Submissions TF-Gene Coocurrence	NR4A2	66/299	6.14191e-34	6.47319	507.695	8.67219e-35	IFITM3;BTG2;BTG1;CITED2;HSPB1;ADM;SAT1;CYR61;CTGF;MT2A;ZFP36;ADAMTS1;SOX9;TIMP1;JUNB;PHLDA1;SOX4;IER2;IER3;HIST1H1C;KDM6B;IGFBP5;DUSP1;IGFBP3;ARRDC3;FOS;RHOB;DDIT4;TXNIP;KCTD12;PPP1R15A;CEBPB;CEBPD;THBS1;ZFP36L2;ZFP36L1;SOCS3;SPP1;HES1;SLC38A2;MCL1;EGR1;CD74;JUN;MARCKSL1;JUND;GADD45B;HSPA5;GADD45A;PLK2;NR2F1;FN1;NR2F2;PNRC1;COL1A1;NFKBIA;MARCKS;KLF6;ID2;ID1;BHLHE40;ID3;FOSB;VIM;ITM2C;HSPA1A
Enrichr Submissions TF-Gene Coocurrence	NR1D2	66/299	6.16729e-34	6.47319	507.695	8.67219e-35	IFITM3;EIF4A2;BTG2;SPARC;BTG1;CITED2;HSPB1;ADM;SAT1;CYR61;CTGF;MT2A;ZFP36;FTH1;GLUL;JUNB;PHLDA1;SOX4;IER3;HIST1H1C;HSP90AA1;IGFBP5;DUSP1;IGFBP3;ARRDC3;FOS;RHOB;DDIT4;TXNIP;NUPR1;PPP1R15A;CEBPB;CEBPD;ODC1;THBS1;ZFP36L2;ZFP36L1;SOCS3;LDHA;PSAP;SPP1;HES1;APOE;SLC38A2;MCL1;EGR1;CD74;HSPA8;JUN;GADD45B;HSPA5;GADD45A;PLK2;FN1;IRF2BP2;PNRC1;NFKBIA;H1F0;KLF6;ID2;ID1;BHLHE40;ID3;FOSB;VIM;ITM2C
Enrichr Submissions TF-Gene Coocurrence	NFIC	66/299	6.19288e-34	6.47319	507.695	8.67219e-35	BTG2;MIDN;SPARC;HSP90AB1;PRKCSH;HSPB1;CHD4;ACTB;CYR61;IRF2BPL;ZFP36;FTH1;KHSRP;SOX9;GLUL;JUNB;PHLDA1;SOX4;CTSB;SRRM2;KDM6B;HSP90AA1;IGFBP5;DUSP1;TPM1;FOS;RHOB;PKM;DDIT4;FSCN1;TXNIP;ALDOA;PTMA;CEBPB;CEBPD;THBS1;ZFP36L2;ZFP36L1;SOCS3;POLR2A;SERPINH1;FLNA;HES1;SLC38A2;EGR1;HSPA8;JUN;JUND;GADD45B;FN1;IRF2BP2;NR2F2;EEF2;PRRC2A;COL1A1;MARCKS;KLF6;FASN;ID2;ID1;BHLHE40;ZYX;GNAS;ID3;VIM;ITM2C
Enrichr Submissions TF-Gene Coocurrence	MSX1	66/299	6.21869e-34	6.47319	507.695	8.67219e-35	IFITM3;BTG2;SPARC;CITED2;HSPB1;ADM;SAT1;CYR61;CTGF;MT2A;ZFP36;ADAMTS1;SOX9;TIMP1;JUNB;PHLDA1;SOX4;IER3;IGFBP5;DUSP1;IGFBP3;TPM1;PCOLCE;FOS;RHOB;SFRP1;COL6A2;DDIT4;COL6A1;FSCN1;TXNIP;GAS1;CEBPB;CRABP2;CEBPD;THBS1;ZFP36L1;SOCS3;SERPINH1;SPP1;HES1;APOE;EGR1;JUN;FZD2;GADD45B;LUM;NR2F1;IGF2;FN1;NR2F2;COL1A1;COL3A1;KLF6;COL1A2;KRT18;ID2;ID1;BHLHE40;ID4;SNAI2;ID3;FOSB;VIM;NES;ITM2C
Enrichr Submissions TF-Gene Coocurrence	FOXC1	66/299	6.24471e-34	6.47319	507.695	8.67219e-35	IFITM3;BTG2;SPARC;CITED2;HSPB1;ADM;SAT1;CYR61;CTGF;MT2A;ZFP36;ADAMTS1;SOX9;TIMP1;JUNB;PHLDA1;SOX4;IER3;IGFBP5;DUSP1;IGFBP3;TPM1;BGN;FOS;RHOB;SFRP1;COL6A2;DDIT4;TXNIP;GAS1;KCTD12;CEBPB;CEBPD;THBS1;ZFP36L2;ZFP36L1;SOCS3;OLFML3;SPP1;HES1;EGR1;JUN;FZD2;GADD45B;GADD45A;FZD7;PLK2;NR2F1;IGF2;FN1;NR2F2;COL1A1;NFKBIA;COL3A1;MARCKS;KLF6;COL1A2;ID2;ID1;BHLHE40;ID4;SNAI2;ID3;FOSB;VIM;ITM2C
Enrichr Submissions TF-Gene Coocurrence	COPS2	66/299	6.27094e-34	6.47319	507.695	8.67219e-35	RPL4;EIF4A2;RPL5;HSP90AB1;RPL31;PRKCSH;RPLP1;RPLP0;HNRNPU;NUCKS1;YBX1;RPL9;ACTB;RPL7;ACTG1;EEF1B2;RPS4X;FTH1;B2M;DDX17;HSP90AA1;RPL23;TUBB;RPS5;RPS6;ILF2;EEF1A1;SFPQ;PKM;HNRNPH1;NCL;SRSF3;PABPC1;ALDOA;PTMA;GAPDH;DDX5;SET;RPL12;RPL11;SRSF1;HSP90B1;LDHA;RPL14;RPS3;RPL15;RPS2;RPS27A;HNRNPA1;SLC38A2;HSPA8;NPM1;HSPA5;CNBP;EEF2;EIF1;HNRNPK;SERBP1;HNRNPA2B1;BHLHE40;VIM;RPS24;EIF4G2;RAN;EIF3A;TPT1
BioPlex 2017	RRS1	45/108	6.60993e-34	12.219	1034.6	1.68836e-37	RPL4;SF3B4;RPL3;RPL32;RPL31;RPLP1;RPLP0;YBX1;RPL8;RPL10A;RPL9;RPL6;HIST2H2AC;RPS15;PURB;RPS14;RPL7A;RPS16;RPL18A;RPS18;RPL14;RPS3;RPL35;RPLP2;RPL13;RPS2;RPL18;RPS13;RPS12;NPM1;RPS8;RPS5;CNBP;RPL13A;RPL35A;RPSA;RPS3A;RPL23A;RPS25;RPS28;NCL;RPL27;RPS20;RPL29;RPS24
TF Perturbations Followed by Expression	EZH2_SHRNA_HUVEC_HUMAN_GSE71164_RNASEQ_DOWN	71/353	7.20047e-34	5.89833	459.952	1.36066e-34	RPL4;RPL5;MT-ND4;MT-ND5;SPARC;RPL3;HSP90AB1;MT-CO1;RPL9;ACTB;RPL6;RPL7;MT-ATP6;PTBP1;SEC61A1;RPL7A;MT2A;TUBA1B;TUBA1A;MDK;PEG10;PSMD2;FTH1;GLUL;PHLDA1;SOX4;CTSB;HSP90AA1;RPS7;RPS8;RPS6;RPS3A;RNASE1;RHOB;EEF1A1;MMP14;PKM;HNRNPH1;MORF4L2;FSCN1;MT-CO2;MT-CO3;PABPC1;SNRNP200;GAPDH;SLC25A6;GSTP1;BAG6;POLR2A;PCBP1;UBC;RPL15;HNRNPA1;HSPA8;SURF4;IGF2;FN1;PRRC2C;EEF2;MARCKS;KLF6;HNRNPA2B1;BHLHE40;GNAS;UBA…
GO Cellular Component 2018	cytosolic large ribosomal subunit (GO:0022625)	37/70	7.63996e-34	15.5006	1255.06	6.85198e-36	RPL4;RPL5;RPL30;RPL3;RPL32;RPL31;RPLP1;RPL12;RPLP0;RPL11;RPL10A;RPL8;RPL9;RPL6;RPL7;RPL7A;RPL18A;RPL36AL;RPL14;RPL35;RPLP2;RPL13;RPL38;RPL37;RPL15;RPL18;RPL19;RPL41;RPL21;RPL23;RPL13A;RPL35A;RPL23A;RPL24;RPL27;RPL29;RPL28
TF Perturbations Followed by Expression	HNF1A_OE_HUMAN_GSE3308_CREEDSID_GENE_279_UP	61/253	8.13341e-34	7.07058	550.483	1.54111e-34	RPL5;ARF1;RPL31;RPLP0;HMGB2;RPL8;SRP14;RPL10A;PHB2;RPL9;RPL6;RPL7;ACTG1;RPS15;EEF1B2;TRMT112;RPL7A;RPL36AL;RPS18;PEG10;PSMD2;RPL35;BANF1;HMGN2;TMSB10;EIF5A;BRD2;TMED9;H2AFZ;RPL23;HLA-C;MIF;TUFM;MORF4L2;NCL;XIST;PFN1;RPL28;UBA52;PFDN5;ATF4;UQCRB;RPL12;RPL11;BAG6;PSMB4;PSAP;RPL14;RPL18;RPL19;BTF3;HSPA8;RPL35A;TUBB4B;HIGD2A;RPS26;RPS27;GNAS;UBA1;RPS21;RPS23
TF Perturbations Followed by Expression	SRF_KD_MOUSE_GSE1948_CREEDSID_GENE_1156_UP	54/191	8.20532e-34	8.29098	645.402	1.55893e-34	TOP2A;RPL5;RPL3;HSP90AB1;PRKCSH;RPLP1;RPLP0;CHD4;YBX1;RPL8;RPL10A;COX7C;RPL6;RPS4X;RPL7A;MT2A;TUBA1B;TRIM28;RPL37;CTSD;RPS12;HSP90AA1;RPS7;RPS6;EEF1A1;NCL;PPDPF;PABPC1;RPL28;GAPDH;ATF4;GRN;UBB;POLR2A;RPL14;RPS3;RPL13;H1FX;APOE;HIST1H3I;RPS2;RPS27A;HIST1H3C;RPL19;HSPA8;RPL41;FN1;RPL23A;EEF2;RPS26;RPS28;RPS24;TPT1;RPS23
TF Perturbations Followed by Expression	TSHZ3_SIRNA_MDAMB231_HUMAN_GSE79586_RNASEQ_DOWN	53/184	1.20191e-33	8.44702	654.302	2.28964e-34	IFITM3;TOP2A;RPL3;RPLP0;ENO1;MKI67;RPL10A;ACTB;ACTG1;RPL7;RPS4X;RPL7A;TUBA1B;TUBA1A;RPS18;ARHGDIA;TMSB4X;HMGN2;RPS11;GLUL;SOX4;CTSB;HSP90AA1;RPS7;RPL13A;RPSA;HLA-A;HLA-E;EEF1A1;MYL6;TXNIP;SNRNP200;PTMA;GRN;THBS1;TGOLN2;UBB;FLNA;RPL15;RPS2;HNRNPA1;RPL41;FN1;NR2F2;EEF2;TUBB4B;PRRC2A;RPS25;H1F0;KRT18;GNAS;ZYX;EIF4G2
ENCODE TF ChIP-seq 2015	CEBPD_K562_hg19	100/691	1.34782e-33	4.24392	340.837	1.32139e-35	EIF4A2;MIDN;HNRNPU;SCARNA2;RPL9;PHB2;ACTB;ACTG1;PNN;ZFP36;FTH1;HIST1H2AE;HIST3H2BB;HMGN2;JUNB;HIST1H2AI;RPL23;RPS6;ARRDC3;HIST1H2AJ;ATXN2L;EEF1A1;MYL6;DDIT4;SRSF2;FSCN1;HIST1H2BF;RPL24;TXNIP;SRSF3;HIST1H2BG;PFN1;ATF4;FTL;DDX5;OAZ1;TGOLN2;UBB;HIST1H3H;H1FX;SLC38A2;HIST1H3D;MCL1;JUN;JUND;H3F3B;GADD45B;HSPA5;GADD45A;EEF2;RPS26;BST2;HIST1H4A;RPS27;ID1;CHMP2A;RPS20;HIST1H4C;EIF4G2;RPS23;BTG1;RPLP0;HIS…
TF Perturbations Followed by Expression	NR4A2_OE_HUMAN_GSE58475_CREEDSID_GENE_1431_DOWN	78/435	1.42213e-33	5.25837	406.412	2.71643e-34	IFITM3;HSP90AB1;MRFAP1;HMGB2;HSPB1;NUCKS1;ENO1;YBX1;SAT1;CYR61;TRMT112;PTBP1;MT2A;TRIM28;RPL36AL;BANF1;HMGN2;KPNA2;B2M;IER2;IER3;HMGN1;EIF5A;TMED9;GPX1;GPX4;H2AFZ;IGFBP3;TUBB;PKM;DDIT4;H3F3AP4;SRSF2;GAS1;COL6A3;NUPR1;SLC25A5;ALDOA;PTMA;ATF4;CEBPB;DDX5;SET;SHMT2;GSTP1;ODC1;NOLC1;OAZ1;THBS1;LDHA;HNRNPDL;PCBP1;SERPINH1;SLC38A2;HSPA8;PRELID1;H3F3B;HSPA5;UBE2C;CNBP;SURF4;SSRP1;TUBB4B;HNRNPAB;EIF1;HNRN…
GO Biological Process 2018	cellular macromolecule biosynthetic process (GO:0034645)	74/368	1.49264e-33	5.89698	479.36	4.97255e-36	RPL4;RPL5;RPL30;RPL3;RPL32;RPL31;RPLP1;RPLP0;RPL8;RPL10A;RPL9;RPL6;RPL7;PTMS;RPS15;EEF1B2;RPS4X;RPS14;RPL7A;RPS16;RPL18A;RPS18;RPL35;RPLP2;RPL38;RPL37;RPS11;RPS13;RPL21;RPS7;RPS8;RPL23;RPS5;RPS6;RPL13A;RPSA;RPS3A;ILF2;TUFM;EEF1A1;MRPL51;RPL24;RPL27;RPL29;RPL28;PTMA;SET;EEF1A1P5;RPL12;RPL11;POLR2A;RPL14;RPS3;RPL13;RPL15;RPS2;RPL18;RPS27A;RPL19;RPL41;RPL35A;RPL23A;EEF2;RPS26;RPS25;RPS28;RPS27;POLE3…
TF Perturbations Followed by Expression	TCF12_KO_MOUSE_GSE27402_CREEDSID_GENE_2168_UP	67/315	1.57195e-33	6.23749	481.445	3.01062e-34	RPL4;RPL3;HSP90AB1;RPL32;RPLP1;RPLP0;YBX1;RPL10A;PHB2;ACTB;RPL6;ACTG1;RPS15;TUBA1B;RPL18A;RPL36AL;PSMD2;FTH1;TMSB4X;ARHGDIA;RPLP2;RPL38;SH3BGRL3;HSP90AA1;TPI1;GPX1;RPS7;GPX4;H2AFX;RPL13A;MIF;EEF1A1;MYL6;PKM;XIST;PFN1;AURKAIP1;PPIB;SLC25A5;PTMA;GAPDH;GRN;ISYNA1;UQCRB;GSTP1;RPL11;ODC1;COX5B;PSMB4;PCBP1;RPS2;RPL18;RPS27A;RPL19;HSPA8;RPL41;NPM1;HSPA5;SSRP1;HNRNPAB;FASN;GNB2;FAU;P4HB;RPS24;NOP10;RAN
TF Perturbations Followed by Expression	ZNF148_KD_HUMAN_GSE31092_CREEDSID_GENE_2162_UP	66/305	1.63993e-33	6.34585	489.523	3.14921e-34	IFITM3;RPL30;RPL32;RPL31;RPLP1;HSPB1;RPL8;MEA1;RPL9;COX7C;RPL6;ACTG1;RPS15;RPS4X;RPL7A;RPL35;RPL38;RPL37;KPNA2;SEPHS2;TMSB10;TSPYL1;GPX1;GPX4;RPS8;H2AFX;RPL13A;RPSA;MIF;EEF1A1;MYL6;MORF4L2;RPL27;PABPC1;RPL29;ALDOA;UBA52;FTL;SLC25A6;CD63;BEX1;UQCRB;RPL12;GSTP1;RPL11;COX5B;PNMA1;RPL13;RPL15;RPS2;RPL41;H3F3B;NONO;RPL23A;EEF2;HIGD2A;BST2;RPS25;RPS27;UQCRQ;RAB13;RPS20;VIM;RPS24;NOP10;EIF4G2
TF Perturbations Followed by Expression	MYC_KD_HUMAN_GSE22139_CREEDSID_GENE_712_DOWN	67/316	1.92341e-33	6.21775	478.634	3.7034e-34	RPL4;HSP90AB1;RPL32;RPLP0;ENO1;YBX1;RPL8;PHB2;COX7C;TOMM22;RPS15;EEF1B2;TRMT112;RPS16;RPS18;RPL35;RPS13;EIF5A;RPL21;RPS7;RPS8;RPL23;RPS5;RPS6;RPL13A;RPSA;MIF;NCL;RPL24;RPL27;RPL29;UBA52;PTMA;ATF4;SLC25A6;SF3B5;RPL12;RPL11;ODC1;SRSF1;NOLC1;LDHA;MAT2A;RPL14;RPS3;RPL13;RPS2;RPL18;RPL19;PRELID1;NPM1;UBE2C;CNBP;RPL35A;RPL23A;SSRP1;EEF2;HNRNPAB;RPS26;SERBP1;POLE3;FAU;HIST1H4C;RPS21;RPS24;NOP10;RAN
TF Perturbations Followed by Expression	FOXM1_KD_HUMAN_GSE55204_CREEDSID_GENE_1369_UP	57/220	1.97873e-33	7.59797	584.646	3.82003e-34	IFITM3;EIF4A2;RPL30;RPL32;HSPB1;SAT1;ACTG1;RPS4X;PNN;TRMT112;MT2A;RPL36AL;RPS18;FTH1;TMSB4X;RPL35;RPL38;B2M;TMSB10;IER3;TMED9;HLA-B;HLA-C;RPS3A;HLA-A;HLA-E;EEF1A1;MYL6;H3F3AP4;TXNIP;ALDOA;PPIB;PFDN5;GRN;DDX5;CEBPB;RPL12;HIST1H2BK;ATXN7L3B;LDHA;UBB;RPS27A;RPL41;H3F3B;HSPA5;CNBP;ISG15;RPL23A;EIF1;BST2;NFKBIA;RPS27;RPS20;RPS24;TPT1;RPS23;HSPA1A
Reactome 2016	Gene Expression_Homo sapiens_R-HSA-74160	159/1631	1.99403e-33	2.85883	227.018	3.25822e-35	RPL4;EIF4A2;RPL5;MDC1;RPL30;RPL3;RPL32;RPL31;HNRNPU;RPL8;RPL10A;SRP14;RPL9;RPL6;ACTB;RPL7;CTGF;RPS15;EEF1B2;RPS14;ZFP36;RPS16;RPL18A;TRIM28;RPS18;PSMD2;KHSRP;RPL35;RPL38;HIST3H2BB;RPL37;RPS11;JUNB;RPS13;RPS12;HIST1H2AB;RPL21;RPS7;RPS8;RPL23;IGFBP3;RPS5;RPS6;HIST1H2AJ;RPSA;EEF1A1;DDIT4;SRSF2;RPL24;SRSF3;CD2BP2;RPL27;HIST1H2BH;RPL29;SRSF6;SNRNP200;HIST1H2BB;RPL28;UBA52;HIST1H2BC;DDX5;SET;RBM8A;SNOR…
TF Perturbations Followed by Expression	SETDB1_KO_HELA_HUMAN_GSE86813_RNASEQ_UP	51/170	2.33919e-33	8.79765	675.463	4.52784e-34	IFITM3;RPL5;RPL3;MT-CO1;RPLP1;HNRNPU;NUCKS1;RPL8;HIST2H2AC;RPS4X;RPS16;HIST1H2AE;HIST1H1E;RPL37;HIST1H1C;HIST1H2AL;HSP90AA1;RPS8;RPS6;EEF1A1;HNRNPH1;HIST1H2BF;TXNIP;MT-CO2;MT-CO3;PABPC1;HNRNPH3;SRSF6;SNRNP200;HIST1H2BB;PPP1R15B;DDX5;HIST1H3F;RPS2;HIST1H3B;RPS27A;HNRNPA1;RPL19;HNRNPA3;HSPA5;FUS;EIF1;RPS27;ID1;HNRNPA2B1;ID3;TAF7;HIST1H4J;VIM;HIST1H4E;RPS24
TF Perturbations Followed by Expression	EHF_OE_A549_HUMAN_GSE63397_RNASEQ_UP	66/307	2.476e-33	6.30451	483.67	4.80531e-34	RPL4;MT-ND4L;FKBP10;MT-ND4;HSP90AB1;GDI1;KDELR1;MT-CO1;RPLP0;YBX1;RPL6;MT-ND1;PTMS;SEC61A1;MTATP6P1;SLC39A7;RPS11;SRRM2;EIF5A;HSP90AA1;TPI1;RPS5;IGFBP3;TPM1;RPL13A;RPSA;RNASE1;ATXN2L;PKM;MT-CO3;PABPC1;PFN1;PPIB;GAPDH;ATF4;FTL;CD63;KMT2D;DDX5;EEF1A1P5;SHMT2;RPL11;LENG8;HSP90B1;LDHA;GANAB;RPS3;FLNA;MCL1;HSPA8;RPL41;HSPA5;NONO;SURF4;FN1;RPL23A;HNRNPA2B1;CALM3;HYOU1;UBA1;P4HB;MT-CYB;RPS24;NFE2L1;ITM2…
TF Perturbations Followed by Expression	NRF1_KO_MOUSE_GSE35124_CREEDSID_GENE_2150_UP	68/328	2.64497e-33	6.07968	466.005	5.14676e-34	IFITM3;RPL5;MT-ND4L;RPL3;RPLP1;RPL8;SEC61A1;CHCHD2;RPS16;RPL36AL;CTSL;FTH1;TMSB4X;RPLP2;RPL38;SLC39A7;B2M;GLUL;JUNB;CTSD;RPS13;RPS12;CTSB;BRD2;TMED9;HSP90AA1;RPS7;GPX4;H2AFZ;NEAT1;EEF1A1;MYL6;MORF4L2;RPL27;MT-CO2;SLC25A5;GRN;RPL12;GSTP1;RPL11;HSP90B1;LDHA;UBB;UBC;ROMO1;RPL15;RPS27A;RPL19;ATP6V1F;RPL41;HNRNPA3;JUND;H3F3B;HSPA5;LUM;SURF4;HNRNPAB;BST2;RPS28;KRT18;RPS20;CALR;FAU;P4HB;RAN;TPT1;RPS23;C…
ENCODE TF ChIP-seq 2015	RELA_GM18526_hg19	110/838	2.81817e-33	3.84941	305.86	3.10828e-35	EIF4A2;RPL5;MDC1;RPL3;RPL31;AUP1;MIR663B;RPL10A;ACTB;RPS15;RPS16;TMEM88;HIST1H2AE;HIST1H2AG;RPL37;JUNB;B2M;HIST1H2AB;HIST1H2AL;HIST1H2AI;RPS8;RPS5;RPS6;NEAT1;HCFC1;EEF1A1;NCL;SNORD104;SRSF2;HIST1H2BF;MALAT1;HIST1H2BH;HIST1H2BG;PFN1;HIST1H2BB;RPL28;HIST1H2BC;FKBP2;NOLC1;ATP5I;ZFP36L2;HSP90B1;ZFP36L1;TGOLN2;PRDX5;PCBP1;UBC;HIST1H3F;HIST1H3H;HIST1H3I;HIST1H3B;HIST1H3C;HIST1H3D;MCL1;HSPA8;JUN;GADD45B…
TF Perturbations Followed by Expression	EBF1_OE_MOUSE_GSE2192_CREEDSID_GENE_858_UP	61/259	3.33864e-33	6.90678	527.775	6.51359e-34	EIF4A2;ARF1;YBX1;PHB2;ACTG1;RBM3;MT2A;TRIM28;FTH1;ARHGDIA;BSG;RPL37;TIMP1;JUNB;PHLDA1;HMGN1;HSP90AA1;TPI1;RPL21;RPL13A;RHOB;EEF1A1;PKM;MORF4L2;NCL;COL6A2;COL6A1;SRSF2;COL6A3;PABPC1;ALDOA;RPL28;GAPDH;ATF4;CD63;ZFP36L1;HSP90B1;SOCS3;LDHA;MAT2A;PCBP1;SERPINH1;RPS27A;HSPA8;RPL41;NPM1;HSPA5;LUM;IGF2;RPL23A;PNRC1;DLK1;EIF1;RPS26;H19;RPS28;COL3A1;HNRNPA2B1;HNRNPD;ID3;RAN
TF Perturbations Followed by Expression	MECOM_KD_HUMAN_GSE16238_CREEDSID_GENE_2341_UP	65/300	4.79942e-33	6.35386	483.201	9.38805e-34	IFITM3;RPL3;HSPB1;ENO1;RPL8;MEA1;PHB2;RPL9;ACTB;RPS14;MT2A;CHCHD2;TUBA1A;CTSL;MDK;FTH1;TMSB4X;BSG;RPLP2;SH3BGRL3;TIMP1;B2M;TMSB10;AP2M1;IER3;CTSB;TMED9;RPS5;HLA-B;HLA-C;RPL13A;RPSA;MIF;HLA-A;PKM;DDIT4;ALDOA;PPIB;RPL28;GAPDH;CUTA;CD63;GRN;SET;RPL12;HSP90B1;LDHA;UBC;PSAP;SERPINH1;FLNA;MEST;EGR1;OST4;RPL41;HSPA5;SURF4;ISG15;NFKBIA;RPS27;KRT18;ID1;RAB13;P4HB;TPT1
Enrichr Submissions TF-Gene Coocurrence	ZNF746	65/299	5.12074e-33	6.37511	486.175	7.58738e-34	BTG2;MIDN;BTG1;CITED2;HMGB2;HNRNPU;HSPB1;ADM;SAT1;ACTB;CTGF;ACTG1;IRF2BPL;MT2A;ZFP36;TUBA1A;FTH1;KHSRP;GLUL;JUNB;PHLDA1;IER2;IER3;HIST1H1C;KDM6B;BRD2;HSP90AA1;DUSP1;TUBB;ARRDC3;H2AFX;FOS;RHOB;DDIT4;FSCN1;TXNIP;PPP1R15A;GRN;CEBPB;CEBPD;THBS1;ZFP36L1;SOCS3;POLR2A;UBC;PSAP;SLC38A2;MCL1;EGR1;HSPA8;JUN;GADD45A;PLK2;IRF2BP2;NFKBIA;KLF6;FASN;ID2;ID1;BHLHE40;ZYX;ID3;VIM;ITM2C;HSPA1A
Enrichr Submissions TF-Gene Coocurrence	ZNF692	65/299	5.1409e-33	6.37511	486.175	7.58738e-34	IFITM3;BTG2;CITED2;PRKCSH;HNRNPU;HSPB1;ADM;MKI67;ACTB;CTGF;PNN;MT2A;ZFP36;JUNB;PHLDA1;SOX4;IER2;IER3;HIST1H1C;SRRM2;KDM6B;DUSP1;TPM1;FOS;NEAT1;RHOB;ATXN2L;PKM;HNRNPH1;DDIT4;FSCN1;TXNIP;MALAT1;PTMA;ISYNA1;CEBPB;SHMT2;ODC1;LENG8;ZFP36L2;ZFP36L1;SOCS3;LDHA;MAT2A;SERPINH1;HES1;SLC38A2;EGR1;HSPA8;JUN;MARCKSL1;JUND;GADD45B;GADD45A;FN1;IRF2BP2;NFKBIA;KLF6;FASN;ID2;ID1;BHLHE40;ID3;FOSB;ITM2C
Enrichr Submissions TF-Gene Coocurrence	TCF3	65/299	5.16122e-33	6.37511	486.175	7.58738e-34	TOP2A;BTG2;MIDN;HSP90AB1;PRKCSH;HMGB2;HNRNPU;HSPB1;CHD4;ENO1;YBX1;MKI67;ACTB;PTBP1;TUBA1B;TRIM28;KHSRP;SOX9;KPNA2;JUNB;SOX4;SRRM2;KDM6B;HSP90AA1;TPM4;DUSP1;TUBB;TPM1;H2AFX;FOS;ILF2;PKM;DDIT4;FSCN1;TXNIP;PTMA;GAPDH;CEBPB;SET;MAZ;THBS1;ZFP36L2;ZFP36L1;SERPINH1;FLNA;HES1;EGR1;HSPA8;JUN;NPM1;MARCKSL1;JUND;FN1;EEF2;COL1A1;MARCKS;KLF6;FASN;ID2;BHLHE40;HNRNPD;GNAS;ID3;VIM;ITM2C
Enrichr Submissions TF-Gene Coocurrence	MNT	65/299	5.1817e-33	6.37511	486.175	7.58738e-34	BTG2;MIDN;BTG1;CITED2;PRKCSH;HNRNPU;ACTB;ACTG1;IRF2BPL;ZFP36;FTH1;SOX9;JUNB;PHLDA1;SOX4;IER2;KDM6B;BRD2;DUSP1;ARRDC3;TPM1;FOS;NEAT1;RHOB;PKM;DDIT4;FSCN1;TXNIP;MALAT1;PTMA;PPP1R15A;GRN;CEBPB;CEBPD;MAZ;THBS1;ZFP36L2;ZFP36L1;SOCS3;POLR2A;UBC;HES1;SLC38A2;MCL1;EGR1;HSPA8;JUN;MARCKSL1;JUND;GADD45B;GADD45A;IRF2BP2;PNRC1;EIF1;NFKBIA;MARCKS;KLF6;FASN;ID2;ID1;BHLHE40;ID3;FOSB;NFE2L1;ITM2C
Enrichr Submissions TF-Gene Coocurrence	KLF13	65/299	5.20235e-33	6.37511	486.175	7.58738e-34	BTG2;MIDN;SPARC;BTG1;CITED2;PRKCSH;SAT1;ACTB;CTGF;ACTG1;ZFP36;TUBA1A;FTH1;B2M;GLUL;JUNB;PHLDA1;SOX4;IER2;IER3;CTSB;KDM6B;HSP90AA1;DUSP1;ARRDC3;TPM1;FOS;RHOB;DDIT4;FSCN1;TXNIP;PTMA;CEBPB;CEBPD;THBS1;ZFP36L2;ZFP36L1;SOCS3;UBC;PSAP;HES1;APOE;SLC38A2;MCL1;EGR1;HSPA8;JUN;JUND;GADD45B;GADD45A;FN1;IRF2BP2;EEF2;PNRC1;NFKBIA;MARCKS;KLF6;FASN;ID2;ID1;BHLHE40;ID3;FOSB;VIM;ITM2C
Enrichr Submissions TF-Gene Coocurrence	FOXS1	65/299	5.22315e-33	6.37511	486.175	7.58738e-34	IFITM3;FKBP10;BTG2;SPARC;HSPB1;ADM;CYR61;CTGF;ISLR;MT2A;ADAMTS1;EMILIN1;SOX9;TIMP1;JUNB;PHLDA1;IER3;IGFBP5;DUSP1;IGFBP3;BGN;PCOLCE;FOS;MMP14;COL6A2;DDIT4;COL6A1;MXRA8;FSCN1;TXNIP;COL6A3;NUPR1;CEBPB;CEBPD;AEBP1;PCDH18;THBS1;SOCS3;OLFML3;SERPINH1;SPP1;HES1;FLNC;EGR1;JUN;FZD2;GADD45B;LUM;PLK2;FN1;ISG15;NR2F2;COL1A1;MFAP4;COL3A1;COL1A2;DES;ID1;BHLHE40;MFAP2;ID3;FOSB;CD248;VIM;NES
TF Perturbations Followed by Expression	RBM10_KD_HEK293_HUMAN_GSE44976_RNASEQ_UP	67/321	5.23833e-33	6.1209	464.918	1.03001e-33	MT-ND6;RPL4;TOP2A;MT-ND4;MIDN;MT-ND5;HMGB2;HNRNPU;YBX1;MT-ND2;RPL8;MKI67;MT-ND3;RPL9;RPL6;MT-ND1;RPS15;RBM3;TRMT112;RPL7A;PSMD2;ARHGDIA;BSG;KPNA2;AP2M1;BRD2;HSP90AA1;TPI1;RPL21;TPM4;GPX4;RPL23;H2AFX;RPL13A;EEF1A1;MYL6;NCL;RPL27;PFN1;PTMA;GAPDH;OAZ1;HSP90B1;GANAB;RPS27A;HSPA8;JUN;H3F3B;HSPA5;FUS;RPL35A;TUBB4B;MT-ATP8;PNRC2;RPS25;RPS27;SERBP1;HNRNPA2B1;UBA1;CALR;VIM;P4HB;RPS24;EIF4G2;NFE2L1;TPT1;RP…
Enrichr Submissions TF-Gene Coocurrence	FOXO3	65/299	5.24413e-33	6.37511	486.175	7.58738e-34	BTG2;BTG1;HSP90AB1;CITED2;PRKCSH;HSPB1;ADM;SAT1;ACTB;CTGF;MT2A;ZFP36;FTH1;SOX9;GLUL;JUNB;PHLDA1;SOX4;IER3;CTSB;KDM6B;HSP90AA1;DUSP1;IGFBP3;ARRDC3;TPM1;FOS;RHOB;EEF1A1;PKM;DDIT4;TXNIP;PABPC1;PTMA;GAPDH;ATF4;CEBPB;CEBPD;THBS1;ZFP36L2;ZFP36L1;UBC;PSAP;HES1;SLC38A2;MCL1;EGR1;HSPA8;JUN;JUND;GADD45B;GADD45A;FN1;IRF2BP2;NR2F2;PNRC1;NFKBIA;MARCKS;KLF6;ID2;BHLHE40;GNAS;ID3;VIM;ITM2C
TF Perturbations Followed by Expression	ZNF503_SHRNA_H1_HUMAN_GSE69618_DAY6_RNASEQ_UP	82/491	5.24652e-33	4.89754	372.001	1.02894e-33	RPL4;RPL5;RPL3;HSP90AB1;SPARC;RPLP0;HNRNPU;ADM;CHD4;ENO1;YBX1;RPL6;ACTB;ACTG1;PTBP1;RPL7A;TUBA1A;TRIM28;MDK;RPS18;TMSB4X;FTH1;TMSB10;GLUL;SOX4;DDX17;SRRM2;HSP90AA1;TPM4;IGFBP5;RPS8;RPS6;RPL13A;RPS3A;EEF1A1;SFRP1;SFPQ;HNRNPH1;NCL;FSCN1;MT-CO2;PABPC1;TLN1;PTMA;ATF4;FTL;SET;RPL12;GSTP1;RPL11;ATXN7L3B;HSP90B1;UBC;SERPINH1;RPL14;RPS3;FLNA;RPS2;APOE;HNRNPA1;RPL19;HSPA8;MARCKSL1;NPM1;HSPA5;NONO;SURF4;FN…
TF Perturbations Followed by Expression	LIN28_OE_CD34_HUMAN_GSE93256_RNASEQ_DOWN	53/189	5.25012e-33	8.22356	624.587	1.03501e-33	HMGB2;HBB;RPL9;RPS4X;TUBA1B;HIST1H2AE;HIST1H1D;HIST1H1E;HIST1H2AG;RPL38;HIST3H2BB;HMGN2;B2M;GLUL;AP2M1;HIST1H1B;HIST1H2AB;CTSB;HIST1H1C;HIST1H2AL;HIST1H2AI;HIST1H2AH;TPM1;HIST1H2AJ;HLA-A;HIST2H2BE;EEF1A1;DDIT4;TXNIP;HIST1H2BH;HIST1H2BG;HIST1H2BB;HIST1H2BC;DDX5;HIST1H2BO;HIST1H2BI;HIST1H2BL;UBB;HIST1H3F;HIST1H3G;HIST1H3H;HIST1H3B;HIST1H3C;MCL1;H3F3B;HIST1H4B;RPS27;ID2;HIST1H4J;HIST1H4C;HIST1H4D;HI…
Enrichr Submissions TF-Gene Coocurrence	FIZ1	65/299	5.26528e-33	6.37511	486.175	7.58738e-34	BTG2;MIDN;CITED2;PRKCSH;HSPB1;ACTB;PTMS;IRF2BPL;PTBP1;TUBA1A;TRIM28;KHSRP;ARHGDIA;BANF1;GLUL;JUNB;PHLDA1;SOX4;IER2;EIF5A;BRD2;GPX4;DUSP1;TUBB;H2AFX;SOX12;FOS;HCFC1;RHOB;PKM;DDIT4;FSCN1;TXNIP;NUPR1;ATF4;GRN;ISYNA1;CEBPB;MAZ;CENPB;ZFP36L1;H1FX;HES1;APOE;SLC38A2;EGR1;HSPA8;JUN;MARCKSL1;FZD2;JUND;GADD45A;TUBB4B;EEF2;H1F0;FASN;ID2;GNB2;ID1;BHLHE40;ZYX;GNAS;ID3;ITM2C;GRINA
Enrichr Submissions TF-Gene Coocurrence	E2F6	65/299	5.28659e-33	6.37511	486.175	7.58738e-34	TOP2A;BTG2;BTG1;CITED2;PRKCSH;HMGB2;HNRNPU;HSPB1;ADM;ENO1;YBX1;ACTB;CYR61;CTGF;ZFP36;SOX9;KPNA2;JUNB;PHLDA1;SOX4;IER3;HIST1H1C;HSP90AA1;DUSP1;H2AFZ;IGFBP3;TPM1;FOS;RHOB;PKM;DDIT4;SRSF2;TXNIP;ATF4;CEBPB;CEBPD;ODC1;SRSF1;THBS1;ZFP36L1;LDHA;MAT2A;UBC;HES1;SLC38A2;MCL1;EGR1;HSPA8;JUN;JUND;GADD45B;HSPA5;GADD45A;PLK2;NR2F2;NFKBIA;KLF6;FASN;ID2;ID1;BHLHE40;ID3;VIM;RAN;ITM2C
Enrichr Submissions TF-Gene Coocurrence	DR1	65/299	5.30808e-33	6.37511	486.175	7.58738e-34	BTG2;BTG1;HSP90AB1;CITED2;HMGB2;HNRNPU;NUCKS1;ENO1;YBX1;ACTB;ACTG1;TUBA1B;FTH1;KPNA2;B2M;GLUL;JUNB;HSP90AA1;TPM4;DUSP1;TUBB;TPM1;FOS;EEF1A1;SFPQ;PKM;NCL;DDIT4;TXNIP;SRSF3;PABPC1;ALDOA;PTMA;PPP1R15B;DDX5;SET;SRSF1;ZFP36L1;LDHA;HNRNPDL;SLC38A2;MCL1;EGR1;HSPA8;JUN;NPM1;MARCKSL1;HSPA5;GADD45A;CNBP;IRF2BP2;EIF1;MARCKS;KLF6;HNRNPK;ID2;SERBP1;HNRNPA2B1;BHLHE40;CALU;VIM;EIF4G2;RAN;EIF3A;ITM2C
KEGG 2019 Human	Systemic lupus erythematosus	47/133	5.44307e-33	10.3632	822.087	3.53446e-35	C1QB;C1QA;HIST1H2BM;HIST1H2BO;HIST1H2BI;HIST1H2BL;HIST1H2BK;HIST2H2AB;HIST2H2AC;HIST1H3A;HIST1H2AE;HIST1H3F;HIST1H3G;HIST1H2AG;HIST3H2BB;HIST1H3H;HIST1H3I;HIST1H3B;HIST1H3C;HIST1H3D;HIST1H2AB;HIST1H2AL;HIST1H2AI;H3F3B;HIST1H2AH;HIST1H4L;H2AFZ;HIST1H2AK;HIST1H2AJ;H2AFX;HIST2H2BE;HIST1H4A;HIST1H4B;HIST3H2A;HIST1H2BF;HIST1H2BE;HLA-DRA;HIST1H2BH;HIST1H2BG;HIST1H4J;HIST1H2BB;HIST1H4C;HIST1H4D;HIST1H4E…
TF Perturbations Followed by Expression	DMRT1_KO_MOUSE_GSE27261_CREEDSID_GENE_2740_UP	50/165	5.93761e-33	8.88652	673.823	1.17357e-33	IFITM3;RPL4;SPARC;RPL3;RPLP1;RPL8;RPL10A;RPL6;EEF1B2;RPL7A;CHCHD2;TUBA1B;TUBA1A;RPL18A;FTH1;TMSB4X;RPL35;RPLP2;B2M;CTSD;AP2M1;HMGN1;RPS12;GPX1;RPS8;RPS5;PCOLCE;MYL6;COL6A1;RPL27;PPIB;SLC25A5;RPL28;GAPDH;HIST1H2BC;C1QB;GSTP1;RPL11;OAZ1;PSMB4;RPL14;ROMO1;RPS27A;RPL19;HSPA8;RPL23A;VIM;P4HB;RPS21;RPS23
TF Perturbations Followed by Expression	MBD2_KD_HMLER_HUMAN_GSE63234_RNASEQ_UP	60/252	5.96612e-33	6.98227	529.381	1.18225e-33	MT-ND6;TOP2A;MT-ND4L;MT-ND4;MT-ND5;SPARC;MT-CO1;MT-ND2;RPL8;SRP14;COX7C;RPL7;MT-ATP6;RPS4X;CHCHD2;RPS18;CTSL;SH3BGRL3;TIMP1;HMGN2;B2M;CTSD;CTSB;EIF5A;TPI1;HLA-B;HLA-C;RPSA;RPS3A;HLA-A;MYL6;PKM;COL6A2;COL6A1;COL6A3;MT-CO2;MT-CO3;KCTD12;RPL29;PFN1;PPIB;SLC25A6;SRSF1;LENG8;UBB;UBC;RPS2P46;RPS2;HSPA8;PRELID1;NPM1;H3F3B;FN1;COL1A1;COL1A2;SERBP1;RPS21;RPS24;EIF4G2;TPT1
TF Perturbations Followed by Expression	GLI1_SIRNA_HCT116_HUMAN_GSE57871_8HR_RNASEQ_DOWN	54/198	6.09024e-33	7.99787	606.196	1.20996e-33	HSP90AB1;KDELR1;MT-CO1;HMGB2;NUCKS1;MT-ND2;PHB2;ACTB;TOMM22;ACTG1;RPS15;TRMT112;TUBA1B;CHCHD2;ARHGDIA;BSG;RPL35;HMGN2;PHLDA1;IER3;HMGN1;RMRP;EIF5A;HSP90AA1;RPS8;H2AFZ;EEF1A1;PKM;MORF4L2;SRSF2;SRSF3;PPIB;PTMA;ATF4;SET;HSP90B1;HNRNPDL;HNRNPA1;PRELID1;NPM1;H3F3B;HSPA5;FUS;ALYREF;RPL35A;SSRP1;MT-ATP8;HNRNPK;SERBP1;HNRNPA2B1;HNRNPD;CALU;RPS24;EIF4G1
Old CMAP up	anisomycin-5364	43/100	8.28002e-33	12.61	1041.43	1.35738e-36	PPP1R15A;HIST1H2BO;HIST1H2BI;CYR61;CTGF;ZFP36;HIST1H2AE;HIST1H3F;HIST1H1D;HIST1H2AG;HIST1H3H;HES1;HIST1H3B;PHLDA1;JUNB;IER2;MCL1;HIST1H1C;KDM6B;EGR1;BRD2;JUN;HIST1H2AI;DUSP1;HIST1H2AJ;FOS;HIST2H2BE;PNRC1;NFKBIA;SFPQ;ID2;ID1;HIST1H2BF;ID4;TXNIP;HIST1H2BE;ID3;FOSB;HIST1H2BH;HIST1H2BG;HIST1H4C;HIST1H4D;HIST1H2BC
TF Perturbations Followed by Expression	SOX17_OE_HUMAN_GSE10809_CREEDSID_GENE_151_UP	59/244	8.35137e-33	7.09101	535.204	1.66345e-33	IFITM3;MT-ND4;SPARC;RPL32;MT-CO1;RPLP0;ADM;ENO1;RPL9;SAT1;ACTB;ACTG1;RPS4X;TUBA1B;TUBA1A;RPS18;CTSL;MDK;FTH1;TMSB4X;RPS11;TMSB10;RPS13;RPL21;RPS5;RPSA;RPS3A;RNASE1;EEF1A1;MYL6;SFRP1;PKM;MYADM;FSCN1;MT-CO2;PFN1;PPIB;RPL28;UBA52;CD63;GSTP1;SERPINH1;RPS3;APOE;MEST;RPL19;RPL41;FN1;ISG15;RPL23A;RPS26;NFKBIA;RPS27;KRT18;GNAS;VIM;P4HB;TPT1;RPS23
TF Perturbations Followed by Expression	GATA6_KO_MOUSE_GSE11165_CREEDSID_GENE_1165_UP	57/226	9.24339e-33	7.39626	557.455	1.85057e-33	EIF4A2;RPL3;BTG1;RPL32;RPLP1;RPLP0;SRP14;RPL10A;RPL9;SAT1;RPL6;RPL7;CTGF;RPS14;RPL7A;MT2A;RPL18A;ADAMTS1;BSG;KPNA2;PHLDA1;RPS13;HSP90AA1;TPI1;IGFBP5;RPL23;NEAT1;EEF1A1;MORF4L2;MALAT1;NUPR1;ALDOA;GAPDH;HIST1H2BC;MEG3;RPL12;COX5B;ZFP36L1;LDHA;RPL13;ROMO1;APOE;RPL15;RPS27A;ATP6V1F;NPM1;RPL35A;DLK1;HIGD2A;RPS26;RPS28;KRT18;ID2;ID1;ID3;TPT1;RPS23
TF Perturbations Followed by Expression	ZFX_KO_MOUSE_GSE36921_CREEDSID_GENE_1491_DOWN	56/217	9.24475e-33	7.56787	570.408	1.84612e-33	KDELR1;CITED2;RPLP1;HIST2H2AB;HMGB2;AUP1;RPL8;MKI67;RPL9;RPL18A;RPS18;HIST1H1E;SH3BGRL3;HMGN2;KPNA2;HIST1H1B;HIST1H1C;RMRP;GPX1;GPX4;RPS8;HIST1H2AK;RPS6;H2AFX;RPSA;TUG1;HIST1H2BF;HIST1H2BE;SNORA23;MT-CO2;HIST1H2BH;HIST1H2BG;PFN1;HIST1H2BB;UBA52;HIST1H2BM;TERC;RPL11;SCARNA17;THBS1;PCBP1;RPL13;HIST1H3H;HIST1H3I;HIST1H3D;RPL19;RPL41;JUN;HIST1H4A;RPS28;HIST1H4B;HIST3H2A;BHLHE40;HIST1H4C;RPS24;HIST1H4F
TF Perturbations Followed by Expression	TP63_DEPLETION_HUMAN_GSE5993_CREEDSID_GENE_90_DOWN	72/378	9.37172e-33	5.58581	420.91	1.88105e-33	TOP2A;RPL5;RPL30;HSP90AB1;RPLP0;MRFAP1;HSPB1;ADM;ENO1;YBX1;RPL10A;MT-ND3;PHB2;RPL6;IRF2BPL;EEF1B2;TRMT112;CHCHD2;RPS16;RPS18;PSMD2;KPNA2;GLUL;AP2M1;CTSB;HMGN1;TPI1;RPL21;RPS7;GPX4;H2AFZ;TUBB;RPS6;RPS3A;MIF;ILF2;MRPL51;HNRNPH1;MORF4L2;NCL;H3F3AP4;SRSF2;RPL24;RPL27;PABPC1;RPL29;UBA52;FTL;CUTA;SF3B5;DDX5;SET;ODC1;COX5B;OAZ1;THBS1;PRDX5;LDHA;FLNA;MEST;HNRNPA0;RPL41;NPM1;UBE2C;TUBB4B;RPS26;RPS25;UQCRQ…
TF Perturbations Followed by Expression	MYC_OE_MCF7_HUMAN_GSE101738_RNASEQ_DOWN	49/159	1.07331e-32	9.03742	679.752	2.15978e-33	MT-ND6;MT-ND4L;MT-ND4;MT-ND5;MT-CO1;HSPB1;MT-ND2;RPL8;ACTB;MT-ND1;ACTG1;RPL7;MT-ATP6;FTH1;TMSB4X;BSG;TMSB10;SOX4;SRRM2;EIF5A;TMED9;HSP90AA1;IGFBP5;H2AFZ;RPS6;RHOB;EEF1A1;HNRNPH1;MT-CO2;MT-CO3;PABPC1;PFN1;SLC25A5;THBS1;UBB;MAT2A;RPS2;HNRNPA0;HSPA8;JUN;MARCKSL1;EEF2;EIF1;H1F0;KLF6;HNRNPK;ID2;ID3;MT-CYB
miRTarBase 2017	hsa-miR-615-3p	115/891	1.17233e-32	3.785	308.883	3.61832e-36	RPL5;MDC1;RPL3;MT-CO1;RPL31;KDELR1;ATN1;MRFAP1;HNRNPU;ENO1;MKI67;RPL9;RPL7;RPS15;RPL36AL;PSMD2;KHSRP;TMSB10;GLUL;SEPHS2;SRRM2;RPL21;RPL23;HLA-B;RPSA;HLA-A;ILF2;HCFC1;TUFM;EEF1A1;NCL;DDIT4;CD2BP2;HIST1H2BG;NUPR1;RPL29;UBA52;BEX4;KMT2D;RBM8A;SHMT2;MAZ;NOLC1;BAG6;ATP5B;UBB;PSAP;UBC;DVL3;MCL1;HSPA8;FUS;GADD45A;UBE2C;NONO;ALYREF;FN1;IRF2BP2;EEF2;PRRC2A;H1F0;HNRNPK;HIST1H4B;FASN;GNAS;CHMP2A;HYOU1;UBA1;…
TF Perturbations Followed by Expression	EZH2_SIRNA_MCF7_HUMAN_GSE76271_RNASEQ_UP	57/227	1.18694e-32	7.36368	553.101	2.39449e-33	TOP2A;HSP90AB1;MRFAP1;HNRNPU;CHD4;ENO1;MT-ND2;RPL8;MKI67;ACTB;TOMM22;ACTG1;RBM3;PTBP1;TUBA1B;TRIM28;RPL35;HMGN2;KPNA2;RMRP;SRRM2;EIF5A;BRD2;HSP90AA1;H2AFZ;RPS3A;HCFC1;SFPQ;HNRNPH1;NCL;SRSF6;PPIB;SET;RBM8A;MAZ;SRSF1;OAZ1;UBB;FLNA;HSPA8;NPM1;H3F3B;UBE2C;FUS;PRRC2C;RPL23A;TUBB4B;HNRNPAB;PRRC2A;HNRNPK;SON;SERBP1;MAGED2;HSPA1B;EIF4G2;RAN;EIF4G1
TF Perturbations Followed by Expression	STAT3_DEFICIENCY_MOUSE_GSE6846_CREEDSID_GENE_85_DOWN	59/246	1.33839e-32	7.03335	527.428	2.70686e-33	BTG2;HSP90AB1;CITED2;RPLP0;HSPB1;RPL8;TUBA1B;ZFP36;TUBA1A;RPL18A;RPL36AL;ARHGDIA;BSG;RPLP2;RPL38;RPS11;JUNB;PHLDA1;IER2;RPS13;IER3;GPX1;RPL21;IGFBP5;GPX4;DUSP1;RPL23;RPSA;FOS;RHOB;COL6A2;DDIT4;COL6A1;TXNIP;NUPR1;UBA52;HIST1H2BC;BEX1;UQCRB;GSTP1;SOCS3;LDHA;POLR2A;UBC;RPL14;ROMO1;EGR1;JUN;RPL23A;EEF2;PNRC1;RPS26;NFKBIA;RPS28;COL3A1;KLF6;FASN;BHLHE40;FOSB
TF Perturbations Followed by Expression	NANOG_KD_HUMAN_GSE34904_CREEDSID_GENE_1349_UP	63/285	1.3954e-32	6.48248	485.831	2.82928e-33	RPL30;RPL3;CITED2;ADM;RPL8;SRP14;TUBA1B;TUBA1A;RPL35;RPLP2;RPL38;HMGN2;TMSB10;RPS12;HMGN1;H2AFZ;TUBB;TPM2;RPS6;TPM1;H2AFX;ILF2;HCFC1;MYL6;SFRP1;DDIT4;H3F3AP4;SRSF2;FSCN1;PFDN5;ATF4;FTL;CUTA;CEBPB;CRABP2;SHMT2;ODC1;UBB;MAT2A;SERPINH1;RPS3;RPS27A;HNRNPA0;RPL41;MARCKSL1;HNRNPA3;FZD2;FZD7;TUBB4B;HNRNPAB;DLK1;EIF1;RPS27;FASN;HNRNPD;GNAS;ID3;CALM3;RPS20;VIM;HIST1H4C;HSPA1B;NOP10
TF Perturbations Followed by Expression	TSHZ3_SIRNA_MCF7_HUMAN_GSE79586_RNASEQ_DOWN	45/130	1.41864e-32	10.1511	760.587	2.88366e-33	MT-ND6;RPL5;MT-ND4L;MT-ND4;RPL30;MT-ND5;RPL32;MT-CO1;RPL31;HSPB1;MT-ND2;MT-ND3;RPL7;HSP90B1;EEF1B2;MT-ATP6;LDHA;MTATP6P1;RPL36AL;FTH1;TMSB4X;RPL14;RPL38;CTSD;RPS13;HMGN1;TPM4;HSPA5;RPS8;RPL35A;RPS3A;RPL23A;MT-ATP8;EIF1;RPS27;PKM;KRT18;MORF4L2;MT-CO2;MT-CO3;MT-CYB;ALDOA;UBA52;RPS24;TPT1
TF Perturbations Followed by Expression	STAT1_KO_MOUSE_GSE38375_CREEDSID_GENE_2476_DOWN	60/256	1.50004e-32	6.87317	514.58	3.05677e-33	UBXN1;HSP90AB1;RPLP1;MRFAP1;RPL8;RPL6;RPL7A;TUBA1B;ZFP36;CHCHD2;TUBA1A;RPL18A;RPL38;RPS11;B2M;JUNB;IER2;KDM6B;TPM4;DUSP1;RPL23;RPS5;FOS;MYL6;MORF4L2;SRSF2;RPL24;PFN1;PPIB;SLC25A5;RPL28;UBA52;PTMA;UQCRB;MRPS34;ODC1;COX5B;ZFP36L1;PSMB4;HNRNPDL;PCBP1;RPS3;RPS2;SLC38A2;RPL19;ATP6V1F;HSPA8;RPL41;GADD45B;HSPA5;CNBP;PNRC1;EIF1;HIGD2A;RPS26;NFKBIA;CALR;FAU;NOP10;TPT1
Reactome 2016	Metabolism of amino acids and derivatives_Homo sapiens_R-HSA-71291	69/335	1.50628e-32	6.04018	467.196	2.55969e-34	RPL4;RPL5;RPL30;RPL3;RPL32;RPL31;RPLP1;RPLP0;RPL8;RPL10A;RPL9;SAT1;RPL6;RPL7;RPS15;RPS4X;RPS14;RPL7A;RPS16;RPL18A;RPS18;PSMD2;RPL35;RPLP2;RPL38;RPL37;RPS11;GLUL;RPS13;RPS12;RPL21;RPS7;RPS8;RPL23;RPS5;RPS6;RPL13A;RPSA;RPS3A;RPL24;RPL27;RPL29;RPL28;UBA52;RPL12;RPL11;ODC1;OAZ1;PSMB4;RPL14;RPS3;RPL13;RPL15;RPS2;RPL18;RPS27A;RPL19;RPL41;RPL35A;RPL23A;RPS26;RPS25;RPS28;RPS27;RPS20;FAU;RPS21;RPS24;RPS23
TF Perturbations Followed by Expression	NFXL1_KD_HUMAN_GSE23674_CREEDSID_GENE_2439_DOWN	67/327	1.67476e-32	6.00859	449.174	3.42136e-33	EIF4A2;RPL32;KDELR1;RPLP1;MAGEF1;RPLP0;HMGB2;HSPB1;MEA1;SAT1;RBM3;MT2A;RPS16;TRIM28;FTH1;HMGN2;SEPHS2;PHLDA1;HMGN1;TPI1;GPX1;GPX4;RPS8;H2AFX;SOX12;MIF;HLA-A;PKM;DDIT4;H3F3AP4;SRSF2;RPL29;PFN1;SLC25A5;PTMA;ATF4;SLC25A6;CUTA;CEBPB;CRABP2;UQCRB;COX5B;UBB;RPL14;RPL13;H1FX;SLC38A2;HNRNPA0;MARCKSL1;JUND;EIF1;PNRC2;H1F0;RPS27;UQCRQ;APEX1;GNB2;ID1;HNRNPA2B1;BHLHE40;RAB13;GNAS;ID3;CALM3;HIST1H4C;HSPA1B;EI…
TF Perturbations Followed by Expression	TCF4_KD_HUMAN_GSE18560_CREEDSID_GENE_1275_DOWN	59/247	1.68278e-32	7.00488	523.601	3.44634e-33	RPL4;RPL30;HSP90AB1;RPL32;HMGB2;YBX1;RPL8;PHB2;RPL9;EEF1B2;RPS4X;TRMT112;RPL7A;MT2A;TRIM28;BANF1;SOX9;HMGN2;KPNA2;HSP90AA1;GPX1;RPS7;RPS8;H2AFZ;RPL23;TUBB;RPS5;RPS6;SIGMAR1;H2AFX;RPL13A;TUFM;PKM;NCL;SRSF2;RPL24;RPL27;PABPC1;PTMA;SET;ODC1;RPL14;RPS3;H1FX;RPL19;NPM1;RPL35A;SSRP1;TUBB4B;HNRNPAB;RPS26;APEX1;SERBP1;POLE3;ID3;HIST1H4C;RAN;RPS23;UBE2M
TF Perturbations Followed by Expression	TSHZ3_SIRNA_MDAMB231_HUMAN_GSE79586_RNASEQ_UP	75/416	1.83364e-32	5.28705	394.729	3.76467e-33	MT-ND6;MT-ND4L;MT-ND4;ARF1;MT-ND5;HSP90AB1;MT-CO1;NUCKS1;MT-ND2;MT-ND3;CYR61;MT-ND1;MT-ATP6;SEC61A1;MT2A;MTATP6P1;PSMD2;FTH1;SH3BGRL3;SLC39A7;KPNA2;PHLDA1;TMSB10;CTSD;IER3;EIF5A;TMED9;TPI1;TPM4;MMP14;PKM;MORF4L2;DDIT4;MT-CO2;MT-CO3;SLC25A5;PFN1;ALDOA;PPIB;GAPDH;FTL;PPP1R15B;DDX5;HSP90B1;BAG6;LDHA;SERPINH1;FLNC;MCL1;CD74;HSPA8;PRPF38B;HNRNPA3;NPM1;H3F3B;HSPA5;SURF4;MT-ATP8;EIF1;DRAP1;NFKBIA;SERBP1…
TF Perturbations Followed by Expression	AIRE_MUT_MOUSE_GSE12073_CREEDSID_GENE_1172_DOWN	57/229	1.93921e-32	7.29936	544.541	3.99133e-33	IFITM3;RPL4;EIF4A2;RPL5;RPL3;HSP90AB1;MRFAP1;MKI67;RPL10A;RPL9;ACTB;RPL6;RPL7A;TUBA1B;TUBA1A;CTSL;FTH1;RPS11;GLUL;HMGN1;EIF5A;HSP90AA1;GPX1;TPM4;H2AFZ;RPS6;RPL13A;EEF1A1;MORF4L2;DDIT4;KCTD12;PABPC1;SLC25A5;PTMA;SET;BEX1;ODC1;OAZ1;HSP90B1;LDHA;PSMB4;SPP1;RPS3;RPS2;RPS27A;HNRNPA0;HSPA8;NPM1;HSPA5;NONO;HNRNPAB;H19;APEX1;CALR;P4HB;HSPA1B;RAN
TF Perturbations Followed by Expression	SRF_MUT_MOUSE_GSE1948_CREEDSID_GENE_1398_DOWN	62/277	2.10114e-32	6.56383	489.127	4.33534e-33	BTG2;ARF1;MIDN;SPARC;HSP90AB1;KDELR1;RPLP0;YBX1;SAT1;RPL6;CYR61;PTMS;CTGF;TUBA1B;TUBA1A;TMSB4X;ARHGDIA;RPL37;B2M;CTSD;TMSB10;AP2M1;HMGN1;HIST1H2AL;TMED9;TPM4;RPS7;PEG3;RPL13A;PCOLCE;RHOB;EEF1A1;PKM;MYADM;PFN1;SF3B5;UBB;SERPINH1;RPS3;RPS2;RPL19;BTF3;MARCKSL1;JUND;GADD45B;PLK2;SSRP1;RPS26;H19;RPS28;KRT18;UQCRQ;ID2;GNB2;ID1;GNAS;CHMP2A;ID3;RNF181;NOP10;TPT1;RPS23
TF Perturbations Followed by Expression	BNC2_SIRNA_BT549_HUMAN_GSE79586_RNASEQ_UP	73/394	2.11557e-32	5.43341	404.839	4.37593e-33	TOP2A;RPL5;RPL30;HSP90AB1;GDI1;HMGB2;NUCKS1;ENO1;YBX1;MT-ND2;MKI67;MT-ND3;RPL7A;TUBA1B;RPL18A;PSMD2;TMSB4X;PEG10;FTH1;BANF1;HMGN2;KPNA2;PHLDA1;TMSB10;AP2M1;EIF5A;HSP90AA1;TPI1;RPS7;GPX4;ILF2;PKM;MORF4L2;COL6A1;SNRNP200;SLC25A5;PFN1;ALDOA;GAPDH;PTMA;ARF6;GRN;CRABP2;OAZ1;BAG6;LDHA;UBB;PCBP1;UBC;RPL19;HSPA8;HNRNPA3;NPM1;H3F3B;UBE2C;SURF4;SSRP1;TUBB4B;PNRC2;HNRNPK;APEX1;GNB2;SERBP1;HNRNPA2B1;CALM3;RP…
TF Perturbations Followed by Expression	SETDB1_KD_THP1_HUMAN_GSE103409_SGRNA6DAY4_RNASEQ_DOWN	56/221	2.54978e-32	7.4309	552.265	5.28709e-33	IFITM3;MT-ND4;BTG2;MT-ND5;HNRNPU;NUCKS1;YBX1;MT-ND2;MT-ND3;MT-ND1;MT-ATP6;TUBA1B;FTH1;TMSB4X;BSG;SH3BGRL3;TIMP1;HMGN2;B2M;GLUL;CTSD;TMSB10;CTSB;HMGN1;DDX17;TPM4;RPS7;H2AFZ;TPM2;HLA-B;HLA-C;HLA-A;FOS;MYL6;PKM;HNRNPH1;TXNIP;PABPC1;ALDOA;PTMA;ATF4;FTL;SHMT2;RPL12;LDHA;UBC;CD74;IRF2BP2;EIF1;NFKBIA;H1F0;MTND2P28;GNAS;TPP1;VIM;P4HB
TF Perturbations Followed by Expression	NEUROG3_OE_MOUSE_GSE3653_CREEDSID_GENE_1664_UP	58/240	2.96598e-32	7.087	525.617	6.16525e-33	RPL32;GDI1;ACTB;ACTG1;RPS15;RPS14;RPL18A;CTSL;MDK;TMSB4X;RPLP2;RPL38;SH3BGRL3;B2M;TMSB10;SOX4;DDX17;TPM4;RPS7;IGFBP5;PEG3;RPL23;RPL13A;EEF1A1;MYL6;HNRNPH1;PPDPF;FSCN1;RPL24;MALAT1;PPIB;UBA52;PTMA;UQCRB;ATXN7L3B;COX5B;SERPINH1;RPS3;NDN;ROMO1;MARCKSL1;H3F3B;GADD45A;IGF2;RPL23A;EEF2;MFAP4;RPS28;COL3A1;H1F0;MARCKS;ID1;GNAS;MAGED2;FAU;VIM;TPT1;GRINA
TF Perturbations Followed by Expression	RBM10_KD_HEK293_HUMAN_GSE44976_RNASEQ_DOWN	62/279	3.23361e-32	6.51678	482.747	6.73806e-33	EIF4A2;MT-ND4L;FKBP10;RPL30;ARF1;RPL3;RPL32;MT-CO1;RPLP0;NUCKS1;CHD4;ACTB;ACTG1;MT-ATP6;PTBP1;TUBA1B;CHCHD2;RPS16;TRIM28;HMGN2;GLUL;SRRM2;DDX17;EIF5A;RPS7;RPS5;RPSA;SRSF2;FSCN1;SRSF3;MT-CO2;MT-CO3;KCTD12;RPL29;ALDOA;SLC25A5;ATF4;KMT2D;SET;SRSF1;LENG8;CENPB;LDHA;UBB;POLR2A;FLNA;H1FX;RPS2;HNRNPA1;HNRNPA0;RPL41;MARCKSL1;HNRNPA3;NONO;CNBP;SSRP1;PRRC2A;RPS28;SON;POLE3;HNRNPD;HSPA1B
ENCODE Histone Modifications 2015	H3K36me3_small intestine_mm9	176/2000	3.75013e-32	2.58065	194.817	1.63841e-33	EIF4A2;RPL30;RPL3;RPL32;RPL31;SCARNA2;AUP1;RPL8;RPL10A;ACTB;ACTG1;TOMM22;RPS15;EEF1B2;PNN;ZFP36;SNORD17;RPS16;TRIM28;TMEM88;RPS18;RPL36AL;ARHGDIA;RPL35;RPL38;RPL37;HMGN2;RPS11;JUNB;SEPHS2;RPS13;SNORA31;RPS12;RPL21;RPS7;RPS8;RPL23;RPS5;RPS6;RPSA;EEF1A1;DDIT4;SRSF2;SNORD89;RPL24;SRSF3;CD2BP2;SNORA23;RPL27;RPL29;SRSF6;AURKAIP1;TLN1;RPL28;UBA52;ATF4;DDX5;ISYNA1;ATXN7L3B;OAZ1;ZFP36L2;SNORA5C;HSP90B1;T…
TF Perturbations Followed by Expression	HOXB4_INDUCTION_MOUSE_GSE9044_CREEDSID_GENE_165_DOWN	53/196	3.75065e-32	7.92986	586.209	7.85377e-33	RPL4;RPL3;HMGB2;NUCKS1;YBX1;RPL8;MKI67;RPL9;RPL6;RPL7;ACTG1;RPS15;RPL7A;CHCHD2;TUBA1A;RPL18A;TMSB4X;RPL35;RPL38;PHLDA1;SRRM2;TPM1;RPL13A;RPSA;EEF1A1;SRSF3;RPL27;MALAT1;PTMA;SET;BEX1;RPL12;RPL11;SRSF1;PSMB4;UBC;RPL14;RPL13;RPL15;RPL18;HNRNPA1;RPL19;HSPA8;NPM1;HNRNPA3;HSPA5;CNBP;RPL35A;RPS26;RPS25;HNRNPA2B1;SNAI2;HSPA1B
TF Perturbations Followed by Expression	PPARG_V290M_DOMNEG_MOUSE_GSE11870_CREEDSID_GENE_1726_DOWN	53/196	3.75982e-32	7.92986	586.209	7.85377e-33	EIF4A2;RPL3;RPLP1;MRFAP1;ADM;RPL10A;SAT1;ACTB;RPL6;RPL7A;MT2A;TUBA1A;ADAMTS1;FTH1;TMSB4X;RPL35;RPLP2;RPL38;B2M;RPS12;HIST1H1C;RPL23;IGFBP3;TUG1;RHOB;EEF1A1;COL6A1;MYADM;TXNIP;GAS1;MALAT1;UBA52;DDX5;UQCRB;RPL11;UBC;PSAP;RPS2;RPL19;EGR1;JUND;H3F3B;IRF2BP2;RPL23A;NFKBIA;MARCKS;KLF6;ID1;CALR;FAU;RPS24;NFE2L1;RPS23
Enrichr Submissions TF-Gene Coocurrence	ZNF219	64/299	4.18941e-32	6.27703	465.213	6.49955e-33	IFITM3;TOP2A;BTG2;CHPF;CITED2;PRKCSH;HSPB1;ADM;PTMS;IRF2BPL;MT2A;TRIM28;MDK;TIMP1;JUNB;PHLDA1;SOX4;IER3;HIST1H1C;DUSP1;TPM1;H2AFX;FOS;RHOB;MMP14;PKM;DDIT4;FSCN1;TXNIP;NUPR1;ALDOA;GRN;ISYNA1;CEBPB;CEBPD;MAZ;ZFP36L2;ZFP36L1;SERPINH1;FLNA;H1FX;HES1;APOE;HES4;EGR1;JUN;MARCKSL1;FZD2;JUND;GADD45A;PLK2;ISG15;COL1A1;NFKBIA;H1F0;KLF6;FASN;ID2;ID1;BHLHE40;ID3;VIM;NES;ITM2C
Enrichr Submissions TF-Gene Coocurrence	ZNF131	64/299	4.20516e-32	6.27703	465.213	6.49955e-33	EIF4A2;TOP2A;BTG1;HSP90AB1;HNRNPU;HSPB1;ACTB;TUBA1B;ZFP36;KPNA2;JUNB;PHLDA1;SOX4;IER3;BRD2;HSP90AA1;DUSP1;TUBB;RPS5;FOS;EEF1A1;SFPQ;PKM;HNRNPH1;NCL;DDIT4;SRSF2;TXNIP;SRSF3;PABPC1;ALDOA;SRSF6;GAPDH;DDX5;CEBPD;ODC1;SRSF1;ZFP36L1;MAT2A;PCBP1;UBC;HES1;SLC38A2;MCL1;EGR1;HSPA8;JUN;NPM1;GADD45B;HSPA5;GADD45A;IRF2BP2;EEF2;NFKBIA;KLF6;ID2;ID1;HNRNPA2B1;BHLHE40;GNAS;EIF4G2;RAN;EIF3A;ITM2C
Enrichr Submissions TF-Gene Coocurrence	TIPARP	64/299	4.22103e-32	6.27703	465.213	6.49955e-33	IFITM3;BTG2;BTG1;CITED2;HSPB1;ADM;SAT1;CYR61;CTGF;MT2A;ZFP36;ADAMTS1;FTH1;TIMP1;B2M;GLUL;JUNB;PHLDA1;SOX4;IER2;IER3;HIST1H1C;DUSP1;IGFBP3;ARRDC3;FOS;RHOB;DDIT4;TXNIP;PPP1R15A;GRN;CEBPB;CEBPD;ODC1;THBS1;ZFP36L2;ZFP36L1;SOCS3;MAT2A;SPP1;HES1;SLC38A2;MCL1;EGR1;HSPA8;JUN;JUND;GADD45B;HSPA5;GADD45A;PLK2;FN1;PNRC1;EIF1;NFKBIA;KLF6;ID2;ID1;BHLHE40;ID3;FOSB;VIM;ITM2C;HSPA1A
Enrichr Submissions TF-Gene Coocurrence	TBX2	64/299	4.23702e-32	6.27703	465.213	6.49955e-33	SPARC;HSPB1;ADM;CYR61;CTGF;ZFP36;ADAMTS1;SOX9;JUNB;PHLDA1;SOX4;IER3;IGFBP5;DUSP1;IGFBP3;TPM1;BGN;FOS;RHOB;SFRP1;COL6A2;DDIT4;COL6A1;MXRA8;TXNIP;GAS1;COL6A3;CEBPB;CEBPD;THBS1;ZFP36L1;SOCS3;OLFML3;HLX;SERPINH1;HES1;APOE;MEST;FZD1;EGR1;JUN;FZD2;GADD45B;LUM;FZD7;NR2F1;IGF2;FN1;NR2F2;COL1A1;MFAP4;COL3A1;COL1A2;KRT18;ID2;ID1;BHLHE40;ID4;SNAI2;ID3;CD248;VIM;NES;ITM2C
Enrichr Submissions TF-Gene Coocurrence	SP1	64/299	4.25313e-32	6.27703	465.213	6.49955e-33	TOP2A;BTG2;BTG1;HSP90AB1;PRKCSH;HNRNPU;NUCKS1;YBX1;ACTB;ACTG1;PTBP1;TRIM28;GLUL;JUNB;SOX4;DDX17;BRD2;HSP90AA1;DUSP1;FOS;EEF1A1;SFPQ;PKM;HNRNPH1;NCL;DDIT4;TXNIP;PABPC1;PTMA;GAPDH;ATF4;DDX5;CEBPB;SRSF1;THBS1;ZFP36L2;ZFP36L1;LDHA;POLR2A;MAT2A;UBC;FLNA;HES1;HNRNPA1;SLC38A2;MCL1;EGR1;HSPA8;JUN;NPM1;JUND;HSPA5;FN1;IRF2BP2;NFKBIA;KLF6;HNRNPK;ID2;SERBP1;HNRNPA2B1;BHLHE40;CALR;VIM;ITM2C
Enrichr Submissions TF-Gene Coocurrence	SOX12	64/299	4.26936e-32	6.27703	465.213	6.49955e-33	TOP2A;BTG2;MIDN;CITED2;PRKCSH;HNRNPU;HSPB1;MKI67;PTMS;IRF2BPL;TRIM28;MDK;KHSRP;SOX9;JUNB;PHLDA1;SOX4;IER2;KDM6B;IGFBP5;DUSP1;TUBB;TPM1;H2AFX;FOS;RHOB;PKM;DDIT4;FSCN1;TXNIP;PTMA;CEBPB;ODC1;MAZ;THBS1;ZFP36L2;ZFP36L1;SOCS3;H1FX;HES1;APOE;SLC38A2;EGR1;JUN;MARCKSL1;FZD2;JUND;GADD45B;NR2F1;FN1;NR2F2;PNRC1;COL1A1;H1F0;MARCKS;KLF6;FASN;ID2;ID1;BHLHE40;ID3;FOSB;VIM;ITM2C
Enrichr Submissions TF-Gene Coocurrence	SNAI2	64/299	4.28572e-32	6.27703	465.213	6.49955e-33	IFITM3;BTG2;SPARC;CITED2;HSPB1;ADM;SAT1;CYR61;CTGF;MT2A;ZFP36;ADAMTS1;SOX9;TIMP1;JUNB;PHLDA1;SOX4;IER3;IGFBP5;DUSP1;IGFBP3;TPM1;BGN;PCOLCE;FOS;RHOB;SFRP1;MMP14;COL6A2;DDIT4;COL6A1;FSCN1;TXNIP;GAS1;COL6A3;KCTD12;NUPR1;CEBPB;CEBPD;THBS1;ZFP36L1;SOCS3;OLFML3;SERPINH1;SPP1;HES1;EGR1;JUN;GADD45B;GADD45A;LUM;PLK2;FN1;NR2F2;COL1A1;MFAP4;COL3A1;KLF6;COL1A2;ID2;ID1;BHLHE40;ID3;VIM
Enrichr Submissions TF-Gene Coocurrence	SIX4	64/299	4.3022e-32	6.27703	465.213	6.49955e-33	TOP2A;BTG2;SPARC;CITED2;PRKCSH;HSPB1;ADM;MKI67;CYR61;CTGF;MT2A;ZFP36;MDK;ADAMTS1;PEG10;SOX9;JUNB;PHLDA1;SOX4;IER3;IGFBP5;DUSP1;IGFBP3;ARRDC3;TPM1;FOS;RHOB;SFRP1;DDIT4;TXNIP;GAS1;CEBPB;CRABP2;THBS1;ZFP36L2;ZFP36L1;SOCS3;SERPINH1;SPP1;HES1;APOE;FLNC;SLC38A2;EGR1;JUN;FZD2;GADD45B;GADD45A;FZD7;NR2F1;FN1;NR2F2;COL1A1;COL3A1;KLF6;COL1A2;FASN;ID2;ID1;BHLHE40;SNAI2;ID3;FOSB;ITM2C
Enrichr Submissions TF-Gene Coocurrence	POLE3	64/299	4.31881e-32	6.27703	465.213	6.49955e-33	RPL4;TOP2A;HSP90AB1;RPLP0;HMGB2;ENO1;YBX1;MKI67;PHB2;ACTB;EEF1B2;PTBP1;MT2A;TUBA1B;TUBA1A;RPL35;HMGN2;KPNA2;HMGN1;EIF5A;HSP90AA1;TPI1;H2AFZ;TUBB;RPS5;RPS6;H2AFX;RPL13A;MIF;ILF2;NCL;DDIT4;SRSF2;TXNIP;SRSF3;PFN1;ALDOA;SLC25A5;PTMA;GAPDH;SET;RPL12;ODC1;SRSF1;NOLC1;LDHA;RPS3;RPS27A;HSPA8;NPM1;UBE2C;ALYREF;SSRP1;TUBB4B;HNRNPAB;APEX1;SERBP1;HNRNPA2B1;BHLHE40;HNRNPD;ID3;VIM;RPS24;RAN
Enrichr Submissions TF-Gene Coocurrence	MAF	64/299	4.33555e-32	6.27703	465.213	6.49955e-33	IFITM3;BTG2;SPARC;BTG1;CITED2;PRKCSH;ADM;CYR61;CTGF;ZFP36;ADAMTS1;SOX9;B2M;GLUL;JUNB;PHLDA1;SOX4;IER3;CTSB;IGFBP5;DUSP1;IGFBP3;ARRDC3;TPM1;FOS;RHOB;SFRP1;DDIT4;TXNIP;GAS1;KCTD12;C1QB;CEBPB;CEBPD;THBS1;ZFP36L2;ZFP36L1;SOCS3;OLFML3;SPP1;HES1;APOE;CD14;EGR1;CD74;JUN;GADD45B;GADD45A;FN1;NR2F2;COL1A1;NFKBIA;COL3A1;MARCKS;KLF6;COL1A2;ID2;ID1;BHLHE40;SNAI2;ID3;FOSB;VIM;ITM2C
Enrichr Submissions TF-Gene Coocurrence	FOXC2	64/299	4.35242e-32	6.27703	465.213	6.49955e-33	SPARC;HSPB1;ADM;CYR61;CTGF;MT2A;ADAMTS1;EMILIN1;SOX9;TIMP1;JUNB;PHLDA1;IER3;IGFBP5;DUSP1;IGFBP3;TPM1;BGN;PCOLCE;FOS;RHOB;SFRP1;COL6A2;HAND2;DDIT4;COL6A1;TXNIP;GAS1;COL6A3;CEBPB;CRABP2;CEBPD;THBS1;SOCS3;OLFML3;SPP1;HES1;APOE;FLNC;MEST;EGR1;JUN;FZD2;GADD45B;LUM;NR2F1;IGF2;FN1;NR2F2;DLK1;COL1A1;H19;MFAP4;COL3A1;COL1A2;KRT18;ID1;BHLHE40;SNAI2;ID3;FOSB;CD248;VIM;FMOD
Enrichr Submissions TF-Gene Coocurrence	ATF1	64/299	4.36942e-32	6.27703	465.213	6.49955e-33	TOP2A;BTG1;HSP90AB1;CITED2;PRKCSH;HMGB2;HNRNPU;HSPB1;YBX1;ACTB;ZFP36;FTH1;KPNA2;B2M;JUNB;SOX4;IER3;HSP90AA1;DUSP1;RPS5;FOS;EEF1A1;NCL;DDIT4;TXNIP;SRSF3;PABPC1;GAPDH;ATF4;GRN;CEBPB;SET;CEBPD;SRSF1;THBS1;ZFP36L2;ZFP36L1;LDHA;MAT2A;UBC;HES1;SLC38A2;MCL1;EGR1;HSPA8;JUN;NPM1;JUND;GADD45B;HSPA5;GADD45A;CNBP;IRF2BP2;NFKBIA;KLF6;ID2;SERBP1;HNRNPA2B1;BHLHE40;GNAS;VIM;RAN;EIF3A;ITM2C
TF Perturbations Followed by Expression	PAX5_SIRNA_T47D_HUMAN_GSE79586_RNASEQ_DOWN	72/387	4.41526e-32	5.45591	402.421	9.26798e-33	MT-ND6;MT-ND4L;MT-ND4;MT-ND5;MT-CO1;RPLP0;MRFAP1;NUCKS1;ENO1;MT-ND2;MT-ND3;RPL6;ACTB;MT-ND1;ACTG1;MT-ATP6;TUBA1B;TUBA1A;RPS18;TMSB4X;PEG10;RPL35;HMGN2;DDX17;RPL21;IGFBP5;RPS8;RPS6;RPL13A;RPSA;MYL6;PKM;NCL;SRSF2;MT-CO2;MT-CO3;SLC25A5;TLN1;GAPDH;PTMA;PFDN5;SET;SHMT2;NOLC1;ATXN7L3B;OAZ1;THBS1;HNRNPDL;UBB;OLFML3;FLNA;DVL3;RPL15;RPL19;MCL1;HSPA8;RPL41;NPM1;FUS;CNBP;SSRP1;HNRNPAB;MT-ATP8;RPS27;HNRNPA2B…
[truncated: 2,803 more rows]
